# Supplementary material for: Comparison of the cytoplastic genomes by resequencing: insights into the genetic diversity and the phylogeny of the agriculturally important genus Brassica
Source: BMC Genomics. 2020 Jul 13;21:480. doi: 10.1186/s12864-020-06889-0 (PMC7359470; doi:10.1186/s12864-020-06889-0)
Supplement: Supplementary file 2 — Additional file 2 Table S1 Primers used for HRM and KASP genotyping analysis. Table S2 List of plant materials investigated in this study. Table S3 Total cpDNA and mtDNA variant data. [file 12864_2020_6889_MOESM2_ESM.zip]

Archive with 3 entries (3 files):
- Supplementary table S1 and S2.xlsx
- Supplementary Table S3 Total cpDNA variants.xlsx
- Supplementary Table S3 Total mtDNA variants.xlsx
