# Supplementary material for: Comparison of the cytoplastic genomes by resequencing: insights into the genetic diversity and the phylogeny of the agriculturally important genus Brassica
Source: BMC Genomics. 2020 Jul 13;21:480. doi: 10.1186/s12864-020-06889-0 (PMC7359470; doi:10.1186/s12864-020-06889-0)
Supplement: Supplementary file 2 — Additional file 2 Table S1 Primers used for HRM and KASP genotyping analysis. Table S2 List of plant materials investigated in this study. Table S3 Total cpDNA and mtDNA variant data. [file 12864_2020_6889_MOESM2_ESM.zip › Supplementary table S1 and S2.xlsx]

## Sheet: Table S1 HRM
Supplementary table S1 Primers used for HRM and KASP genotyping analysis.
HRM primers:
Mainly used for B. napus population:
Names	Genomic sites†	Variation	Primes sequences
HRM25	2475	G/T	HRM25F	AGAATCTGATGAATCCGTCCAG
			HRM25R	CGCTCTTAGGGTTGCTCAAG
HRM198	19864	T/-	HRM198F	TTCCGCCATAAGTACCTCCATA
	19983	C/A	HRM198R	AGATCAACGCGTTATTGCTTCA
HRM727	72774	G/C	HMR727F	CATTTGGCATGGTTCTAGAA
	72780	-/ATTTT	HMR727R	TGCTTCCATAAATTTGATCGTGG
HRM407	40742	G/T	HMR407F	TCAGGATTTCTTGGCCCACTAT
			HMR407R	GCTAAACCCGGTCATTTCTCAA
Mainly used for B. rapa population:
Names	Genomic sites†	Variation	Primes sequences
HRM407			Provide above.
HRM469	46961	A/G	HRM469F	CGAAGATCCAATAAATTCCCGGT
	46985	T/C	HRM469R	GATGGATCCACAACATGAACAA
HRM500	50069	-/T	HRM500F	GATTCGAACCGTAGACCTGCTC
	50184	-/TAATTCTA	HRM500R	CCTTAAGGTGTAGCAAGTTTCA
HRM608	60862	C/T	HRM608F	TCGTATTTCACCCGAGATGA
			HRM608R	TTGGCGTTCATTCGATGCAT
HRM645	64596	A/C	HRM645F	TTGAGTCCCTTCATGCCTACTA
			HRM645R	TTCCAAATAAAGAAACTTCAATCA
HRM1145	114506	C/A	HRM1145F	ACCTTGTCACTTGCTAATGAGAG
			HRM1145R	ATTACCGGGCATGAGTGGTTT
Mainly used for B. juncea population:
Names	Genomic sites†	Variation	Primes sequences
HRM469			Provide above.
HRM472	47205	-/AA	HRM472F	TTGTTCATGTTGTGGATCCATC
	47319	-/CC	HRM472R	ACTTTGTATCGCGCACATAACT
HRM537	53710	G/A	HRM537F	TCGAGTAGACCTTGTTGTTT
			HRM537R	CATCGTCCTTTGTAACGGTCAA
HRM602	60251	A/T	HRM602F	ATCGTGTATCTCCGTCACTTGT
	60285	G/A	HRM602R	AGTGAGACAGATATGGAGCGAG
†The genomic sites refer to Brassica napus strain ZY036 chloroplast genome sequence (GenBank: GQ861354.1).

## Sheet: Table S1 KASP
Supplementary table S1 Primers used for HRM and KASP genotyping analysis.
KASP primers:
Names	Genomic sites†	Variation	Primes sequences
mC160	16034	C/A	C160Fa	GAAGGTGACCAAGTTCATGCTCACGAAAATTGACTGTACCCC
			C160Fb	GAAGGTCGGAGTCAACGGATTCACGAAAATTGACTGTACCCA
			C160R	GAGAGAGGAAAGGAAGGAATC
mC1428	142858	TTAAG/-	C1428F	TTCCCGCCTTAGGAACACTCACT
			C1428Ra	GAAGGTGACCAAGTTCATGCTTTATTCATCTATGGGATTCCAAC
			C1428Rb	GAAGGTCGGAGTCAACGGATTTTATTCATCTATGGGATTCCAAG
cC298	29866	A/C	cC298Fa	GAAGGTGACCAAGTTCATGCTATTGATAATCTATTTTTTATTGTA
			cC298Fb	GAAGGTCGGAGTCAACGGATTATTGATAATCTATTTTTTATTGTC
			cC298R	TCTTTATTTCTTGTGGCTCGTTAC
cC426	42633	A/-	cC426F	TGATCTTTACGGTGCTTCCTCTAT
			cC426Ra	GAAGGTGACCAAGTTCATGCTGATATGCCTAAATACTTTATTTT
			cC426Rb	GAAGGTCGGAGTCAACGGATTGATATGCCTAAATACTTTATTTC
mP1858	185817	G/T	P1858F	GTAGCTGCTTTCCTGTGTTTGCA
			P1858Ra	GAAGGTGACCAAGTTCATGCTTCATGGCCGTCTACGACTACACC
			P1858Rb	GAAGGTCGGAGTCAACGGATTTCATGGCCGTCTACGACTACACA
mP369	36942	A/C	P369F	TATCAACTCAATTCTCTCGTTCG
			P369Ra	GAAGGTGACCAAGTTCATGCTATCTTCTTCTCTTATGATATTTT
			P369Rb	GAAGGTCGGAGTCAACGGATTATCTTCTTCTCTTATGATATTTG
cP575	57518	C/T	cP575F	TGAGTGAGTTATTTCAGCTCCATG
			cP575Ra	GAAGGTGACCAAGTTCATGCTAAAATGAATTTTTCAGGGTTTTCG
			cP575Rb	GAAGGTCGGAGTCAACGGATTAAAATGAATTTTTCAGGGTTTTCA
cP1225	122521	A/G	cP1225Fa	GAAGGTGACCAAGTTCATGCTGATTAATTAATTCTTTATAACGTA
			cP1225Fb	GAAGGTCGGAGTCAACGGATTGATTAATTAATTCTTTATAACGTG
			cP1225R	TCTGGGAAAACGTCAACGACTGCT
Mainly used for B. rapa population:
Ac35	3530	A/T	Ac35Fa	GAAGGTGACCAAGTTCATGCTCATCGAACTCTAAATATCCTTGAA
			Ac35Fb	GAAGGTCGGAGTCAACGGATTCATCGAACTCTAAATATCCTTGAT
			Ac35R	TGTATCGCACTATGTGTCATTTCA
Ac147	14765	A/C	Ac147Fa	GAAGGTGACCAAGTTCATGCTTATAGCGTCATCATTTGCTGGAATA
			Ac147Fb	GAAGGTCGGAGTCAACGGATTTATAGCGTCATCATTTGCTGGAATC
			Ac147R	GAGAATGTATAACTTTGGGAA
Am244	24422	T/G	Am244Fa	GAAGGTGACCAAGTTCATGCTTTTGGAAAATCTCATCTTGAGATAT
			Am244Fb	GAAGGTCGGAGTCAACGGATTTTTGGAAAATCTCATCTTGAGATAG
			Am244R	GTGTCCTGCTATAAGGTAAACTCC
Am267	26701	C/T	Am267Fa	GAAGGTGACCAAGTTCATGCTATAGAGCGAGCGAGGTTTATGGTTC
			Am267Fb	GAAGGTCGGAGTCAACGGATTATAGAGCGAGCGAGGTTTATGGTTT
			Am267R	TACGACTCCGCTTGCCCTCTCCATT
†The genomic sites refer to Brassica napus strain 51218 plastid genome sequence (KP161617.1) for cpDNA targeted primers and Brassica napus strain 51218 mitochondrial genome sequence (KP161618.1) for mtDNA targeted primers.

## Sheet: Table S2 B. napus
Supplementary table S2 List of plant materials, the accessions that were sequenced here are highlighted.
B. napus materials:
Entry Number	Name of Accession	Country of origin	Ecotype
AC1	Shengliqinggeng	China	Semi-winter
AC2	Shengli 52	China	Semi-winter
AC3	Gongnong 1	China	Semi-winter
AC4	No 23 Rape	China	Semi-winter
AC5	Huyou 2	China	Semi-winter
AC6	Huyou 3	China	Semi-winter
AC7	Shaoyeqing	China	Semi-winter
AC8	Shangyou 1	China	Semi-winter
AC9	Jiuer Rape	China	Semi-winter
AC10	Ningyou 1	China	Semi-winter
AC11	Ningyou 5	China	Semi-winter
AC12	Dahuaqiu	China	Semi-winter
AC13	Zaofeng 1	China	Semi-winter
AC14	363	China	Semi-winter
AC15	Ganyou 2	China	Semi-winter
AC16	Ganyou 4	China	Semi-winter
AC17	Huayou 3	China	Semi-winter
AC18	Huayou 8	China	Semi-winter
AC19	Huayou 9	China	Semi-winter
AC20	Huayou 12	China	Semi-winter
AC21	Huayou 13	China	Semi-winter
AC22	Chuanyou 2	China	Semi-winter
AC23	Chuannongchangjiao	China	Semi-winter
AC24	Aijiazao	China	Semi-winter
AC25	Xinan 302	China	Semi-winter
AC26	Luzhou 5	China	Semi-winter
AC27	Yiyou 3	China	Semi-winter
AC28	Yunyou 7	China	Semi-winter
AC29	Yunyou 49	China	Semi-winter
AC30	Qingyou 6	China	Spring
AC31	Qingyou8	China	Spring
AC32	Shengli Rape	Japan	Winter
AC33	Chikuzen-Natane	Japan	Winter
AC34	Norin 18	Japan	Winter
AC35	Norin 20	Japan	Winter
AC36	Early Korean	Japan	Winter
AC37	Zephyr	Canada	Spring
AC38	Midas	Canada	Spring
AC39	Turret	Canada	Spring
AC40	Oro	Canada	Spring
AC41	Canadian Rapeseed 1	Canada	Spring
AC42	Canadian Rapeseed 2	Canada	Spring
AC43	European Rape	Italy	Winter
AC44	Italy Rape	Italy	Winter
AC45	USSR Rape	USSR	Winter
AC46	Poland Rape (2)	Poland	Winter
AC47	Mlochowski	Poland	Winter
AC48	Giant	UK	Winter
AC49	Giant-1	UK	Winter
AC50	UK Short Rape	UK	Winter
AC51	Major	France	Winter
AC52	Primor	France	Winter
AC53	135	China	Semi-winter
AC54	LuojingXuanxi	China	Semi-winter
AC55	Caoyou 2	China	Semi-winter
AC56	82-2524	China	Semi-winter
AC57	Xinghuanghua	China	Semi-winter
AC58	Youguangye	China	Semi-winter
AC59	78251	China	Semi-winter
AC60	Zheyouyou 1	China	Semi-winter
AC61	Yang 2008	China	Semi-winter
AC62	Yangyou 1	China	Semi-winter
AC63	Sui1-4	China	Semi-winter
AC64	Violet Rape	China	Semi-winter
AC65	BF10	China	Spring
AC66	BF10(A)	China	Spring
AC67	3209	China	Semi-winter
AC68	Guangde 741	China	Semi-winter
AC69	698-141	China	Semi-winter
AC70	Yaojin Rape	Italy	Semi-winter
AC71	Zaofeng 4	China	Spring
AC72	Ningqiangyuquanba	China	Semi-winter
AC73	7902	China	Winter
AC74	Nanyang 41	China	Winter
AC75	Kai 07	China	Winter
AC76	Xinglong 1	China	Winter
AC77	51 rape	China	Winter
AC78	Zhengyou 1	China	Winter
AC79	Heyou 1	China	Winter
AC80	Ganyou 5	China	Semi-winter
AC81	Zhongyou 821	China	Semi-winter
AC82	Ligele 1	China	Semi-winter
AC83	Huayou 16	China	Semi-winter
AC84	Huahuang 1	China	Semi-winter
AC85	Xiangyou 5	China	Semi-winter
AC86	Erhua B	China	Semi-winter
AC87	57A	China	Semi-winter
AC88	Yixuan 159	China	Semi-winter
AC89	78007	China	Semi-winter
AC90	41694	China	Semi-winter
AC91	41651	China	Semi-winter
AC92	41663	China	Semi-winter
AC93	3-99	China	Semi-winter
AC94	4050-4149	China	Semi-winter
AC95	77054-2	China	Semi-winter
AC96	4350-4449	China	Semi-winter
AC97	30742	China	Semi-winter
AC98	31503	China	Semi-winter
AC99	3145-60	China	Semi-winter
AC100	EH3143	China	Semi-winter
AC101	4092	China	Semi-winter
AC102	2W019	China	Semi-winter
AC103	3W042	China	Semi-winter
AC104	Yueyang 84-8	China	Semi-winter
AC105	Bingyou 1	China	Semi-winter
AC106	83008	China	Semi-winter
AC107	408-8	China	Semi-winter
AC108	84-57	China	Semi-winter
AC109	26330	China	Semi-winter
AC110	74-317	China	Semi-winter
AC111	Jinyou 15	China	Semi-winter
AC112	Piyou 23	China	Semi-winter
AC113	213	China	Semi-winter
AC114	Yunyou 11	China	Semi-winter
AC115	Yunyou 12	China	Semi-winter
AC116	Hongqiaoyou 1	China	Semi-winter
AC117	Fuyou 1	China	Spring
AC118	Meijian	China	Spring
AC119	Fuyou 4	China	Spring
AC120	Dong-Hae23	Japan	Winter
AC121	Kojo 35	Japan	Winter
AC122	Kojo 57	Japan	Winter
AC123	Norin 34	Japan	Winter
AC124	Ganpol	Japan	Winter
AC125	Well bell	Japan	Winter
AC126	Mutsu	Japan	Winter
AC127	Aomori	Japan	Winter
AC128	Norin16	Japan	Winter
AC129	Norin 25	Japan	Winter
AC130	Dong-Hae16	Japan	Winter
AC131	SemuDA 16/81	Canada	Spring
AC132	Golda	Germany	Spring
AC133	NARC	Pakistan	Winter
AC134	Changran rape 2	Korean	Winter
AC135	Rongshan rape	Korean	Winter
AC136	Superlati-velot 601	New Zealand	Winter
AC137	Rangi	New Zealand	Winter
AC138	AB448	Australia	Spring
AC139	RV3	Australia	Spring
AC140	Liraglu	Australia	Winter
AC141	BLN240	Australia	Spring
AC142	BLN241	Australia	Spring
AC143	BLN247	Australia	Spring
AC144	DH 9-2	Australia	Spring
AC145	RV6	Australia	Spring
AC146	RV7	Australia	Spring
AC147	Marnoo	Australia	Spring
AC148	Ru6	Australia	Spring
AC149	Wesreo	Australia	Spring
AC150	Wesroona	Australia	Spring
AC151	73N22-1	Australia	Spring
AC152	Wesbrook	Australia	Spring
AC153	Wili	Denmark	Spring
AC154	Dandy	Denmark	Spring
AC155	Ujfertadi-1	Hungary	Winter
AC156	Ujfertadi-2	Hungary	Winter
AC157	SavariA	Hungary	Winter
AC158	H19	Hungary	Winter
AC159	Liradonna	Germany	Winter
AC160	NPZ 2/84	Germany	Winter
AC161	Lesira	Germany	Winter
AC162	Expander	Germany	Winter
AC163	Erra	Germany	Winter
AC164	Quinta	Germany	Winter
AC165	Ledos	Germany	Winter
AC166	Ligora	Germany	Winter
AC167	Librador	Germany	Winter
AC168	Erglu	Germany	Winter
AC169	Rucabo	Germany	Spring
AC170	DSV-SR50	Germany	Winter
AC171	Lilandor	Germany	Winter
AC172	Wiama	Germany	Winter
AC173	Doral	Germany	Winter
AC174	77N	Germany	Winter
AC175	H4	Germany	Winter
AC176	H7	Germany	Winter
AC177	H8	Germany	Winter
AC178	H10	Germany	Winter
AC179	H13	Germany	Winter
AC180	H15	Germany	Winter
AC181	H18	Germany	Winter
AC182	H22	Germany	Winter
AC183	H26	Germany	Winter
AC184	H29	Germany	Winter
AC185	H31	Germany	Winter
AC186	H32	Germany	Winter
AC187	Sollux	Germany	Winter
AC188	P22	Germany	Winter
AC189	P27	Germany	Winter
AC190	Hja 81839	Finland	Spring
AC191	Hja 82414	Finland	Spring
AC192	Hja 82470	Finland	Spring
AC193	Hja 82703	Finland	Spring
AC194	Hja 82708	Finland	Spring
AC195	Hja 82799	Finland	Winter
AC196	H43	USSR	Winter
AC197	H44	USSR	Winter
AC198	H45	USSR	Winter
AC199	H46	USSR	Winter
AC200	H47	USSR	Winter
AC201	H48	USSR	Winter
AC202	H49	USSR	Winter
AC203	H51	USSR	Spring
AC204	Janpol	Poland	Winter
AC205	Garant	Poland	Winter
AC206	Gorczanski	Poland	Winter
AC207	Start	Poland	Winter
AC208	Tripol	Poland	Winter
AC209	Libra	Poland	Winter
AC210	P5	Poland	Winter
AC211	P6	Poland	Winter
AC212	P7	Poland	Winter
AC213	H38	Poland	Winter
AC214	H39	Poland	Winter
AC215	Bronowski	Poland	Spring
AC216	Mikado	UK	Winter
AC217	77-258	UK	Winter
AC218	77-257-5	UK	Winter
AC219	Gonda	Germany	Winter
AC220	Dutch Black Rape	Poland	Winter
AC221	P20	UK	Winter
AC222	H56	UK	Winter
AC223	Mochowski	France	Winter
AC224	Nachan	France	Winter
AC225	Rapora	Germany	Winter
AC226	Prota 3129	France	Spring
AC227	Remeo	France	Spring
AC228	Sedo-10	France	Spring
AC229	Topas-15	France	Spring
AC230	Line	France	Spring
AC231	Lingot	France	Spring
AC232	H25	France	Winter
AC233	H62	France	Winter
AC234	Cresor	France	Spring
AC235	Aao	France	Spring
AC236	Tantar	France	Spring
AC237	P17	France	Spring
AC238	Wipot	Norway	Spring
AC239	Koolzaad-2	Netherlands	Winter
AC240	Koolzaad-3	Netherlands	Winter
AC241	Koolzaad-4	Netherlands	Winter
AC242	H40	Czech Republic	Winter
AC243	H41	Czech Republic	Winter
AC244	P11	Czech Republic	Winter
AC245	SV.Niklas	Sweden	Spring
AC246	SV.0321	Sweden	Winter
AC247	Omega	Sweden	Spring
AC248	WW 1307	Sweden	Spring
AC249	Olga	Sweden	Spring
AC250	P9	Sweden	Spring
AC251	P23	Sweden	Spring
AC252	H23	Sweden	Spring
AC253	H24	Sweden	Winter
AC254	H53	Sweden	Winter
AC255	H54	Sweden	Winter
AC256	H55	Sweden	Spring
AC257	WW.Hanna	Sweden	Spring
AC258	SV.Topas	Sweden	Spring
AC259	SV.Tyko	Sweden	Spring
AC260	SV.Global	Sweden	Spring
AC261	SV.02312	Sweden	Spring
AC262	Westar ZN6-2836	Canada	Spring
AC263	Regent	Canada	Spring
AC264	Tower	Canada	Spring
AC265	Target	Sweden	Spring
AC266	Altex	Sweden	Spring
AC267	Andor	Sweden	Spring
AC268	P3	Sweden	Spring
AC269	P25	Sweden	Spring
AC270	P26	Sweden	Spring
AC271	Belinda	Germany	Winter
AC272	Bok.Wok 13	USA	Spring
AC273	Dac chosen	USA	Spring
AC274	77-33	USA	Spring
AC275	77-70	USA	Spring
AC276	79-186	USA	Spring
AC277	79-201	USA	Spring
AC278	Jie 45	China	Semi-winter
AC279	Jie 65	China	Semi-winter
AC280	87 jian 2	China	Semi-winter
AC281	Zheyouyou 2	China	Semi-winter
AC282	8705	China	Semi-winter
AC283	Xingxuan 2	China	Semi-winter
AC284	D19-5	China	Semi-winter
AC285	912	China	Semi-winter
AC286	1035	China	Semi-winter
AC287	White flower (2)	China	Semi-winter
AC288	White flower (3)	China	Semi-winter
AC289	638	China	Winter
AC290	Zaofeng 5	China	Semi-winter
AC291	Yuyou 2	China	Semi-winter
AC292	Qingtaipengyangyoucai	China	Semi-winter
AC293	Zoumayangyoucai	China	Semi-winter
AC294	Gelecheyangyoucai	China	Semi-winter
AC295	31048	China	Semi-winter
AC296	88-4-43-1	China	Semi-winter
AC297	Engyou 2	China	Semi-winter
AC298	Zhongyoudijie 1	China	Semi-winter
AC299	Zhongshuang 1	China	Semi-winter
AC300	41869	China	Semi-winter
AC301	88-161	China	Semi-winter
AC302	Penglai 1	China	Semi-winter
AC303	320	China	Semi-winter
AC304	Ⅲ-227	China	Semi-winter
AC305	Ⅲ-229	China	Semi-winter
AC306	32174	China	Semi-winter
AC307	86126-1-2	China	Semi-winter
AC308	32905	China	Semi-winter
AC309	870921-4	China	Semi-winter
AC310	(1)63	China	Semi-winter
AC311	86-18-Ⅱ-14	China	Semi-winter
AC312	Kaiyou 1	China	Semi-winter
AC313	Youyan 1	China	Semi-winter
AC314	Youyan 2	China	Semi-winter
AC315	2280249	China	Semi-winter
AC316	862	China	Semi-winter
AC317	32021	China	Semi-winter
AC318	32905	China	Semi-winter
AC319	83-258	China	Spring
AC320	Qiongguoqu	China	Spring
AC321	Qingyou 12	China	Spring
AC322	85-15-3-1	China	Spring
AC323	Xuanma 2	China	Spring
AC324	1.7	Japan	Winter
AC325	Japanese long pod	Japan	Winter
AC326	Chikuzen	Japan	Winter
AC327	Pivot	Canada	Spring
AC328	Annick	Korean	Winter
AC329	Velox	Korean	Winter
AC330	Shiralee	Australia	Spring
AC331	Yickadee	Australia	Spring
AC332	Optima	Denmark	Spring
AC333	Wikki	Denmark	Spring
AC334	Viking	Denmark	Winter
AC335	Cobra	Germany	Winter
AC336	Parter	Germany	Winter
AC337	7300	Germany	Winter
AC338	7306	Germany	Winter
AC339	28669	Germany	Winter
AC340	50202	Germany	Winter
AC341	Falcon	Germany	Winter
AC342	Koolzaand-2	Netherlands	Winter
AC343	Sielecki	France	Spring
AC344	Nevin	UK	Winter
AC345	Ew-2	UK	Winter
AC346	Samurai	France	Winter
AC347	Roman-1	Netherlands	Winter
AC348	Tornado	Sweden	Spring
AC349	Legend	Sweden	Spring
AC350	Grant	Sweden	Spring
AC351	Topas.No. 6050	Sweden	Spring
AC352	Celebra	Canada	Spring
AC353	Arabella	Canada	Winter
AC354	Triton	Canada	Spring
AC355	Profit	Canada	Spring
AC356	SEL-W	Mexico	Spring
AC357	317	China	Semi-winter
AC358	6084	China	Semi-winter
AC359	34002	China	Semi-winter
AC360	GSB604	China	Semi-winter
AC361	GSB611	China	Semi-winter
AC362	GSB612	China	Semi-winter
AC363	GSB615	China	Semi-winter
AC364	GSB627	China	Semi-winter
AC365	GSB630	China	Semi-winter
AC366	GSB641	China	Semi-winter
AC367	940171	China	Semi-winter
AC368	941608	China	Semi-winter
AC369	95-139	China	Semi-winter
AC370	950246	China	Semi-winter
AC371	950229	China	Semi-winter
AC372	951061	China	Semi-winter
AC373	AB027	China	Semi-winter
AC374	96762	China	Winter
AC375	96786	China	Winter
AC376	961331	China	Winter
AC377	Yellow seed 2	China	Winter
AC378	96539	China	Winter
AC379	Yellow seed 1	China	Winter
AC380	96780	China	Winter
AC381	961460	China	Winter
AC382	96628	China	Winter
AC383	97992	China	Winter
AC384	Yellow seed 4	China	Winter
AC385	Yellow seed 5	China	Winter
AC386	Yellow seed 6	China	Winter
AC387	Yellow seed 7	China	Winter
AC388	Yellow seed 8	China	Winter
AC389	Yellow seed 9	China	Winter
AC390	4014	China	Semi-winter
AC391	Shuangyou 968	China	Semi-winter
AC392	97 xuan	China	Semi-winter
AC393	Chuanyou 96II45	China	Semi-winter
AC394	Chuanyou 960-91	China	Semi-winter
AC395	I-Y-14	China	Semi-winter
AC396	Chuanyou 96-98	China	Semi-winter
AC397	Chuanyou 96II-19	China	Semi-winter
AC398	E097076	China	Semi-winter
AC399	Jianyang Rape	China	Semi-winter
AC400	Y018	China	Semi-winter
AC401	HEA20	China	Semi-winter
AC402	90214-1	China	Semi-winter
AC403	93345	China	Semi-winter
AC404	93355	China	Semi-winter
AC405	90147-8	China	Semi-winter
AC406	90-5047	China	Semi-winter
AC407	Chuanyou 92-005	China	Semi-winter
AC408	Chuanyou H-53	China	Semi-winter
AC409	Chuanyou 92-028	China	Semi-winter
AC410	Mianhui 1	China	Semi-winter
AC411	Mianhui 3	China	Semi-winter
AC412	Mianza 94-13	China	Semi-winter
AC413	Chuanyou 933059	China	Semi-winter
AC414	Chuanyou 92-054	China	Semi-winter
AC415	Heiyoucai	China	Semi-winter
AC416	Chengkoushengli	China	Semi-winter
AC417	Chuanyou 92-057	China	Semi-winter
AC418	9918	China	Spring
AC419	Kao-48	China	Semi-winter
AC420	Zhongshuang 4	China	Semi-winter
AC421	Cresor-1	France	Spring
AC422	Startigh	Sweden	Spring
AC423	Bounty	Sweden	Spring
AC424	Garrison	Sweden	Spring
AC425	92-7-58	China	Semi-winter
AC426	HN-9464	Korean	Semi-winter
AC427	Garrison-1	Sweden	Spring
AC428	Coronet	Sweden	Spring
AC429	Gulle	Sweden	Spring
AC430	Gulliver	Sweden	Winter
AC431	Pet horse	Sweden	Spring
AC432	Jupiter	Sweden	Spring
AC433	Casino	Sweden	Winter
AC434	Puma-SV.8627102	Sweden	Winter
AC435	HayaNatan	Japan	Winter
AC436	Esa Giulia Natan	Japan	Winter
AC437	Tor Kiva Natan	Japan	Winter
AC438	Abiku horse	Japan	Winter
AC439	Kincaid Natan	Japan	Winter
AC440	Mi Jo Kay Natan	Japan	Winter
AC441	Ivo LuoNatan	Japan	Winter
AC442	Westar	Canada	Spring
AC443	Gesunder	Germany	Winter
AC444	Diamant	Germany	Winter
AC445	MAR	Poland	Winter
AC446	7304	India	Winter
AC447	34406	India	Winter
AC448	Hanna	Sweden	Spring
AC449	Marnoo-2	Australia	Spring
AC450	ReginaII	Sweden	Semi-winter
AC451	Star	Denmark	Spring
AC452	HM42	China	Semi-winter
AC453	Zheyou 17	China	Semi-winter
AC454	P6036-1	China	Semi-winter
AC455	P6036-2	China	Semi-winter
AC456	699	China	Semi-winter
AC457	Zhongshuang 11	China	Semi-winter
AC458	56602	China	Semi-winter
AC459	99-1055	China	Semi-winter
AC460	Zhongshuang 9	China	Semi-winter
AC461	Zheyou 18	China	Semi-winter
AC462	You 88	China	Semi-winter
AC463	Huyou 17	China	Semi-winter
AC464	Yangjian 8	China	Semi-winter
AC465	Zhongnongyou 136	China	Semi-winter
AC466	Huyou 18	China	Semi-winter
AC467	Xiwang 106	China	Semi-winter
AC468	Zheyou 5002	China	Semi-winter
AC469	Hongyou 3	China	Semi-winter
AC470	24729	China	Semi-winter
AC471	Yang 6614	China	Semi-winter
AC472	Su 6106	China	Semi-winter
AC473	Su J209	China	Semi-winter
AC474	Zheyou 6001	China	Semi-winter
AC475	Shengguang 77	China	Semi-winter
AC476	68232	China	Semi-winter
AC477	Huyou 19	China	Semi-winter
AC478	Yangguang 2008	China	Semi-winter
AC479	N5424	China	Semi-winter
AC480	Huyou 21	China	Semi-winter
AC481	N6013	China	Semi-winter
AC482	Yan 6015	China	Semi-winter
AC483	Yang J6771	China	Semi-winter
AC484	G142	China	Semi-winter
AC485	KT0601	China	Semi-winter
AC486	Yangza 1	China	Semi-winter
AC487	8M2280	China	Semi-winter
AC488	Fengyou 1	China	Semi-winter
AC489	Darmor	France	Winter
AC490	Mori sterile line	China	Semi-winter
AC491	Zhongshuang 2	China	Semi-winter
AC492	Shaan2B	China	Semi-winter
AC493	Xiang5A (Polima sterile line)	China	Semi-winter
AC494	20A (Polima sterile line)	China	Semi-winter
AC495	Huyou17	China	Semi-winter
AC496	821	China	Semi-winter
AC497	Shaan2A (Polima sterile line)	China	Semi-winter
AC498	Ogura sterile line	China	Semi-winter
AC499	EH3143	China	Semi-winter
AC500	Nsa sterile line	China	Semi-winter

## Sheet: Table S2 B. rapa
Supplementary table S2 List of plant materials, the accessions that were sequenced here are highlighted.
B. rapa materials:
Entry Number	Name of Accession	Breeding Types	Country/Region
A1	Denglongzhong	landrace	Pinghu County, Zhejiang Provice
A2	Wuxingtuhuangzi	landrace	Wuxing County, Zhejiang Provice
A3	Deqingjincaizi	landrace	Deqing County, Zhejiang Provice
A4	Xiashihuangzi	landrace	Haining County, Zhejiang Provice
A5	Haiyanhuangcaizi	landrace	Haiyan County, Zhejiang Provice
A6	Changgengbai	landrace	Tongxiang County, Zhejiang Provice
A7	Youbaicai	landrace	Yuhang County, Zhejiang Provice
A8	Hangzhouchangcai	landrace	Hangzhou, Zhejiang Provice
A9	Yuqiantuzhong	landrace	Linan County, Zhejiang Provice
A10	Chunantuzhong	landrace	Chunan County, Zhejiang Provice
A11	Shaoxingguihua Rape	landrace	Shaoxing County, Zhejiang Provice
A12	Zhuertuzhong Rape	landrace	Zhuji County, Zhejiang Provice
A13	Shangyubendi Rape	landrace	Shangyu County, Zhejiang Provice
A14	Yinxiantu Rape	landrace	Yin County, Zhejiang Provice
A15	Xinxianhuang Rape	landrace	Xin County, Henan Provice
A16	Tanghe Rape	landrace	Tanghe County, Henan Provice
A17	Yexiangediancaizi	landrace	Ye County, Henan Provice
A18	Yiyangyoumanqing	landrace	Yiyang County, Henan Provice
A19	Machengguishan Rape	landrace	Machen County, Hubei Provice
A20	Shangbaheyoubaicai	landrace	Huanggang County, Hubei Provice
A21	Hongannongchanglianmengxiang Rape	landrace	Hongan County, Hubei Provice
A22	Chaoyang Rape	landrace	Guangji County, Hubei Provice
A23	Yingshanyiquchangfengxiang Rape	landrace	Yingshan County, Hubei Provice
A24	Tianmenjiuquxiguangwuyebai	landrace	Tianmen County, Hubei Provice
A25	Guixi Rape	landrace	Guixi County, Jiangxi Provice
A26	Jianyongyangcaizi	landrace	Jian County, Jiangxi Provice
A27	Wanganbendi Rape	landrace	Wangan County, Jiangxi Provice
A28	Nankangyoucaizi	landrace	Nankang County, Jiangxi Provice
A29	Ningdulaoxiacaizi	landrace	Ningdu County, Jiangxi Provice
A30	Guangchangheicaizi	landrace	Guangchang County, Jiangxi Provice
A31	Chuanyou No 8	hybridization	Sichuan Provice
A32	Chengduzaoheicaizi	landrace	Chengdu, Sichuan Provice
A33	Xinjindaheicaizi	landrace	Xinjin County, Sichuan Provice
A34	Leshanxinan Rape	landrace	Leshan County, Sichuan Provice
A35	Hanyuan Rape	landrace	Hanyuan County, Sichuan Provice
A36	Shifangzhuanzhuanwo	landrace	Shifang County, Sichuan Provice
A37	Renshoucaizi	landrace	Renshou County, Sichuan Provice
A38	Meishanbai Rape	landrace	Meishan County, Sichuan Provice
A39	Deyangdahua Rape	landrace	Deyang County, Sichuan Provice
A40	Anxiandahuacaizi	landrace	An County, Sichuan Provice
A41	Xinfanzaohuang Rape (1)	landrace	Xinfan County, Sichuan Provice
A42	Mianzhuaijiazi	landrace	Mianzhu County, Sichuan Provice
A43	Xindudajiaoguo	landrace	Xindu County, Sichuan Provice
A44	Wenjiangxiaobaiye	landrace	Wenjiang County, Sichuan Provice
A45	Luojiangdahuacaizi	landrace	Luojiang County, Sichuan Provice
A46	Jiangyouheihua Rape	landrace	Jiangyou County, Sichuan Provice
A47	Dayiyilongji	landrace	Dayi County, Sichuan Provice
A48	Abadong Rape	landrace	Aba, Sichuan Provice
A49	Jiangbeiai Rape	landrace	Luzhou, Sichuan Provice
A50	Fengyiyangweixincaizi	landrace	Dali County, Yunnan Provice
A51	Biyunaijiaocaizi	landrace	Eryuan County, Yunnan Provice
A52	Niujieaijiaozi	landrace	Heqing County, Yunnan Provice
A53	Jianchuanai Rape	landrace	Jianchuan County, Yunnan Provice
A54	Lijianghong Rape	landrace	Lijiang County, Yunnan Provice
A55	Diqingzhongdianbendi Rape	landrace	Zhongdian County, Yunnan Provice
A56	Yangbiaijiao Rape	landrace	Yangbi County, Yunnan Provice
A57	Yongpingrenshouxiangheicaizi	landrace	Yongping County, Yunnan Provice
A58	Susonghuazi	landrace	Susong County, Anhui Provice
A59	Anqingwuhuazi	landrace	Anqing County, Anhui Provice
A60	Dangdahuazi	landrace	Dangtu County, Anhui Provice
A61	Hefeihuazi	landrace	Hefei, Anhui Provice
A62	Taiping Rape	landrace	Huangshan, Anhui Provice
A63	Jinzhai Rape	landrace	Jinzhai County, Anhui Provice
A64	Qianxianzahuazi	landrace	Qian County, Anhui Provice
A65	Guzhenxiao Rape	landrace	Guzhen County, Anhui Provice
A66	Lueyangwujiahe Rape	landrace	Lueyang County, Shaanxi Provice
A67	Liubazhakoushan Rape	landrace	Liuba County, Shaanxi Provice
A68	Ningqiangqingmujiegan Rape	landrace	Ningqiang County, Shaanxi Provice
A69	Mianxianzhangjiahe Rape	landrace	Mian County, Shaanxi Provice
A70	Nanzhentangkouhuang Rape	landrace	Nanzhen County, Shaanxi Provice
A71	Xixiangsiduguihua Rape	landrace	Xixiang County, Shaanxi Provice
A72	Langaoxiaogou Rape	landrace	Langao County, Shaanxi Provice
A73	Ankangjiaxi Rape	landrace	Ankang County, Shaanxi Provice
A74	Xunyangzhanghe Rape	landrace	Xunyang County, Shaanxi Provice
A75	Baihebendixiao Rape	landrace	Baihe County, Shaanxi Provice
A76	Shangnanwangjiadian Rape	landrace	Shangnan County, Shaanxi Provice
A77	Baojijintaiqu Rape	landrace	Baoji County, Shaanxi Provice
A78	Fufengyehe Rape	landrace	Fufeng County, Shaanxi Provice
A79	Huxian Rape	landrace	Hu County, Shaanxi Provice
A80	Changanweiziping Rape	landrace	Changan County, Shaanxi Provice
A81	Lantianzhangping Rape	landrace	Lantian County, Shaanxi Provice
A82	Yijun 82-2-1	system selection	Yijun County, Shaanxi Provice
A83	Huanglingdiantou Rape	landrace	Huangling County, Shaanxi Provice
A84	Zhengyangaijuhuang	landrace	Zhengyang County, Henan Provice
A85	Queshan Rape	landrace	Queshan County, Henan Provice
A86	Shangcai Rape	landrace	Shangcai County, Henan Provice
A87	Lingbao Rape	landrace	Lingbao County, Henan Provice
A88	Tongbai Rape	landrace	Tongbai County, Henan Provice
A89	Jiangjinxiaoshan Rape	landrace	Jiangjin County, Sichuan Provice
A90	Muchuankucaizi	landrace	Muchuan County, Sichuan Provice
A91	Pingshankucaizi	landrace	Pingshan County, Sichuan Provice
A92	Fengjieyesheng Rape	landrace	Fengjie County, Sichuan Provice
A93	Pibaicaihuaye	landrace	Pi County, Sichuan Provice
A94	Qingchuanhuang Rape	landrace	Qingchuan County, Sichuan Provice
A95	Beichuanyeshengshan Rape	landrace	Beichuan County, Sichuan Provice
A96	Haiwanxiao Rape	landrace	Leibo County, Sichuan Provice
A97	Luosuo Rape	landrace	Ganluo County, Sichuan Provice
A98	Xichanghei Rape	landrace	Xichang County, Sichuan Provice
A99	Mianningdaqiao Rape	landrace	Mianning County, Sichuan Provice
A100	Shimiantianwanbai Rape	landrace	Shimian County, Sichuan Provice
A101	Daocheng Rape	landrace	Daocheng County, Sichuan Provice
A102	Daofuhong Rape	landrace	Daofu County, Sichuan Provice
A103	Shuyou No 1	hybridization	Sichuan Provice
A104	Kaiyangtian Rape	landrace	Kaiyang County, Guizhou Provice
A105	Qingzhentian Rape	landrace	Qingzhen County, Guizhou Provice
A106	Suiyangai Rape	landrace	Suiyang County, Guizhou Provice
A107	Changtianai Rape	landrace	Anlong County, Guizhou Provice
A108	Niaosheye Rape	landrace	Xingyi, Guizhou Provice
A109	Biyou No 2	landrace	Bijie County, Guizhou Provice
A110	Gaopingbai Rape	landrace	Jinsha County, Guizhou Provice
A111	Zhiyou No 1	landrace	Zhijin County, Guizhou Provice
A112	Yongbai No 3	landrace	Nayong County, Guizhou Provice
A113	Maopinghuang Rape	landrace	Wangmo County, Guizhou Provice
A114	6778		No data
A115	6779		No data
A116	6781		No data
A117	06QHK-18		Menyuan County, Qinghai Provice
A118	06QHK-43		Gonghe County, Qinghai Provice
A119	06QHK-71		Huangzhong County, Qinghai Provice
A120	06QHK-88		Guinan County, Qinghai Provice
A121	06QHK-102		Hualong County, Qinghai Provice
A122	QKB-1		Delingha, Qinghai Provice
A123	06QHK-42		Haiyan County, Qinghai Provice
A124	Songfan-11		Songfan County, Sichuan Provice
A125	Ye Rape (2007532031)		Yunnan Provice
A126	QKB-11		Xiangride, Qinghai Provice
A127	K-1081	foreign lines	Pakistan
A128	2010546483		Mangkang County, Yunnan Provice
A129	BAU-M/2	foreign lines	Bangladesh
A130	QKB-5		Delingha, Qinghai Provice
A131	SV 70/1002	foreign lines	Sweden
A132	Candle	foreign lines	Canda
A133	SV 70/1002	foreign lines	Finland
A134	Tobin	foreign lines	Canda
A135	Saturn	foreign lines	Germany
A136	Vankka	foreign lines	Finland
A137	Sv 57/695	foreign lines	Sweden
A138	Local	foreign lines	Moldova
A139	Perko	foreign lines	Germany
A140	Qingengcai	foreign lines	Japan
A141	Xiantaixuecai No 1	foreign lines	Japan
A142	Tatacai	foreign lines	Japan
A143	Xiantaixuecai No 2	foreign lines	Japan
A144	Liaodong	foreign lines	Japan
A145	Zhouxuecai	foreign lines	Japan
A146	Qingengcai	foreign lines	Japan
A147	Caixin No 1	foreign lines	Japan
A148	Caihua No 1	foreign lines	Japan
A149	Caixin No 2	foreign lines	Japan
A150	Caihua No 2	foreign lines	Japan
A151	Caihua No 3	foreign lines	Japan
A152	Tatacaiheshuicai	foreign lines	Japan
A153	Shalayongsucaihunhe	foreign lines	Japan
A154	Qingengcai No 3	foreign lines	Japan
A155	Zhouyexiaobaicai	foreign lines	Japan
A156	Xiaobaicai No 1	foreign lines	Japan
A157	Sijixiaobaicai	foreign lines	Japan
A158	Xiaobaicai No 2	foreign lines	Japan
A159	Xiaobaicai No 3	foreign lines	Japan
A160	Xiaobaicai No 4	foreign lines	Japan
A161	Xiaobaicai No 5	foreign lines	Japan
A162	Xuebaiticai No 6	foreign lines	Japan
A163	Zhouyexuecai	foreign lines	Japan
A164	Shanxingqingcai	foreign lines	Japan
A165	Dabaicai No 1	foreign lines	Japan
A166	Dabaicai No 2	foreign lines	Japan
A167	Dabaicai No 3	foreign lines	Japan
A168	Banjieqiushandongbaicai	foreign lines	Japan
A169	Shuicai No 1	foreign lines	Japan
A170	Anyang Rape	landrace	Anyang County, Henan Provice
A171	Guanxianhuaye Rape	landrace	Guan County, Sichuan Provice
A172	Bendi Rape	landrace	Rikaze, Xizang Provice
A173	Luoboyou	landrace	Lasa, Xizang Provice
A174	Naihaihuangcaizi	landrace	Xinghai County, Qinghai Provice
A175	Haoyou No 2	system selection	Haomen, Qinghai Provice
A176	S.V.8437520	foreign lines	Sweden
A177	Wr 500	foreign lines	Canda
A178	Haoyou No 11	system selection	Haomen, Qinghai Provice
A179	34153		No data
A180	Shuicai No 2	foreign lines	Japan

## Sheet: Table S2 B. juncea
Supplementary table S2 List of plant materials, the accessions that were sequenced here are highlighted.
B. juncea materials:
Entry Number	Inbred Lines	Breeding Types	Country/Region
AB1	Hanzhonggao Rape	landrace	Hanzhong, Shaanxi Provice
AB2	Santong Rape	landrace	Lingqiu County, Shanxi Provice
AB3	Nanpingxiaojiezi	landrace	Taiyuan, Shanxi Provice
AB4	Shitiexiaojiezi	landrace	Yuci, Shanxi Provice
AB5	Pingyaohuang Rape	landrace	Pingyao County, Shanxi Provice
AB6	Lingshixiaojiezi	landrace	Lingshi County, Shanxi Provice
AB7	Shouyanghuangjie	landrace	Shouyang County, Shanxi Provice
AB8	Yangquanhuangxiaojie	landrace	Yangquan, Shanxi Provice
AB9	Pingding Rape	landrace	Pingding County, Shanxi Provice
AB10	Yushexiaojie	landrace	Yushe County, Shanxi Provice
AB11	Xinxianxiaojiezi	landrace	Xin County, Shanxi Provice
AB12	Sukouhuangjie	landrace	Yuanping County, Shanxi Provice
AB13	Lutihuangjie	landrace	Dai County, Shanxi Provice
AB14	Shizuihuangjiezi	landrace	Wutai County, Shanxi Provice
AB15	Xiangyuanjiezi	landrace	Xiangyuan County, Shanxi Provice
AB16	Lingchuanhuangjiezi	landrace	Lingchuan County, Shanxi Provice
AB17	Linxianhong Rape	landrace	Lin County, Shanxi Provice
AB18	Shizhuangchoujie	landrace	Lingqiu County, Shanxi Provice
AB19	Shizhuangbaijie	landrace	Ningwu County, Shanxi Provice
AB20	Changyangla Rape	landrace	Changyang County, Hubei Provice
AB21	Renshoujianyefa	landrace	Renshou County, Sichuan Provice
AB22	Zhu 26	system selection	Sichuan Provice
AB23	Kaiyangku Rape	landrace	Kaiyang County, Guizhou Provice
AB24	Qingzhenku Rape	landrace	Qingzhen County, Guizhou Provice
AB25	Pingbajincaizi	landrace	Pingba County, Guizhou Provice
AB26	Huishuigaogan Rape	landrace	Huishui County, Guizhou Provice
AB27	Longliku Rape	landrace	Longli County, Guizhou Provice
AB28	Guidinggao Rape	landrace	Guiding County, Guizhou Provice
AB29	Kailiqing Rape	landrace	Kaili County, Guizhou Provice
AB30	Huangpingku Rape	landrace	Huangping County, Guizhou Provice
AB31	Wengan Rape No 1	landrace	Wengan County, Guizhou Provice
AB32	Shibingku Rape	landrace	Shibing County, Guizhou Provice
AB33	Songmao Rape	landrace	Zunyi County, Guizhou Provice
AB34	Zhake Rape	landrace	Xishui County, Guizhou Provice
AB35	Xizhougaojiaohuangcaizi	landrace	Dali County, Yunnan Provice
AB36	Weishanjiecaizi	landrace	Weishan County, Yunnan Provice
AB37	Weixindajinhuan	landrace	Weixin County, Yunnan Provice
AB38	Qushuidali	system selection	Xizang Provice
AB39	Wulumuqihuang Rape	landrace	Wulumuqi County, Xinjiang Provice
AB40	Qitaihuang Rape	landrace	Qitai County, Xinjiang Provice
AB41	Tulufan Rape	landrace	Tulufan County, Xinjiang Provice
AB42	Tekesihuang Rape	landrace	Tekesi County, Xinjiang Provice
AB43	Xinyuanhei Rape	landrace	Xinyuan County, Xinjiang Provice
AB44	Eminhuang Rape	landrace	Emin County, Xinjiang Provice
AB45	Shawanhuang Rape	landrace	Shawan County, Xinjiang Provice
AB46	Aletaihei Rape	landrace	Altay, Xinjiang Provice
AB47	Gongliuhei Rape	landrace	Gongliu County, Xinjiang Provice
AB48	Wensu Rape	landrace	Wensu County, Xinjiang Provice
AB49	Akesubaicaizi	landrace	Akesu County, Xinjiang Provice
AB50	Wushi Rape	landrace	Wushi County, Xinjiang Provice
AB51	Kashihei Rape	landrace	Kashi, Xinjiang Provice
AB52	Shufu Rape	landrace	Shufu County, Xinjiang Provice
AB53	Aletaidajie	landrace	Altay, Xinjiang Provice
AB54	Balikunhuang Rape	landrace	Balikun County, Xinjiang Provice
AB55	Zhaosuyeshen Rape	wild species	Zhaosu County, Xinjiang Provice
AB56	Shuangtadalagai	landrace	Ledu County, Qinghai Provice
AB57	Xiemendahuangjie	landrace	Minhe County, Qinghai Provice
AB58	Datongdahuangdan	landrace	Datong County, Qinghai Provice
AB59	Shenzhonghongcaizi	landrace	Huangyuan County, Qinghai Provice
AB60	Tumenguandahuanggai	landrace	Huangzhong County, Qinghai Provice
AB61	Xiangtangda Rape	landrace	Minhe County, Qinghai Provice
AB62	Niuweishao	system selection	Qinghai Provice
AB63	Sanniuwei	landrace	Xinghe County, Neimenggu Provice
AB64	Erniuwei	landrace	Chayouzhongqi, Neimenggu Provice
AB65	Niuweihuang	landrace	Siziwangqi, Neimenggu Provice
AB66	Qinghuangerse	landrace	Duolun County, Neimenggu Provice
AB67	Wuchuan Rape	landrace	Wuchuan County, Neimenggu Provice
AB68	Milexinzhaichunzi	landrace	Mile County, Yunnan Provice
AB69	Akesuzhahong	landrace	Akesu County, Xinjiang Provice
AB70	Hetianzhahong	landrace	Hetian County, Xinjiang Provice
AB71	Guyuanhuangjie	landrace	Canda
AB72	Liyangkucai	landrace	Liyang County, Jiangsu Provice
AB73	Shouxianhuayela	landrace	Shou County, Anhui Provice
AB74	Deguangyejie	landrace	Guangde County, Anhui Provice
AB75	Susongyejie	landrace	Susong County, Anhui Provice
AB76	Ningguoshan Rape	landrace	Ningguo County, Anhui Provice
AB77	Tongchenglacai	landrace	Tongcheng County, Anhui Provice
AB78	Hefeijiecai	landrace	Hefei , Anhui Provice
AB79	Xiaoxianlacai	landrace	xiao County, Anhui Provice
AB80	Wangjianglacai	landrace	Wangjiang County, Anhui Provice
AB81	Ningqiangyuquanbajie	landrace	Ningqiang County, Shaanxi Provice
AB82	Xixiangluzhenglajie	landrace	Xixiang County, Shaanxi Provice
AB83	Zhenbayuhejiecai	landrace	Zhenba County, Shaanxi Provice
AB84	Shiquanjiecai	landrace	Shiquan County, Shaanxi Provice
AB85	Ankanglifengmanyuanhua	landrace	Ankang County, Shaanxi Provice
AB86	Xunyangjiecai	landrace	Xunyang County, Shaanxi Provice
AB87	Longxianduyangjie	landrace	Long County, Shaanxi Provice
AB88	Longxianhuogaizi	landrace	Long County, Shaanxi Provice
AB89	Baojijiecai	landrace	Baoji, Shaanxi Provice
AB90	Fufenghuangduijiecai	landrace	Fufeng County, Shaanxi Provice
AB91	Wugongjiecai	landrace	Wugong County, Shaanxi Provice
AB92	Qianxianshiniujiecai	landrace	Qian County, Shaanxi Provice
AB93	Datongnanjiaodajie	landrace	Datong, Shanxi Provice
AB94	Hunyuanxiaoheijie	landrace	Hunyuan County, Shanxi Provice
AB95	Hunyuanhuangjie No 2	landrace	Hunyuan County, Shanxi Provice
AB96	Xixianheijie	landrace	Xi County, Shanxi Provice
AB97	Ruichenghuangjie	landrace	Ruicheng County, Shanxi Provice
AB98	Pingluhuangjie	landrace	Pinglu County, Shanxi Provice
AB99	Yiyanglacaizi	landrace	Yiyang County, Hunan Provice
AB100	Qianyangku Rape	landrace	Qianyang County, Hunan Provice
AB101	Dexinglongtoushanku Rape	landrace	Dexing County, Jiangxi Provice
AB102	Lacaizi	landrace	Jiujiang County, Jiangxi Provice
AB103	Yanshanku Rape	landrace	Yanshan County, Jiangxi Provice
AB104	Pixianxi Rape	landrace	Pi County, Sichuan Provice
AB105	Lezhimaweisi	landrace	Lezhi County, Sichuan Provice
AB106	Huxianjinhuang Rape	landrace	Hu County, Sichuan Provice
AB107	Huxianjihui Rape	landrace	Hu County, Sichuan Provice
AB108	Zhenyuanwenjie	landrace	Zhenyuan County, Gansu Provice
AB109	Suidinghuang Rape	landrace	Suiding County, Xinjiang Provice
AB110	Baoshanhuang Rape	landrace	Baoshan County, Yunnan Provice
AB111	77-1283	foreign lines	America
AB112	Xingxianhuangjie	landrace	Xing County, Shanxi Provice
AB113	Tunliuhuangjie	landrace	Tunliu County, Shanxi Provice
AB114	Wuzhaihuangjie	landrace	Wuzhai County, Shanxi Provice
AB115	85017	system selection	Shanxi Provice
AB116	Ku Rape No 2	landrace	Gaoan County, Jiangxi Provice
AB117	Hongyupingla Rape	landrace	Wufeng, Hubei Provice
AB118	Ningqiangdaanhuanglaijie	landrace	Shaanxi Provice
AB119	Qiliku Rape No 2	landrace	Enshi County, Hubei Provice
AB120	Laifengku Rape	landrace	Laifeng County, Hubei Provice
AB121	Taoyuanjiecaizi	landrace	Taoyuan County, Hunan Provice
AB122	Anxiangjiecaizi	landrace	Anxiang County, Hunan Provice
AB123	Huaronglacaizi	landrace	Huarong County, Hunan Provice
AB124	Shuangjiang No 3	landrace	Shuangjiang County, Yunnan Provice
AB125	Jieyi	hybridization	Lasa, Xizang Provice
AB126	Xiaolihuangyou	landrace	Shannan, Xizang Provice
AB127	Sangri	landrace	Rikaze, Xizang Provice
AB128	Baile	landrace	Rikaze, Xizang Provice
AB129	Longmajiebuyou	landrace	Rikaze, Xizang Provice
AB130	Gongjueladuo	landrace	Changdu, Xizang Provice
AB131	Dangdiwuming	landrace	Shannan, Xizang Provice
AB132	219	system selection	Lasa, Xizang Provice
AB133	Cuoguo	landrace	Rikaze, Xizang Provice
AB134	Zadong	landrace	Shannan, Xizang Provice
AB135	Rinonghe9042	hybridization	Rikaze, Xizang Provice
AB136	89704-1	hybridization	Xinjiang Provice
AB137	878661-1	hybridization	Xinjiang Provice
AB138	87570-1	hybridization	Xinjiang Provice
AB139	Dahongjie	landrace	Guanghe County, Gansu Provice
AB140	Dahuangjie	landrace	Dongxiangzu County, Gansu Provice
AB141	30317	system selection	Yunnan Provice
AB142	Maojiaocaizi	landrace	Wuwei, Gansu Provice
AB143	Minxianlajie	landrace	Min County, Gansu Provice
AB144	Wj-1	foreign lines	Australia
AB145	Wj-3	foreign lines	Australia
AB146	WJ-4	foreign lines	Australia
AB147	Gumengku Rape (2)	landrace	Guiyang, Guizhou Provice
AB148	Shangshuiku Rape (2)	landrace	Guiyang, Guizhou Provice
AB149	Yonglehuang Rape	landrace	Leishan County, Guizhou Provice
AB150	Rongjianghuang Rape	landrace	Rongjiang County, Guizhou Provice
AB151	Zhuguanku Rape	landrace	Puding County, Guizhou Provice
AB152	Walongla Rape	foreign lines
AB153	Fanteruiyi No 15	foreign lines
AB154	Duomojia	foreign lines
AB155	Teluosi	foreign lines
AB156	Enkao 158		Hubei Provice
AB157	Enkao 001		Hubei Provice
AB158	Youkaiku Rape	landrace	Wangmo County, Guizhou Provice
AB159	Changtianxiao Rape	landrace	Zhenfeng County, Guizhou Provice
AB160	Laoshanku Rape	landrace	Qinglong County, Guizhou Provice
AB161	Chongxinmawei Rape	landrace	Qianxi County, Guizhou Provice
AB162	Gaozhi Rape (1)	landrace	Dafang County, Guizhou Provice
AB163	Mashanhong Rape	landrace	Wangmo County, Guizhou Provice
AB164	K--940	foreign lines	Pakistan
AB165	FIGIRI	foreign lines	Tansaiia
AB166	AMES--1082	foreign lines	Poland
AB167	NU49927	foreign lines	Hubei Provice
AB168	ENGLAND	foreign lines	England
AB169	06QHK-45		Huangyuan County, Qinghai Provice
AB170	Zisejiecai	foreign lines	Japan
AB171	Ganzisieyesheng Rape	landrace	Ganzizhou, Sichuan Provice
AB172	HJa 98382	foreign lines	Finland
AB173	Langshanjiecai	wild species	Nantong, Jiangsu Provice
AB174	Secus	foreign lines	Germany
AB175	Jiangzi301	system selection	Rikaze, Xizang Provice
AB176	Krishna	foreign lines	India
AB177	Brown	foreign lines	France
AB178	IB.1125.1	foreign lines	France
AB179	Guotoujiecai	system selection	Sichuan Provice
AB180	Zhacai	system selection	Sichuan Provice

## Sheet: Table S2 C-genome and other
Supplementary table S2 List of plant materials, the accessions that were sequenced here are highlighted.
Brassica materials of C-genome species:
Entry Number	Name of Accession	Species & Subspecies	Description	Country/Region
C1	B.ins-1	Brassica insularis	wild species	Tunisia
C2	B.inca	Brassica incana	wild species	Italy
C3	C2-4-3	Brassica oleracea var. oleracea	wild species	Spain
C4	L3-12-3	Brassica oleracea var. oleracea	wild species	Spain
C5	B.cr-3	Brassica cretica	wild species	Spain
C6	B.ins-2	Brassica insularis	wild species	Tunisia
C10	1YS039	Brassica oleracea var. oleracea	wild species	Spain
C11	B.vilosa	Brassica villosa	wild species	Italy
C12	1YS035	Brassica oleracea var. oleracea	wild species	Spain
C14	Cabbage -1	Brassica oleracea var. capitata	cultivar	China
C15	Cauliflower -1	Brassica oleracea var. botrytis	cultivar	China
C16	Broccoli -1	Brassica oleracea var. italica	cultivar	China
C17	Kohlrabi -1	Brassica oleracea var. gongylodes	cultivar	China
C18	Romanesco broccoli -1	Brassica oleracea var. botrytis	cultivar	China
C19	Brussels sprout -1	Brassica oleracea var. gemmifera	cultivar	China
C20	C1-8	B. oleracea ssp.oleracea	wild species	Spain
C21	C2-14-1	B. oleracea ssp.oleracea	wild species	Spain
C22	C3-2	B. oleracea ssp.oleracea	wild species	Spain
C23	C4-5	B. oleracea ssp.oleracea	wild species	Spain
C24	L05	B. oleracea ssp.oleracea	wild species	Spain
C25	B.ol161	B. oleracea ssp.oleracea	wild species	Spain
C26	Kale -1	Brassica oleracea var. acephala	cultivar	China
C27	kohlrabi -1	Brassica oleracea var. caulorapa	cultivar	China
C28	kohlrabi -2	Brassica oleracea var. caulorapa	cultivar	China
BC1	carinata -1	Brassica carinata	cultivar
BC2	carinata -2	Brassica carinata	cultivar
B2	nigra -1	Brassica nigra	wild species	China
B3	nigra -2	Brassica nigra	wild species	Spain
Sinapis1	Sinapis -1	Sinapis arvensis	wild species	China
Sinapis2	Sinapis -2	Sinapis arvensis	wild species	China
Sinapis3	Sinapis -3	Sinapis arvensis	wild species	China
Maurorum1	maurorum -1	Brassica maurorum	wild species
Raphanus1	Raphanus -1	Raphanus sativus	cultivar	China
Moricandia1	Moricandia -1	Moricandia arvensis	wild species
Eruca1	Eruca -1	Eruca sativa	cultivar	China
