# Supplementary material for: Comparison of the cytoplastic genomes by resequencing: insights into the genetic diversity and the phylogeny of the agriculturally important genus Brassica
Source: BMC Genomics. 2020 Jul 13;21:480. doi: 10.1186/s12864-020-06889-0 (PMC7359470; doi:10.1186/s12864-020-06889-0)
Supplement: Supplementary file 2 — Additional file 2 Table S1 Primers used for HRM and KASP genotyping analysis. Table S2 List of plant materials investigated in this study. Table S3 Total cpDNA and mtDNA variant data. [file 12864_2020_6889_MOESM2_ESM.zip › Supplementary Table S3 Total cpDNA variants.xlsx]

## Sheet: A22
Table S3 Total cpDNA variants of B. rapa accession A22.
Genomic Position	Variant type	Reference sequence	Alleles	Description	Annotation
111	SNV	C	A	Intergenic or intron	-
151	SNV	C	A	Intergenic or intron	-
171	Insertion	-	G	Intergenic or intron	-
173	SNV	C	A	Intergenic or intron	-
211	Deletion	TTTTAT	-	Intergenic or intron	-
296	SNV	C	A	Intergenic or intron	-
297	SNV	A	T	Intergenic or intron	-
298	SNV	A	T	Intergenic or intron	-
299	SNV	A	T	Intergenic or intron	-
300	SNV	A	T	Intergenic or intron	-
301	SNV	G	T	Intergenic or intron	-
1557	SNV	C	T	Intergenic or intron	-
1754	Insertion	-	A	Intergenic or intron	-
1957	SNV	T	A	Intergenic or intron	-
2475	SNV	G	T	exon	matK, synonymous, CGA=>AGA
2718	SNV	T	G	exon	matK, synonymous, AGA=>CGA
2785	SNV	T	A	exon	matK, nonsynonymous, TTA=>TTT, L=>F
3698	SNV	G	T	Intergenic or intron	-
3867	SNV	T	G	Intergenic or intron	-
4010	Deletion	T	-	Intergenic or intron	-
4038	SNV	G	T	Intergenic or intron	-
4103	SNV	A	T	Intergenic or intron	-
4109	SNV	T	G	Intergenic or intron	-
4111	SNV	A	C	Intergenic or intron	-
4112	SNV	T	A	Intergenic or intron	-
4113	SNV	C	A	Intergenic or intron	-
4117	SNV	A	T	Intergenic or intron	-
4118	SNV	C	G	Intergenic or intron	-
4119	SNV	A	T	Intergenic or intron	-
4121	SNV	T	C	Intergenic or intron	-
4123	SNV	T	G	Intergenic or intron	-
4124	SNV	T	A	Intergenic or intron	-
4125	SNV	G	T	Intergenic or intron	-
4127	SNV	C	A	Intergenic or intron	-
4142	SNV	A	T	Intergenic or intron	-
4144	SNV	G	T	Intergenic or intron	-
4703	SNV	T	C	Intergenic or intron	-
4878	SNV	T	G	Intergenic or intron	-
5309	Deletion	T	-	Intergenic or intron	-
5381	SNV	C	A	Intergenic or intron	-
5697	SNV	C	A	Intergenic or intron	-
5699	SNV	C	A	Intergenic or intron	-
5745	Insertion	-	T	Intergenic or intron	-
5824	SNV	T	G	Intergenic or intron	-
6167	SNV	C	T	Intergenic or intron	-
6200	SNV	T	C	Intergenic or intron	-
6784	SNV	A	T	Intergenic or intron	-
6787	SNV	A	T	Intergenic or intron	-
7248	Insertion	-	A	Intergenic or intron	-
7554	Insertion	-	A	Intergenic or intron	-
7932	SNV	A	C	Intergenic or intron	-
8321	Insertion	-	T	Intergenic or intron	-
8940	Deletion	T	-	Intergenic or intron	-
8948	SNV	G	T	Intergenic or intron	-
9006	SNV	A	C	Intergenic or intron	-
9498	SNV	T	G	Intergenic or intron	-
9507	Insertion	-	G	Intergenic or intron	-
9538	SNV	T	A	Intergenic or intron	-
9558	Insertion	-	A	Intergenic or intron	-
9606	SNV	T	C	Intergenic or intron	-
11163	SNV	G	A	Intergenic or intron	-
11206	SNV	A	G	Intergenic or intron	-
11439	SNV	T	G	exon	atpF, synonymous, GTA=>GTC
11638	Deletion	A	-	Intergenic or intron	-
12525	Deletion	T	-	Intergenic or intron	-
13477	SNV	C	A	Intergenic or intron	-
13659	Deletion	A	-	Intergenic or intron	-
13691	SNV	G	A	exon	atpI, synonymous, TCC=>TCT
14505	Insertion	-	C	Intergenic or intron	-
16953	SNV	A	G	exon	rpoC2, synonymous, CAT=>CAC
17058	SNV	T	C	exon	rpoC2, synonymous, AGA=>AGG
17370	SNV	A	G	exon	rpoC2, synonymous, GCT=>GCC
19864	Deletion	T	-	Intergenic or intron	-
19983	SNV	C	A	exon	rpoC1, nonsynonymous, TGT=>TTT, C=>F
21136	SNV	T	C	exon	rpoC1, nonsynonymous, ATT=>GTT, I=>V
22087	Insertion	-	T	Intergenic or intron	-
22863	SNV	T	C	exon	rpoB, nonsynonymous, ACA=>GCA, T=>A
23329	SNV	C	T	exon	rpoB, synonymous, GGG=>GGA
23611	SNV	G	A	exon	rpoB, synonymous, CCC=>CCT
24028	SNV	T	C	exon	rpoB, synonymous, GCA=>GCG
24697	SNV	G	A	exon	rpoB, synonymous, TAC=>TAT
24901	SNV	A	C	exon	rpoB, synonymous, CCT=>CCG
25141	SNV	A	C	exon	rpoB, synonymous, CTT=>CTG
26169	SNV	G	A	Intergenic or intron	-
26505	SNV	A	T	Intergenic or intron	-
26623	Insertion	-	T	Intergenic or intron	-
26825	SNV	A	T	Intergenic or intron	-
26999	Insertion	-	A	Intergenic or intron	-
27576	SNV	G	T	Intergenic or intron	-
27947	SNV	A	T	Intergenic or intron	-
28163	SNV	G	A	Intergenic or intron	-
28664	SNV	G	A	Intergenic or intron	-
28792	SNV	A	C	Intergenic or intron	-
28879	SNV	T	A	Intergenic or intron	-
28962	SNV	A	T	Intergenic or intron	-
28973	SNV	G	T	Intergenic or intron	-
29201	SNV	T	G	Intergenic or intron	-
29334	SNV	A	T	Intergenic or intron	-
29336	SNV	A	C	Intergenic or intron	-
29370	SNV	G	T	Intergenic or intron	-
29443	Insertion	-	T	Intergenic or intron	-
29584	SNV	C	T	Intergenic or intron	-
29585	SNV	A	T	Intergenic or intron	-
29586	SNV	T	G	Intergenic or intron	-
29745	SNV	A	C	Intergenic or intron	-
29979	SNV	A	C	Intergenic or intron	-
30007	SNV	G	A	Intergenic or intron	-
30201	SNV	T	G	Intergenic or intron	-
30351	SNV	A	C	Intergenic or intron	-
30432	SNV	A	C	Intergenic or intron	-
31140	SNV	T	G	Intergenic or intron	-
34377	Insertion	-	TTCT	Intergenic or intron	-
34619	Insertion	-	T	Intergenic or intron	-
34716	SNV	G	T	Intergenic or intron	-
34717	Insertion	-	A	Intergenic or intron	-
34874	Deletion	T	-	Intergenic or intron	-
35516	Deletion	TTTTTTG	-	Intergenic or intron	-
37589	SNV	T	C	exon	psaB, synonymous, GGA=>GGG
38576	SNV	G	A	exon	psaB, synonymous, TTC=>TTT
39995	SNV	G	A	exon	psaA, synonymous, CTA=>TTA
40805	SNV	G	T	exon	psaA, synonymous, CGA=>AGA
41238	SNV	T	C	Intergenic or intron	-
41239	SNV	T	C	Intergenic or intron	-
42023	SNV	A	C	Intergenic or intron	-
42296	Deletion	TCATA	-	Intergenic or intron	-
42394	SNV	T	C	Intergenic or intron	-
42512	Deletion	A	-	Intergenic or intron	-
42625	Deletion	T	-	Intergenic or intron	-
43450	SNV	G	A	Intergenic or intron	-
43456	Deletion	A	-	Intergenic or intron	-
43930	SNV	T	C	Intergenic or intron	-
44175	SNV	T	A	Intergenic or intron	-
44767	SNV	A	G	exon	rps4, synonymous, GCT=>GCC
45087	SNV	A	G	Intergenic or intron	-
45088	SNV	A	T	Intergenic or intron	-
45089	SNV	C	T	Intergenic or intron	-
45325	Deletion	T	-	Intergenic or intron	-
45721	Deletion	A	-	Intergenic or intron	-
45829	Deletion	AATTA	-	Intergenic or intron	-
45874	SNV	C	A	Intergenic or intron	-
45928	SNV	A	C	Intergenic or intron	-
45940	SNV	G	C	Intergenic or intron	-
47280	Deletion	AA	-	Intergenic or intron	-
47394	Insertion	-	CC	Intergenic or intron	-
47640	SNV	A	G	Intergenic or intron	-
49000	SNV	T	G	Intergenic or intron	-
49843	SNV	T	G	Intergenic or intron	-
50000	SNV	A	T	Intergenic or intron	-
50160	Insertion	-	T	Intergenic or intron	-
50755	Deletion	TTATC	-	Intergenic or intron	-
51165	SNV	A	T	exon	atpE, synonymous, GCT=>GCA
53060	Insertion	-	T	Intergenic or intron	-
53352	SNV	C	T	Intergenic or intron	-
53410	Insertion	-	C	Intergenic or intron	-
53855	SNV	G	A	exon	rbcL, synonymous, TTG=>TTA
55292	SNV	C	T	Intergenic or intron	-
55297	SNV	A	T	Intergenic or intron	-
55298	SNV	G	T	Intergenic or intron	-
55301	SNV	A	C	Intergenic or intron	-
55302	SNV	A	T	Intergenic or intron	-
55307	SNV	A	G	Intergenic or intron	-
55576	SNV	T	C	Intergenic or intron	-
55627	Deletion	C	-	Intergenic or intron	-
55815	Insertion	-	T	Intergenic or intron	-
56458	Deletion	AGTGAA	-	exon	accD, frameshift
56546	SNV	A	C	exon	accD, nonsynonymous, GAT=>GCT, D=>A
57755	SNV	G	T	Intergenic or intron	-
57818	SNV	A	G	Intergenic or intron	-
58336	SNV	G	A	Intergenic or intron	-
58879	SNV	G	T	exon	ycf4, synonymous, CGG=>CGT
59218	SNV	C	A	Intergenic or intron	-
59238	Deletion	TT	-	Intergenic or intron	-
59440	SNV	G	A	Intergenic or intron	-
59473	SNV	G	T	Intergenic or intron	-
60408	SNV	A	C	Intergenic or intron	-
60430	SNV	G	A	Intergenic or intron	-
61317	SNV	G	A	exon	petA, synonymous, GGG=>GGA
61514	SNV	A	C	Intergenic or intron	-
61633	Insertion	-	C	Intergenic or intron	-
61666	SNV	T	G	Intergenic or intron	-
61812	SNV	T	C	Intergenic or intron	-
62066	Deletion	T	-	Intergenic or intron	-
62102	SNV	C	A	Intergenic or intron	-
62144	SNV	T	G	Intergenic or intron	-
62239	SNV	C	T	Intergenic or intron	-
62240	Deletion	C	-	Intergenic or intron	-
62294	SNV	C	G	Intergenic or intron	-
62349	SNV	G	T	Intergenic or intron	-
62584	SNV	T	C	Intergenic or intron	-
63692	SNV	C	A	Intergenic or intron	-
63735	SNV	T	G	Intergenic or intron	-
63759	Deletion	C	-	Intergenic or intron	-
63809	SNV	C	A	Intergenic or intron	-
64225	SNV	A	G	Intergenic or intron	-
64277	SNV	A	T	Intergenic or intron	-
64278	SNV	A	T	Intergenic or intron	-
64279	SNV	A	T	Intergenic or intron	-
64342	Insertion	-	T	Intergenic or intron	-
64565	SNV	A	T	Intergenic or intron	-
64916	SNV	T	G	Intergenic or intron	-
65062	SNV	G	T	Intergenic or intron	-
65257	SNV	A	C	Intergenic or intron	-
65563	Deletion	T	-	Intergenic or intron	-
65678	SNV	G	T	Intergenic or intron	-
65679	SNV	A	C	Intergenic or intron	-
66088	SNV	G	A	Intergenic or intron	-
66100	Insertion	-	G	Intergenic or intron	-
66122	SNV	G	A	Intergenic or intron	-
66130	SNV	T	A	Intergenic or intron	-
66319	Insertion	-	T	Intergenic or intron	-
66707	SNV	G	T	Intergenic or intron	-
66764	SNV	C	A	Intergenic or intron	-
66785	SNV	G	A	Intergenic or intron	-
66789	Deletion	A	-	Intergenic or intron	-
67203	SNV	C	T	Intergenic or intron	-
67615	SNV	T	C	exon	rpl20, synonymous, AGA=>AGG
68746	SNV	A	T	Intergenic or intron	-
68747	SNV	A	T	Intergenic or intron	-
68748	SNV	A	T	Intergenic or intron	-
68749	SNV	A	T	Intergenic or intron	-
68750	SNV	A	T	Intergenic or intron	-
68751	SNV	A	T	Intergenic or intron	-
68752	SNV	A	T	Intergenic or intron	-
69873	SNV	G	A	exon	clpP, synonymous, ATC=>ATT
70032	Deletion	CCT	-	Intergenic or intron	-
70291	SNV	C	T	Intergenic or intron	-
71007	Deletion	T	-	Intergenic or intron	-
71069	SNV	C	A	Intergenic or intron	-
71145	SNV	T	G	Intergenic or intron	-
71173	Insertion	-	TGAACGA	Intergenic or intron	-
73798	SNV	G	C	Intergenic or intron	-
74430	SNV	G	A	Intergenic or intron	-
75808	SNV	G	T	Intergenic or intron	-
75818	SNV	A	C	Intergenic or intron	-
76151	SNV	G	T	Intergenic or intron	-
78840	Deletion	CC	-	Intergenic or intron	-
79057	Deletion	C	-	Intergenic or intron	-
79402	SNV	C	T	exon	rps8, nonsynonymous, CGA=>CAA, R=>Q
80074	SNV	G	T	exon	rpl14, synonymous, CGA=>AGA
80179	Insertion	-	A	Intergenic or intron	-
80191	SNV	G	T	Intergenic or intron	-
80944	Insertion	-	TTA	Intergenic or intron	-
80988	Deletion	AA	-	Intergenic or intron	-
81284	SNV	G	T	Intergenic or intron	-
81289	SNV	T	G	Intergenic or intron	-
81668	Deletion	T	-	Intergenic or intron	-
81779	SNV	T	C	Intergenic or intron	-
81805	SNV	G	A	Intergenic or intron	-
82817	SNV	A	G	exon	rpl22, synonymous, CAT=>CAC
109170	SNV	C	A	exon	ycf1, synonymous, ATC=>ATA
109303	SNV	A	C	exon	ycf1, nonsynonymous, ATC=>CTC, I=>L
109714	SNV	T	G	exon	ndhF, synonymous, ATA=>ATC
110265	SNV	T	G	exon	ndhF, nonsynonymous, AGC=>CGC, S=>R
110665	SNV	C	T	exon	ndhF, synonymous, GGG=>GGA
111078	SNV	T	C	exon	ndhF, nonsynonymous, ACT=>GCT, T=>A
111748	Insertion	-	A	Intergenic or intron	-
111914	Deletion	TT	-	Intergenic or intron	-
111975	SNV	A	C	Intergenic or intron	-
112146	Deletion	TT	-	Intergenic or intron	-
112207	SNV	T	G	Intergenic or intron	-
112217	Insertion	-	T	Intergenic or intron	-
112271	SNV	T	C	Intergenic or intron	-
112397	SNV	A	T	Intergenic or intron	-
112688	SNV	T	G	Intergenic or intron	-
112725	Deletion	A	-	Intergenic or intron	-
112747	Deletion	ATAT	-	Intergenic or intron	-
112827	Insertion	-	A	Intergenic or intron	-
113012	SNV	G	A	Intergenic or intron	-
113807	SNV	A	T	exon	ccsA, nonsynonymous, AAA=>AAT, K=>N
114053	SNV	G	T	exon	ccsA, nonsynonymous, AAG=>AAT, K=>N
114135	SNV	C	A	exon	ccsA, nonsynonymous, CTA=>ATA, L=>I
114179	SNV	G	A	exon	ccsA, synonymous, AGG=>AGA
114572	SNV	C	A	Intergenic or intron	-
115037	SNV	G	T	exon	ndhD, synonymous, GCC=>GCA
116325	Insertion	-	A	Intergenic or intron	-
117308	SNV	A	T	Intergenic or intron	-
117347	Insertion	-	AATCA	Intergenic or intron	-
118042	SNV	C	T	Intergenic or intron	-
118415	SNV	C	T	exon	ndhI, synonymous, GAG=>GAA
118532	SNV	A	G	exon	ndhI, synonymous, ACT=>ACC
119720	SNV	C	A	Intergenic or intron	-
119736	SNV	C	A	Intergenic or intron	-
119829	SNV	A	C	Intergenic or intron	-
119860	Deletion	TTCT	-	Intergenic or intron	-
119898	Insertion	-	A	Intergenic or intron	-
120385	Deletion	TCAAAT	-	Intergenic or intron	-
120453	Deletion	TT	-	Intergenic or intron	-
121031	SNV	T	A	exon	ndhA, synonymous, ACA=>ACT
122722	SNV	A	C	Intergenic or intron	-
122740	Insertion	-	A	Intergenic or intron	-
122797	SNV	A	G	Intergenic or intron	-
122910	Insertion	-	A	Intergenic or intron	-
122913	SNV	T	C	Intergenic or intron	-
122917	SNV	A	C	Intergenic or intron	-
122944	Insertion	-	CTAT	Intergenic or intron	-
123033	SNV	G	T	exon	ycf1, nonsynonymous, CAT=>AAT, H=>N
123252	SNV	T	C	exon	ycf1, nonsynonymous, ATT=>GTT, I=>V
123487	SNV	G	T	exon	ycf1, nonsynonymous, TTC=>TTA, F=>L
123582	SNV	G	A	exon	ycf1, nonsynonymous, CTC=>TTC, L=>F
123702	SNV	T	G	exon	ycf1, nonsynonymous, AAA=>CAA, K=>Q
123962	SNV	G	A	exon	ycf1, nonsynonymous, TCA=>TTA, S=>L
124012	SNV	G	T	exon	ycf1, nonsynonymous, TTC=>TTA, F=>L
124060	SNV	T	G	exon	ycf1, synonymous, CTA=>CTC
124165	SNV	T	C	exon	ycf1, synonymous, AAA=>AAG
124176	SNV	T	C	exon	ycf1, nonsynonymous, AAA=>GAA, K=>E
124279	SNV	G	C	exon	ycf1, synonymous, CGC=>CGG
124542	SNV	G	T	exon	ycf1, nonsynonymous, CTA=>ATA, L=>I
124695	SNV	T	G	exon	ycf1, nonsynonymous, AAA=>CAA, K=>Q
124910	SNV	T	A	exon	ycf1, nonsynonymous, AAA=>ATA, K=>I
125055	SNV	G	T	exon	ycf1, nonsynonymous, CAA=>AAA, Q=>K
125469	SNV	C	G	exon	ycf1, nonsynonymous, GAA=>CAA, E=>Q
126075	SNV	T	A	exon	ycf1, nonsynonymous, ATT=>TTT, I=>F
126147	SNV	A	T	exon	ycf1, nonsynonymous, TTT=>ATT, F=>I
126196	SNV	A	C	exon	ycf1, nonsynonymous, TTT=>TTG, F=>L
126233	SNV	A	G	exon	ycf1, nonsynonymous, ATG=>ACG, M=>T
126956	SNV	T	G	exon	ycf1, nonsynonymous, GAA=>GCA, E=>A
127434	SNV	T	G	exon	ycf1, nonsynonymous, ATC=>CTC, I=>L
127567	SNV	G	T	exon	ycf1, synonymous, ATC=>ATA

## Sheet: A173
Table S3 Total cpDNA variants of B. rapa accession A173.
Genomic Position	Variant type	Reference sequence	Alleles	Description	Annotation
151	SNV	C	A	Intergenic or intron	-
174	SNV	A	C	Intergenic or intron	-
211	Deletion	TTTTAT	-	Intergenic or intron	-
271	SNV	G	T	Intergenic or intron	-
1557	SNV	C	T	Intergenic or intron	-
1754	Insertion	-	A	Intergenic or intron	-
1957	SNV	T	A	Intergenic or intron	-
2475	SNV	G	T	exon	matK, synonymous, CGA=>AGA
2718	SNV	T	G	exon	matK, synonymous, AGA=>CGA
2785	SNV	T	A	exon	matK, nonsynonymous, TTA=>TTT, L=>F
3530	SNV	A	T	exon	matK, nonsynonymous, TTT=>TAT, F=>Y
3698	SNV	G	T	Intergenic or intron	-
3803	SNV	A	T	Intergenic or intron	-
3867	SNV	T	G	Intergenic or intron	-
4010	Deletion	T	-	Intergenic or intron	-
4038	SNV	G	T	Intergenic or intron	-
4105	SNV	T	C	Intergenic or intron	-
4106	SNV	T	G	Intergenic or intron	-
4107	SNV	T	A	Intergenic or intron	-
4109	Deletion	T	-	Intergenic or intron	-
4112	Deletion	TC	-	Intergenic or intron	-
4117	SNV	A	T	Intergenic or intron	-
4118	SNV	C	G	Intergenic or intron	-
4119	SNV	A	T	Intergenic or intron	-
4121	SNV	T	C	Intergenic or intron	-
4123	SNV	T	G	Intergenic or intron	-
4124	SNV	T	A	Intergenic or intron	-
4125	SNV	G	T	Intergenic or intron	-
4127	SNV	C	A	Intergenic or intron	-
4144	SNV	G	T	Intergenic or intron	-
4703	SNV	T	C	Intergenic or intron	-
4878	SNV	T	G	Intergenic or intron	-
5309	Deletion	T	-	Intergenic or intron	-
5381	SNV	C	A	Intergenic or intron	-
5699	SNV	C	A	Intergenic or intron	-
5745	Insertion	-	T	Intergenic or intron	-
5824	SNV	T	G	Intergenic or intron	-
6167	SNV	C	T	Intergenic or intron	-
6200	SNV	T	C	Intergenic or intron	-
6354	SNV	T	G	Intergenic or intron	-
6784	SNV	A	T	Intergenic or intron	-
6787	SNV	A	T	Intergenic or intron	-
7248	Insertion	-	A	Intergenic or intron	-
7564	SNV	T	G	Intergenic or intron	-
7931	SNV	T	C	Intergenic or intron	-
7932	SNV	A	T	Intergenic or intron	-
7934	SNV	A	T	Intergenic or intron	-
7935	SNV	A	T	Intergenic or intron	-
7936	SNV	A	T	Intergenic or intron	-
7939	SNV	A	T	Intergenic or intron	-
7943	SNV	T	C	Intergenic or intron	-
7946	SNV	T	A	Intergenic or intron	-
7960	SNV	T	A	Intergenic or intron	-
7961	Insertion	-	A	Intergenic or intron	-
7964	SNV	A	T	Intergenic or intron	-
7969	SNV	A	T	Intergenic or intron	-
7970	SNV	T	A	Intergenic or intron	-
7971	SNV	T	G	Intergenic or intron	-
7975	Deletion	A	-	Intergenic or intron	-
7978	Deletion	T	-	Intergenic or intron	-
8321	Insertion	-	TT	Intergenic or intron	-
8332	SNV	G	T	Intergenic or intron	-
8940	Deletion	T	-	Intergenic or intron	-
8948	SNV	G	T	Intergenic or intron	-
9006	SNV	A	T	Intergenic or intron	-
9498	SNV	T	G	Intergenic or intron	-
9507	Insertion	-	G	Intergenic or intron	-
9538	SNV	T	A	Intergenic or intron	-
9558	Insertion	-	A	Intergenic or intron	-
9606	SNV	T	C	Intergenic or intron	-
11163	SNV	G	A	Intergenic or intron	-
11206	SNV	A	G	Intergenic or intron	-
11439	SNV	T	G	exon	atpF, synonymous, GTA=>GTC
11638	Deletion	A	-	Intergenic or intron	-
12525	Deletion	T	-	Intergenic or intron	-
12527	SNV	T	G	Intergenic or intron	-
13477	SNV	C	A	Intergenic or intron	-
13659	Deletion	A	-	Intergenic or intron	-
13691	SNV	G	A	exon	atpI, synonymous, TCC=>TCT
14505	Insertion	-	C	Intergenic or intron	-
14726	SNV	G	A	exon	rps2, synonymous, TTC=>TTT
14765	SNV	A	C	exon	rps2, synonymous, TCT=>TCG
16953	SNV	A	G	exon	rpoC2, synonymous, CAT=>CAC
17058	SNV	T	C	exon	rpoC2, synonymous, AGA=>AGG
17370	SNV	A	G	exon	rpoC2, synonymous, GCT=>GCC
17685	SNV	G	A	exon	rpoC2, synonymous, CCC=>CCT
19864	Deletion	T	-	Intergenic or intron	-
19983	SNV	C	A	exon	rpoC1, nonsynonymous, TGT=>TTT, C=>F
21136	SNV	T	C	exon	rpoC1, nonsynonymous, ATT=>GTT, I=>V
22087	Insertion	-	T	Intergenic or intron	-
22724	SNV	C	A	Intergenic or intron	-
22766	SNV	T	G	exon	rpoB, nonsynonymous, GAG=>GCG, E=>A
22863	SNV	T	C	exon	rpoB, nonsynonymous, ACA=>GCA, T=>A
23329	SNV	C	T	exon	rpoB, synonymous, GGG=>GGA
23611	SNV	G	A	exon	rpoB, synonymous, CCC=>CCT
24028	SNV	T	C	exon	rpoB, synonymous, GCA=>GCG
24160	SNV	T	G	exon	rpoB, synonymous, ATA=>ATC
24697	SNV	G	A	exon	rpoB, synonymous, TAC=>TAT
24901	SNV	A	C	exon	rpoB, synonymous, CCT=>CCG
25141	SNV	A	C	exon	rpoB, synonymous, CTT=>CTG
25983	SNV	T	G	Intergenic or intron	-
26169	SNV	G	A	Intergenic or intron	-
26446	SNV	T	G	Intergenic or intron	-
26505	SNV	A	T	Intergenic or intron	-
26622	SNV	A	T	Intergenic or intron	-
26623	Insertion	-	T	Intergenic or intron	-
26825	SNV	A	T	Intergenic or intron	-
26999	Insertion	-	A	Intergenic or intron	-
27020	SNV	T	G	Intergenic or intron	-
27576	SNV	G	T	Intergenic or intron	-
27947	SNV	A	T	Intergenic or intron	-
28163	SNV	G	A	Intergenic or intron	-
28664	SNV	G	A	Intergenic or intron	-
28792	SNV	A	C	Intergenic or intron	-
28879	SNV	T	A	Intergenic or intron	-
28962	SNV	A	T	Intergenic or intron	-
28973	SNV	G	T	Intergenic or intron	-
29201	SNV	T	G	Intergenic or intron	-
29334	SNV	A	T	Intergenic or intron	-
29336	SNV	A	C	Intergenic or intron	-
29370	SNV	G	T	Intergenic or intron	-
29443	Insertion	-	T	Intergenic or intron	-
29584	SNV	C	T	Intergenic or intron	-
29585	SNV	A	T	Intergenic or intron	-
29586	SNV	T	G	Intergenic or intron	-
29797	SNV	A	C	Intergenic or intron	-
29979	SNV	A	C	Intergenic or intron	-
30007	SNV	G	A	Intergenic or intron	-
30201	SNV	T	G	Intergenic or intron	-
30351	SNV	A	C	Intergenic or intron	-
30362	SNV	T	G	Intergenic or intron	-
30432	SNV	A	C	Intergenic or intron	-
31140	SNV	T	G	Intergenic or intron	-
34377	Insertion	-	TTCT	Intergenic or intron	-
34716	SNV	G	T	Intergenic or intron	-
34717	Insertion	-	A	Intergenic or intron	-
34874	Deletion	T	-	Intergenic or intron	-
35516	Deletion	TTTTTTG	-	Intergenic or intron	-
36932	SNV	G	T	exon	psaB, synonymous, ATC=>ATA
37589	SNV	T	C	exon	psaB, synonymous, GGA=>GGG
38576	SNV	G	A	exon	psaB, synonymous, TTC=>TTT
39995	SNV	G	A	exon	psaA, synonymous, CTA=>TTA
40092	SNV	T	C	exon	psaA, synonymous, GCA=>GCG
41238	SNV	T	C	Intergenic or intron	-
42023	SNV	A	C	Intergenic or intron	-
42296	Deletion	TCATA	-	Intergenic or intron	-
42394	SNV	T	C	Intergenic or intron	-
42512	Deletion	A	-	Intergenic or intron	-
42548	SNV	A	C	Intergenic or intron	-
43450	SNV	G	A	Intergenic or intron	-
43456	Deletion	A	-	Intergenic or intron	-
43930	SNV	T	C	Intergenic or intron	-
44175	SNV	T	A	Intergenic or intron	-
44767	SNV	A	G	exon	rps4, synonymous, GCT=>GCC
45325	Deletion	T	-	Intergenic or intron	-
45721	Deletion	A	-	Intergenic or intron	-
45829	Deletion	AATTA	-	Intergenic or intron	-
45874	SNV	C	A	Intergenic or intron	-
45940	SNV	G	C	Intergenic or intron	-
46405	SNV	G	T	Intergenic or intron	-
47006	SNV	C	T	Intergenic or intron	-
47280	Deletion	A	-	Intergenic or intron	-
47305	SNV	T	G	Intergenic or intron	-
47343	SNV	G	A	Intergenic or intron	-
47394	Insertion	-	C	Intergenic or intron	-
47640	SNV	A	G	Intergenic or intron	-
48430	SNV	G	A	exon	ndhK, synonymous, CAC=>CAT
49000	SNV	T	G	Intergenic or intron	-
49843	SNV	T	G	Intergenic or intron	-
50000	SNV	A	T	Intergenic or intron	-
50160	Insertion	-	T	Intergenic or intron	-
50755	Deletion	TTATC	-	Intergenic or intron	-
51165	SNV	A	T	exon	atpE, synonymous, GCT=>GCA
53060	Insertion	-	TT	Intergenic or intron	-
53352	SNV	C	T	Intergenic or intron	-
53395	SNV	T	G	Intergenic or intron	-
53410	Insertion	-	C	Intergenic or intron	-
53855	SNV	G	A	exon	rbcL, synonymous, TTG=>TTA
55292	SNV	C	T	Intergenic or intron	-
55297	SNV	A	T	Intergenic or intron	-
55298	SNV	G	T	Intergenic or intron	-
55301	SNV	A	C	Intergenic or intron	-
55302	SNV	A	T	Intergenic or intron	-
55307	SNV	A	G	Intergenic or intron	-
55576	SNV	T	C	Intergenic or intron	-
55627	Deletion	C	-	Intergenic or intron	-
56546	SNV	A	C	exon	accD, nonsynonymous, GAT=>GCT, D=>A
57818	SNV	A	G	Intergenic or intron	-
58336	SNV	G	A	Intergenic or intron	-
58879	SNV	G	T	exon	ycf4, synonymous, CGG=>CGT
59238	Deletion	TT	-	Intergenic or intron	-
59473	SNV	G	T	Intergenic or intron	-
60408	SNV	A	C	Intergenic or intron	-
60430	SNV	G	A	Intergenic or intron	-
61317	SNV	G	A	exon	petA, synonymous, GGG=>GGA
61514	SNV	A	C	Intergenic or intron	-
61633	Insertion	-	C	Intergenic or intron	-
61812	SNV	T	C	Intergenic or intron	-
62066	Deletion	T	-	Intergenic or intron	-
62102	SNV	C	A	Intergenic or intron	-
62144	SNV	T	G	Intergenic or intron	-
62239	SNV	C	T	Intergenic or intron	-
62294	SNV	C	G	Intergenic or intron	-
62349	SNV	G	T	Intergenic or intron	-
62584	SNV	T	C	Intergenic or intron	-
63692	SNV	C	A	Intergenic or intron	-
63735	SNV	T	G	Intergenic or intron	-
63759	Deletion	C	-	Intergenic or intron	-
63809	SNV	C	A	Intergenic or intron	-
64565	SNV	A	T	Intergenic or intron	-
64916	SNV	T	G	Intergenic or intron	-
65062	SNV	G	T	Intergenic or intron	-
65257	SNV	A	C	Intergenic or intron	-
65563	Deletion	T	-	Intergenic or intron	-
66088	SNV	G	A	Intergenic or intron	-
66100	Insertion	-	G	Intergenic or intron	-
66122	SNV	G	A	Intergenic or intron	-
66130	SNV	T	A	Intergenic or intron	-
66319	Insertion	-	T	Intergenic or intron	-
66764	SNV	C	A	Intergenic or intron	-
66785	SNV	G	A	Intergenic or intron	-
66789	Deletion	A	-	Intergenic or intron	-
67615	SNV	T	C	exon	rpl20, synonymous, AGA=>AGG
67989	Insertion	-	A	Intergenic or intron	-
68290	SNV	T	G	Intergenic or intron	-
68746	SNV	A	T	Intergenic or intron	-
68747	SNV	A	T	Intergenic or intron	-
68748	SNV	A	T	Intergenic or intron	-
68749	SNV	A	T	Intergenic or intron	-
68750	SNV	A	T	Intergenic or intron	-
68751	SNV	A	T	Intergenic or intron	-
68752	SNV	A	T	Intergenic or intron	-
69873	SNV	G	A	exon	clpP, synonymous, ATC=>ATT
70032	Deletion	CCT	-	Intergenic or intron	-
70291	SNV	C	T	Intergenic or intron	-
71007	Deletion	T	-	Intergenic or intron	-
71069	SNV	C	A	Intergenic or intron	-
71145	SNV	T	G	Intergenic or intron	-
71173	Insertion	-	TGAACGA	Intergenic or intron	-
73296	SNV	C	A	Intergenic or intron	-
73299	SNV	T	G	Intergenic or intron	-
73798	SNV	G	C	Intergenic or intron	-
74430	SNV	G	A	Intergenic or intron	-
75808	SNV	G	T	Intergenic or intron	-
75818	SNV	A	C	Intergenic or intron	-
76151	SNV	G	T	Intergenic or intron	-
78840	Deletion	CC	-	Intergenic or intron	-
79057	Deletion	CC	-	Intergenic or intron	-
79402	SNV	C	T	exon	rps8, nonsynonymous, CGA=>CAA, R=>Q
80074	SNV	G	T	exon	rpl14, synonymous, CGA=>AGA
80179	Insertion	-	A	Intergenic or intron	-
80191	SNV	G	T	Intergenic or intron	-
80660	Deletion	AAATGAGAA	-	Intergenic or intron	-
80944	Insertion	-	TTA	Intergenic or intron	-
80988	Deletion	A	-	Intergenic or intron	-
81284	SNV	G	T	Intergenic or intron	-
81289	SNV	T	G	Intergenic or intron	-
81668	Deletion	T	-	Intergenic or intron	-
81779	SNV	T	C	Intergenic or intron	-
81805	SNV	G	A	Intergenic or intron	-
82817	SNV	A	G	exon	rpl22, synonymous, CAT=>CAC
109431	SNV	T	G	exon	ycf1, synonymous, TCT=>TCG
109714	SNV	T	G	exon	ndhF, synonymous, ATA=>ATC
110265	SNV	T	G	exon	ndhF, nonsynonymous, AGC=>CGC, S=>R
110665	SNV	C	T	exon	ndhF, synonymous, GGG=>GGA
111078	SNV	T	C	exon	ndhF, nonsynonymous, ACT=>GCT, T=>A
111747	Insertion	-	T	Intergenic or intron	-
111914	Deletion	TTT	-	Intergenic or intron	-
111975	SNV	A	C	Intergenic or intron	-
112146	Deletion	TT	-	Intergenic or intron	-
112217	Insertion	-	T	Intergenic or intron	-
112271	SNV	T	C	Intergenic or intron	-
112397	SNV	A	T	Intergenic or intron	-
112688	SNV	T	G	Intergenic or intron	-
112827	Insertion	-	A	Intergenic or intron	-
112839	SNV	A	C	Intergenic or intron	-
112857	SNV	C	A	Intergenic or intron	-
112858	Insertion	-	G	Intergenic or intron	-
112862	SNV	C	G	Intergenic or intron	-
112863	Deletion	T	-	Intergenic or intron	-
113012	SNV	G	A	Intergenic or intron	-
113807	SNV	A	T	exon	ccsA, nonsynonymous, AAA=>AAT, K=>N
114053	SNV	G	T	exon	ccsA, nonsynonymous, AAG=>AAT, K=>N
114135	SNV	C	A	exon	ccsA, nonsynonymous, CTA=>ATA, L=>I
114179	SNV	G	A	exon	ccsA, synonymous, AGG=>AGA
114572	SNV	C	A	Intergenic or intron	-
115037	SNV	G	T	exon	ndhD, synonymous, GCC=>GCA
116325	Insertion	-	A	Intergenic or intron	-
117308	SNV	A	T	Intergenic or intron	-
117347	Insertion	-	AATCA	Intergenic or intron	-
118042	SNV	C	T	Intergenic or intron	-
118415	SNV	C	T	exon	ndhI, synonymous, GAG=>GAA
118532	SNV	A	G	exon	ndhI, synonymous, ACT=>ACC
119720	SNV	C	A	Intergenic or intron	-
119736	SNV	C	A	Intergenic or intron	-
119829	SNV	A	C	Intergenic or intron	-
119860	Deletion	TTCT	-	Intergenic or intron	-
119898	Insertion	-	A	Intergenic or intron	-
120385	Deletion	TCAAAT	-	Intergenic or intron	-
120453	Deletion	TT	-	Intergenic or intron	-
121031	SNV	T	A	exon	ndhA, synonymous, ACA=>ACT
121223	SNV	G	T	exon	ndhH, nonsynonymous, CTC=>ATC, L=>I
122722	SNV	A	C	Intergenic or intron	-
122739	SNV	T	A	Intergenic or intron	-
122749	SNV	G	A	Intergenic or intron	-
122797	SNV	A	G	Intergenic or intron	-
122910	Insertion	-	A	Intergenic or intron	-
122913	SNV	T	C	Intergenic or intron	-
122917	SNV	A	C	Intergenic or intron	-
122944	Insertion	-	CTAT	Intergenic or intron	-
122968	SNV	A	C	Intergenic or intron	-
123033	SNV	G	T	exon	ycf1, nonsynonymous, CAT=>AAT, H=>N
123329	SNV	T	C	exon	ycf1, nonsynonymous, TAT=>TGT, Y=>C
123582	SNV	G	A	exon	ycf1, nonsynonymous, CTC=>TTC, L=>F
123626	SNV	C	A	exon	ycf1, nonsynonymous, TGT=>TTT, C=>F
123702	SNV	T	G	exon	ycf1, nonsynonymous, AAA=>CAA, K=>Q
123962	SNV	G	A	exon	ycf1, nonsynonymous, TCA=>TTA, S=>L
124012	SNV	G	T	exon	ycf1, nonsynonymous, TTC=>TTA, F=>L
124060	SNV	T	G	exon	ycf1, synonymous, CTA=>CTC
124165	SNV	T	C	exon	ycf1, synonymous, AAA=>AAG
124176	SNV	T	C	exon	ycf1, nonsynonymous, AAA=>GAA, K=>E
124279	SNV	G	C	exon	ycf1, synonymous, CGC=>CGG
124542	SNV	G	T	exon	ycf1, nonsynonymous, CTA=>ATA, L=>I
124642	SNV	G	A	exon	ycf1, synonymous, TCC=>TCT
124695	SNV	T	G	exon	ycf1, nonsynonymous, AAA=>CAA, K=>Q
124910	SNV	T	A	exon	ycf1, nonsynonymous, AAA=>ATA, K=>I
125055	SNV	G	T	exon	ycf1, nonsynonymous, CAA=>AAA, Q=>K
125056	SNV	A	C	exon	ycf1, nonsynonymous, TTT=>TTG, F=>L
125458	SNV	A	C	exon	ycf1, nonsynonymous, ATT=>ATG, I=>M
125469	SNV	C	G	exon	ycf1, nonsynonymous, GAA=>CAA, E=>Q
126075	SNV	T	A	exon	ycf1, nonsynonymous, ATT=>TTT, I=>F
126076	SNV	T	A	exon	ycf1, nonsynonymous, AAA=>AAT, K=>N
126102	SNV	G	T	exon	ycf1, nonsynonymous, CTT=>ATT, L=>I
126196	SNV	A	C	exon	ycf1, nonsynonymous, TTT=>TTG, F=>L
126956	SNV	T	G	exon	ycf1, nonsynonymous, GAA=>GCA, E=>A
127306	SNV	A	C	exon	ycf1, synonymous, TCT=>TCG

## Sheet: AB81
Table S3 Total cpDNA variants of B. juncea accession AB81.
Genomic Position	Variant type	Reference sequence	Alleles	Description	Annotation
111	SNV	C	A	Intergenic or intron	-
151	SNV	C	A	Intergenic or intron	-
171	Insertion	-	G	Intergenic or intron	-
173	SNV	C	A	Intergenic or intron	-
211	Deletion	TTTTAT	-	Intergenic or intron	-
296	SNV	C	A	Intergenic or intron	-
301	SNV	G	T	Intergenic or intron	-
1557	SNV	C	T	Intergenic or intron	-
1754	Insertion	-	A	Intergenic or intron	-
1957	SNV	T	A	Intergenic or intron	-
2475	SNV	G	T	exon	matK, synonymous, CGA=>AGA
2718	SNV	T	G	exon	matK, synonymous, AGA=>CGA
2785	SNV	T	A	exon	matK, synonymous, TTA=>TTT, L=>F
3698	SNV	G	T	Intergenic or intron	-
3867	SNV	T	G	Intergenic or intron	-
4010	Deletion	T	-	Intergenic or intron	-
4038	SNV	G	T	Intergenic or intron	-
4103	SNV	A	T	Intergenic or intron	-
4109	SNV	T	G	Intergenic or intron	-
4111	SNV	A	C	Intergenic or intron	-
4112	SNV	T	A	Intergenic or intron	-
4113	SNV	C	A	Intergenic or intron	-
4117	SNV	A	T	Intergenic or intron	-
4118	SNV	C	G	Intergenic or intron	-
4119	SNV	A	T	Intergenic or intron	-
4121	SNV	T	C	Intergenic or intron	-
4123	SNV	T	G	Intergenic or intron	-
4124	SNV	T	A	Intergenic or intron	-
4125	SNV	G	T	Intergenic or intron	-
4127	SNV	C	A	Intergenic or intron	-
4142	SNV	A	T	Intergenic or intron	-
4144	SNV	G	T	Intergenic or intron	-
4703	SNV	T	C	Intergenic or intron	-
4878	SNV	T	G	Intergenic or intron	-
5309	Deletion	T	-	Intergenic or intron	-
5381	SNV	C	A	Intergenic or intron	-
5697	SNV	C	A	Intergenic or intron	-
5699	SNV	C	A	Intergenic or intron	-
5745	Insertion	-	T	Intergenic or intron	-
5824	SNV	T	G	Intergenic or intron	-
6167	SNV	C	T	Intergenic or intron	-
6200	SNV	T	C	Intergenic or intron	-
6388	Insertion	-	TGAAATAA	Intergenic or intron	-
6784	SNV	A	T	Intergenic or intron	-
6787	SNV	A	T	Intergenic or intron	-
7248	Insertion	-	A	Intergenic or intron	-
7554	Insertion	-	A	Intergenic or intron	-
8321	Insertion	-	T	Intergenic or intron	-
8940	Deletion	T	-	Intergenic or intron	-
8948	SNV	G	T	Intergenic or intron	-
9006	SNV	A	C	Intergenic or intron	-
9498	SNV	T	G	Intergenic or intron	-
9507	Insertion	-	G	Intergenic or intron	-
9538	SNV	T	A	Intergenic or intron	-
9558	Insertion	-	A	Intergenic or intron	-
9606	SNV	T	C	Intergenic or intron	-
11163	SNV	G	A	Intergenic or intron	-
11206	SNV	A	G	Intergenic or intron	-
11439	SNV	T	G	exon	atpF, synonymous, GTA=>GTC
11638	Deletion	A	-	Intergenic or intron	-
12525	Deletion	T	-	Intergenic or intron	-
13477	SNV	C	A	Intergenic or intron	-
13659	Deletion	A	-	Intergenic or intron	-
13691	SNV	G	A	exon	atpI, synonymous, TCC=>TCT
14505	Insertion	-	C	Intergenic or intron	-
16953	SNV	A	G	exon	rpoC2, synonymous, CAT=>CAC
17058	SNV	T	C	exon	rpoC2, synonymous, AGA=>AGG
17370	SNV	A	G	exon	rpoC2, synonymous, GCT=>GCC
19864	Deletion	T	-	Intergenic or intron	-
19983	SNV	C	A	exon	rpoC1, nonsynonymous, TGT=>TTT, C=>F
21136	SNV	T	C	exon	rpoC1, nonsynonymous, ATT=>GTT, I=>V
22087	Insertion	-	T	Intergenic or intron	-
22863	SNV	T	C	exon	rpoB, nonsynonymous, ACA=>GCA, T=>A
23329	SNV	C	T	exon	rpoB, synonymous, GGG=>GGA
23611	SNV	G	A	exon	rpoB, synonymous, CCC=>CCT
24028	SNV	T	C	exon	rpoB, synonymous, GCA=>GCG
24697	SNV	G	A	exon	rpoB, synonymous, TAC=>TAT
24901	SNV	A	C	exon	rpoB, synonymous, CCT=>CCG
25141	SNV	A	C	exon	rpoB, synonymous, CTT=>CTG
26169	SNV	G	A	Intergenic or intron	-
26505	SNV	A	T	Intergenic or intron	-
26623	Insertion	-	T	Intergenic or intron	-
26825	SNV	A	T	Intergenic or intron	-
26999	Insertion	-	A	Intergenic or intron	-
27576	SNV	G	T	Intergenic or intron	-
27947	SNV	A	T	Intergenic or intron	-
28163	SNV	G	A	Intergenic or intron	-
28664	SNV	G	A	Intergenic or intron	-
28792	SNV	A	C	Intergenic or intron	-
28879	SNV	T	A	Intergenic or intron	-
28962	SNV	A	T	Intergenic or intron	-
28973	SNV	G	T	Intergenic or intron	-
29201	SNV	T	G	Intergenic or intron	-
29334	SNV	A	T	Intergenic or intron	-
29336	SNV	A	C	Intergenic or intron	-
29370	SNV	G	T	Intergenic or intron	-
29443	Insertion	-	T	Intergenic or intron	-
29584	SNV	C	T	Intergenic or intron	-
29585	SNV	A	T	Intergenic or intron	-
29586	SNV	T	G	Intergenic or intron	-
29745	SNV	A	C	Intergenic or intron	-
29979	SNV	A	C	Intergenic or intron	-
30007	SNV	G	A	Intergenic or intron	-
30201	SNV	T	G	Intergenic or intron	-
30351	SNV	A	C	Intergenic or intron	-
30432	SNV	A	C	Intergenic or intron	-
31140	SNV	T	G	Intergenic or intron	-
34619	Insertion	-	T	Intergenic or intron	-
34716	SNV	G	T	Intergenic or intron	-
34717	Insertion	-	A	Intergenic or intron	-
34874	Deletion	T	-	Intergenic or intron	-
35516	Deletion	TTTTTTG	-	Intergenic or intron	-
37589	SNV	T	C	exon	psaB, synonymous, GGA=>GGG
38576	SNV	G	A	exon	psaB, synonymous, TTC=>TTT
39995	SNV	G	A	exon	psaA, synonymous, CTA=>TTA
40805	SNV	G	T	exon	psaA, synonymous, CGA=>AGA
41238	SNV	T	C	Intergenic or intron	-
42023	SNV	A	C	Intergenic or intron	-
42394	SNV	T	C	Intergenic or intron	-
42512	Deletion	A	-	Intergenic or intron	-
42625	Deletion	T	-	Intergenic or intron	-
43450	SNV	G	A	Intergenic or intron	-
43456	Deletion	A	-	Intergenic or intron	-
43930	SNV	T	C	Intergenic or intron	-
44175	SNV	T	A	Intergenic or intron	-
44767	SNV	A	G	exon	rps4, synonymous, GCT=>GCC
45325	Deletion	T	-	Intergenic or intron	-
45721	Deletion	A	-	Intergenic or intron	-
45829	Deletion	AATTA	-	Intergenic or intron	-
45874	SNV	C	A	Intergenic or intron	-
45928	SNV	A	C	Intergenic or intron	-
45940	SNV	G	C	Intergenic or intron	-
47280	Deletion	AA	-	Intergenic or intron	-
47394	Insertion	-	CC	Intergenic or intron	-
47485	SNV	T	C	Intergenic or intron	-
47640	SNV	A	G	Intergenic or intron	-
49000	SNV	T	G	Intergenic or intron	-
49843	SNV	T	G	Intergenic or intron	-
50000	SNV	A	T	Intergenic or intron	-
50160	Insertion	-	T	Intergenic or intron	-
51165	SNV	A	T	exon	atpE, synonymous, GCT=>GCA
53060	Insertion	-	T	Intergenic or intron	-
53352	SNV	C	T	Intergenic or intron	-
53410	Insertion	-	C	Intergenic or intron	-
53855	SNV	G	A	exon	rbcL, synonymous, TTG=>TTA
55292	SNV	C	T	Intergenic or intron	-
55297	SNV	A	T	Intergenic or intron	-
55298	SNV	G	T	Intergenic or intron	-
55301	SNV	A	C	Intergenic or intron	-
55302	SNV	A	T	Intergenic or intron	-
55307	SNV	A	G	Intergenic or intron	-
55576	SNV	T	C	Intergenic or intron	-
55627	Deletion	C	-	Intergenic or intron	-
55815	Insertion	-	T	Intergenic or intron	-
56458	Deletion	AGTGAA	-	exon	accD, frameshift
56546	SNV	A	C	exon	accD, nonsynonymous, GAT=>GCT, D=>A
57755	SNV	G	T	Intergenic or intron	-
57818	SNV	A	G	Intergenic or intron	-
58336	SNV	G	A	Intergenic or intron	-
58879	SNV	G	T	exon	ycf4, synonymous, CGG=>CGT
59218	SNV	C	A	Intergenic or intron	-
59238	Deletion	TT	-	Intergenic or intron	-
59473	SNV	G	T	Intergenic or intron	-
60408	SNV	A	C	Intergenic or intron	-
60430	SNV	G	A	Intergenic or intron	-
61317	SNV	G	A	exon	petA, synonymous, GGG=>GGA
61514	SNV	A	C	Intergenic or intron	-
61633	Insertion	-	C	Intergenic or intron	-
61666	SNV	T	G	Intergenic or intron	-
61812	SNV	T	C	Intergenic or intron	-
62066	Deletion	T	-	Intergenic or intron	-
62102	SNV	C	A	Intergenic or intron	-
62144	SNV	T	G	Intergenic or intron	-
62239	SNV	C	T	Intergenic or intron	-
62240	Deletion	C	-	Intergenic or intron	-
62294	SNV	C	G	Intergenic or intron	-
62349	SNV	G	T	Intergenic or intron	-
62584	SNV	T	C	Intergenic or intron	-
63485	Insertion	-	T	Intergenic or intron	-
63692	SNV	C	A	Intergenic or intron	-
63735	SNV	T	G	Intergenic or intron	-
63759	Deletion	C	-	Intergenic or intron	-
63809	SNV	C	A	Intergenic or intron	-
64225	SNV	A	G	Intergenic or intron	-
64277	SNV	A	T	Intergenic or intron	-
64278	SNV	A	T	Intergenic or intron	-
64279	SNV	A	T	Intergenic or intron	-
64280	SNV	A	T	Intergenic or intron	-
64342	Insertion	-	T	Intergenic or intron	-
64565	SNV	A	T	Intergenic or intron	-
64748	SNV	A	C	Intergenic or intron	-
64916	SNV	T	G	Intergenic or intron	-
65062	SNV	G	T	Intergenic or intron	-
65257	SNV	A	C	Intergenic or intron	-
65563	Deletion	T	-	Intergenic or intron	-
65678	SNV	G	T	Intergenic or intron	-
65679	SNV	A	C	Intergenic or intron	-
66100	Insertion	-	G	Intergenic or intron	-
66122	SNV	G	A	Intergenic or intron	-
66130	SNV	T	A	Intergenic or intron	-
66319	Insertion	-	T	Intergenic or intron	-
66707	SNV	G	T	Intergenic or intron	-
66764	SNV	C	A	Intergenic or intron	-
66785	SNV	G	A	Intergenic or intron	-
66789	Deletion	A	-	Intergenic or intron	-
67203	SNV	C	T	Intergenic or intron	-
67242	Deletion	AA	-	Intergenic or intron	-
67615	SNV	T	C	exon	rpl20, synonymous, AGA=>AGG
68746	SNV	A	T	Intergenic or intron	-
68747	SNV	A	T	Intergenic or intron	-
68748	SNV	A	T	Intergenic or intron	-
68749	SNV	A	T	Intergenic or intron	-
68750	SNV	A	T	Intergenic or intron	-
68751	SNV	A	T	Intergenic or intron	-
68752	SNV	A	T	Intergenic or intron	-
69873	SNV	G	A	exon	clpP, synonymous, ATC=>ATT
70032	Deletion	CCT	-	Intergenic or intron	-
70291	SNV	C	T	Intergenic or intron	-
71007	Deletion	T	-	Intergenic or intron	-
71069	SNV	C	A	Intergenic or intron	-
71145	SNV	T	G	Intergenic or intron	-
71173	Insertion	-	TGAACGA	Intergenic or intron	-
73798	SNV	G	C	Intergenic or intron	-
74214	Insertion	-	T	Intergenic or intron	-
74430	SNV	G	A	Intergenic or intron	-
75800	SNV	C	G	Intergenic or intron	-
75808	SNV	G	T	Intergenic or intron	-
75818	SNV	A	C	Intergenic or intron	-
76151	SNV	G	T	Intergenic or intron	-
78840	Deletion	CC	-	Intergenic or intron	-
79057	Deletion	C	-	Intergenic or intron	-
79402	SNV	C	T	exon	rps8, nonsynonymous, CGA=>CAA, R=>Q
80074	SNV	G	T	exon	rpl14, synonymous, CGA=>AGA
80179	Insertion	-	A	Intergenic or intron	-
80191	SNV	G	T	Intergenic or intron	-
80944	Insertion	-	TTA	Intergenic or intron	-
81284	SNV	G	T	Intergenic or intron	-
81289	SNV	T	G	Intergenic or intron	-
81668	Deletion	T	-	Intergenic or intron	-
81779	SNV	T	C	Intergenic or intron	-
81805	SNV	G	A	Intergenic or intron	-
82817	SNV	A	G	exon	rpl22, synonymous, CAT=>CAC
109170	SNV	C	A	exon	ycf1, synonymous, ATC=>ATA
109303	SNV	A	C	exon	ycf1, nonsynonymous, ATC=>CTC, I=>L
109714	SNV	T	G	exon	ndhF, synonymous, ATA=>ATC
110265	SNV	T	G	exon	ndhF, nonsynonymous, AGC=>CGC, S=>R
110665	SNV	C	T	exon	ndhF, synonymous, GGG=>GGA
111078	SNV	T	C	exon	ndhF, nonsynonymous, ACT=>GCT, T=>A
111748	Insertion	-	A	Intergenic or intron	-
111914	Deletion	TT	-	Intergenic or intron	-
111975	SNV	A	C	Intergenic or intron	-
112146	Deletion	TT	-	Intergenic or intron	-
112207	SNV	T	G	Intergenic or intron	-
112217	Insertion	-	T	Intergenic or intron	-
112271	SNV	T	C	Intergenic or intron	-
112397	SNV	A	T	Intergenic or intron	-
112688	SNV	T	G	Intergenic or intron	-
112827	Insertion	-	A	Intergenic or intron	-
113012	SNV	G	A	Intergenic or intron	-
113807	SNV	A	T	exon	ccsA, nonsynonymous, AAA=>AAT, K=>N
114053	SNV	G	T	exon	ccsA, nonsynonymous, AAG=>AAT, K=>N
114135	SNV	C	A	exon	ccsA, nonsynonymous, CTA=>ATA, L=>I
114179	SNV	G	A	exon	ccsA, synonymous, AGG=>AGA
114572	SNV	C	A	Intergenic or intron	-
114947	SNV	C	A	exon	ndhD, nonsynonymous, ATG=>ATT, M=>I
115037	SNV	G	T	exon	ndhD, synonymous, GCC=>GCA
116325	Insertion	-	A	Intergenic or intron	-
117308	SNV	A	T	Intergenic or intron	-
117347	Insertion	-	AATCA	Intergenic or intron	-
118042	SNV	C	T	Intergenic or intron	-
118415	SNV	C	T	exon	ndhI, synonymous, GAG=>GAA
118532	SNV	A	G	exon	ndhI, synonymous, ACT=>ACC
119720	SNV	C	A	Intergenic or intron	-
119736	SNV	C	A	Intergenic or intron	-
119829	SNV	A	C	Intergenic or intron	-
119860	Deletion	TTCT	-	Intergenic or intron	-
119898	Insertion	-	A	Intergenic or intron	-
120385	Deletion	TCAAAT	-	Intergenic or intron	-
120441	Insertion	-	T	Intergenic or intron	-
120453	Deletion	TT	-	Intergenic or intron	-
121031	SNV	T	A	exon	ndhA, synonymous, ACA=>ACT
122722	SNV	A	C	Intergenic or intron	-
122740	Insertion	-	A	Intergenic or intron	-
122797	SNV	A	G	Intergenic or intron	-
122910	Insertion	-	A	Intergenic or intron	-
122913	SNV	T	C	Intergenic or intron	-
122917	SNV	A	C	Intergenic or intron	-
122944	Insertion	-	CTAT	Intergenic or intron	-
123033	SNV	G	T	exon	ycf1, nonsynonymous, CAT=>AAT, H=>N
123252	SNV	T	C	exon	ycf1, nonsynonymous, ATT=>GTT, I=>V
123487	SNV	G	T	exon	ycf1, nonsynonymous, TTC=>TTA, F=>L
123582	SNV	G	A	exon	ycf1, nonsynonymous, CTC=>TTC, L=>F
123702	SNV	T	G	exon	ycf1, nonsynonymous, AAA=>CAA, K=>Q
123962	SNV	G	A	exon	ycf1, nonsynonymous, TCA=>TTA, S=>L
124012	SNV	G	T	exon	ycf1, nonsynonymous, TTC=>TTA, F=>L
124060	SNV	T	G	exon	ycf1, synonymous, CTA=>CTC
124165	SNV	T	C	exon	ycf1, synonymous, AAA=>AAG
124176	SNV	T	C	exon	ycf1, nonsynonymous, AAA=>GAA, K=>E
124279	SNV	G	C	exon	ycf1, synonymous, CGC=>CGG
124542	SNV	G	T	exon	ycf1, nonsynonymous, CTA=>ATA, L=>I
124695	SNV	T	G	exon	ycf1, nonsynonymous, AAA=>CAA, K=>Q
124852	SNV	A	T	exon	ycf1, nonsynonymous, AAT=>AAA, N=>K
124910	SNV	T	A	exon	ycf1, nonsynonymous, AAA=>ATA, K=>I
125055	SNV	G	T	exon	ycf1, nonsynonymous, CAA=>AAA, Q=>K
125469	SNV	C	G	exon	ycf1, nonsynonymous, GAA=>CAA, E=>Q
126075	SNV	T	A	exon	ycf1, nonsynonymous, ATT=>TTT, I=>F
126196	SNV	A	C	exon	ycf1, nonsynonymous, TTT=>TTG, F=>L
126203	SNV	C	A	exon	ycf1, nonsynonymous, TGG=>TTG, W=>L
126956	SNV	T	G	exon	ycf1, nonsynonymous, GAA=>GCA, E=>A
127434	SNV	T	G	exon	ycf1, nonsynonymous, ATC=>CTC, I=>L
127567	SNV	G	T	exon	ycf1, synonymous, ATC=>ATA

## Sheet: AC33
Table S3 Total cpDNA variants of B. napus accession AC33.
Genomic Position	Variant type	Reference sequence	Alleles	Description	Annotation
151	SNV	C	A	Intergenic or intron	-
174	SNV	A	C	Intergenic or intron	-
211	Deletion	TTTTAT	-	Intergenic or intron	-
1557	SNV	C	T	Intergenic or intron	-
1754	Insertion	-	AAA	Intergenic or intron	-
1957	SNV	T	A	Intergenic or intron	-
2475	SNV	G	T	exon	matK, synonymous, CGA=>AGA
2718	SNV	T	G	exon	matK, synonymous, AGA=>CGA
2785	SNV	T	A	exon	matK, nonsynonymous, TTA=>TTT, L=>F
3698	SNV	G	T	Intergenic or intron	-
3803	SNV	A	T	Intergenic or intron	-
3867	SNV	T	G	Intergenic or intron	-
4010	Deletion	T	-	Intergenic or intron	-
4038	SNV	G	T	Intergenic or intron	-
4105	SNV	T	C	Intergenic or intron	-
4106	SNV	T	G	Intergenic or intron	-
4107	SNV	T	A	Intergenic or intron	-
4109	Deletion	T	-	Intergenic or intron	-
4112	Deletion	TC	-	Intergenic or intron	-
4117	SNV	A	T	Intergenic or intron	-
4118	SNV	C	G	Intergenic or intron	-
4119	SNV	A	T	Intergenic or intron	-
4121	SNV	T	C	Intergenic or intron	-
4123	SNV	T	G	Intergenic or intron	-
4124	SNV	T	A	Intergenic or intron	-
4125	SNV	G	T	Intergenic or intron	-
4127	SNV	C	A	Intergenic or intron	-
4144	SNV	G	T	Intergenic or intron	-
4526	SNV	T	A	Intergenic or intron	-
4703	SNV	T	C	Intergenic or intron	-
4878	SNV	T	G	Intergenic or intron	-
5290	Insertion	-	AGTATTG	Intergenic or intron	-
5309	Deletion	T	-	Intergenic or intron	-
5381	SNV	C	A	Intergenic or intron	-
5699	SNV	C	A	Intergenic or intron	-
5745	Insertion	-	T	Intergenic or intron	-
5824	SNV	T	G	Intergenic or intron	-
6167	SNV	C	T	Intergenic or intron	-
6200	SNV	T	C	Intergenic or intron	-
6388	Insertion	-	TGAAATAA	Intergenic or intron	-
6784	SNV	A	T	Intergenic or intron	-
6787	SNV	A	T	Intergenic or intron	-
7248	Insertion	-	A	Intergenic or intron	-
7386	SNV	T	G	Intergenic or intron	-
7387	SNV	T	A	Intergenic or intron	-
7388	SNV	T	A	Intergenic or intron	-
7389	Insertion	-	AA	Intergenic or intron	-
7799	SNV	G	C	Intergenic or intron	-
7800	Insertion	-	T	Intergenic or intron	-
7818	Deletion	TCTTTA	-	Intergenic or intron	-
7932	SNV	A	C	Intergenic or intron	-
8321	Insertion	-	TTT	Intergenic or intron	-
8940	Deletion	T	-	Intergenic or intron	-
8948	SNV	G	T	Intergenic or intron	-
9006	SNV	A	C	Intergenic or intron	-
9498	SNV	T	G	Intergenic or intron	-
9507	Insertion	-	G	Intergenic or intron	-
9538	SNV	T	A	Intergenic or intron	-
9558	Insertion	-	A	Intergenic or intron	-
9606	SNV	T	C	Intergenic or intron	-
11163	SNV	G	A	Intergenic or intron	-
11206	SNV	A	G	Intergenic or intron	-
11439	SNV	T	G	exon	atpF, synonymous, GTA=>GTC
11638	Deletion	A	-	Intergenic or intron	-
12525	Deletion	T	-	Intergenic or intron	-
13477	SNV	C	A	Intergenic or intron	-
13659	Deletion	A	-	Intergenic or intron	-
13691	SNV	G	A	exon	atpI, synonymous, TCC=>TCT
14505	Insertion	-	C	Intergenic or intron	-
16953	SNV	A	G	exon	rpoC2, synonymous, CAT=>CAC
17058	SNV	T	C	exon	rpoC2, synonymous, AGA=>AGG
17370	SNV	A	G	exon	rpoC2, synonymous, GCT=>GCC
19864	Deletion	T	-	Intergenic or intron	-
19983	SNV	C	A	exon	rpoC1, nonsynonymous, TGT=>TTT, C=>F
21136	SNV	T	C	exon	rpoC1, nonsynonymous, ATT=>GTT, I=>V
22087	Insertion	-	T	Intergenic or intron	-
22863	SNV	T	C	exon	rpoB, nonsynonymous, ACA=>GCA, T=>A
23329	SNV	C	T	exon	rpoB, synonymous, GGG=>GGA
23611	SNV	G	A	exon	rpoB, synonymous, CCC=>CCT
24028	SNV	T	C	exon	rpoB, synonymous, GCA=>GCG
24697	SNV	G	A	exon	rpoB, synonymous, TAC=>TAT
24901	SNV	A	C	exon	rpoB, synonymous, CCT=>CCG
25141	SNV	A	C	exon	rpoB, synonymous, CTT=>CTG
26169	SNV	G	A	Intergenic or intron	-
26505	SNV	A	T	Intergenic or intron	-
26623	Insertion	-	T	Intergenic or intron	-
26825	SNV	A	T	Intergenic or intron	-
27576	SNV	G	T	Intergenic or intron	-
27947	SNV	A	T	Intergenic or intron	-
28163	SNV	G	A	Intergenic or intron	-
28664	SNV	G	A	Intergenic or intron	-
28792	SNV	A	C	Intergenic or intron	-
28879	SNV	T	A	Intergenic or intron	-
28962	SNV	A	T	Intergenic or intron	-
28973	SNV	G	T	Intergenic or intron	-
29201	SNV	T	G	Intergenic or intron	-
29334	SNV	A	T	Intergenic or intron	-
29336	SNV	A	C	Intergenic or intron	-
29370	SNV	G	T	Intergenic or intron	-
29443	Insertion	-	T	Intergenic or intron	-
29584	SNV	C	T	Intergenic or intron	-
29585	SNV	A	T	Intergenic or intron	-
29586	SNV	T	G	Intergenic or intron	-
29979	SNV	A	C	Intergenic or intron	-
30007	SNV	G	A	Intergenic or intron	-
30201	SNV	T	G	Intergenic or intron	-
30351	SNV	A	C	Intergenic or intron	-
30415	Deletion	T	-	Intergenic or intron	-
30432	SNV	A	C	Intergenic or intron	-
31140	SNV	T	G	Intergenic or intron	-
34377	Insertion	-	TTCT	Intergenic or intron	-
34716	SNV	G	T	Intergenic or intron	-
34717	Insertion	-	A	Intergenic or intron	-
34874	Deletion	T	-	Intergenic or intron	-
35516	Deletion	TTTTTTG	-	Intergenic or intron	-
37589	SNV	T	C	exon	psaB, synonymous, GGA=>GGG
38576	SNV	G	A	exon	psaB, synonymous, TTC=>TTT
39995	SNV	G	A	exon	psaA, synonymous, CTA=>TTA
41238	SNV	T	C	Intergenic or intron	-
42023	SNV	A	C	Intergenic or intron	-
42296	Deletion	TCATA	-	Intergenic or intron	-
42394	SNV	T	C	Intergenic or intron	-
42625	Deletion	T	-	Intergenic or intron	-
43450	SNV	G	A	Intergenic or intron	-
43456	Deletion	A	-	Intergenic or intron	-
43930	SNV	T	C	Intergenic or intron	-
44175	SNV	T	A	Intergenic or intron	-
44767	SNV	A	G	exon	rps4, synonymous, GCT=>GCC
45325	Deletion	T	-	Intergenic or intron	-
45721	Deletion	A	-	Intergenic or intron	-
45829	Deletion	AATTA	-	Intergenic or intron	-
45874	SNV	C	A	Intergenic or intron	-
45940	SNV	G	C	Intergenic or intron	-
47280	Deletion	AAA	-	Intergenic or intron	-
47394	Insertion	-	C	Intergenic or intron	-
47640	SNV	A	G	Intergenic or intron	-
49000	SNV	T	G	Intergenic or intron	-
49843	SNV	T	G	Intergenic or intron	-
50000	SNV	A	T	Intergenic or intron	-
50160	Insertion	-	T	Intergenic or intron	-
50755	Deletion	TTATC	-	Intergenic or intron	-
51165	SNV	A	T	exon	atpE, synonymous, GCT=>GCA
53013	SNV	A	C	Intergenic or intron	-
53060	Insertion	-	T	Intergenic or intron	-
53352	SNV	C	T	Intergenic or intron	-
53410	Insertion	-	C	Intergenic or intron	-
53855	SNV	G	A	exon	rbcL, synonymous, TTG=>TTA
55292	SNV	C	T	Intergenic or intron	-
55297	SNV	A	T	Intergenic or intron	-
55298	SNV	G	T	Intergenic or intron	-
55301	SNV	A	C	Intergenic or intron	-
55302	SNV	A	T	Intergenic or intron	-
55307	SNV	A	G	Intergenic or intron	-
55576	SNV	T	C	Intergenic or intron	-
55627	Deletion	C	-	Intergenic or intron	-
56546	SNV	A	C	exon	accD, nonsynonymous, GAT=>GCT, D=>A
57397	SNV	C	T	Intergenic or intron	-
57818	SNV	A	G	Intergenic or intron	-
58336	SNV	G	A	Intergenic or intron	-
58879	SNV	G	T	exon	ycf4, synonymous, CGG=>CGT
59238	Deletion	TT	-	Intergenic or intron	-
59473	SNV	G	T	Intergenic or intron	-
60396	SNV	T	A	Intergenic or intron	-
60397	SNV	C	A	Intergenic or intron	-
60398	Insertion	-	AAAAA	Intergenic or intron	-
60408	SNV	A	C	Intergenic or intron	-
60430	SNV	G	A	Intergenic or intron	-
61317	SNV	G	A	exon	petA, synonymous, GGG=>GGA
61514	SNV	A	C	Intergenic or intron	-
61633	Insertion	-	C	Intergenic or intron	-
61812	SNV	T	C	Intergenic or intron	-
62066	Deletion	T	-	Intergenic or intron	-
62102	SNV	C	A	Intergenic or intron	-
62144	SNV	T	G	Intergenic or intron	-
62239	SNV	C	T	Intergenic or intron	-
62240	Deletion	C	-	Intergenic or intron	-
62294	SNV	C	G	Intergenic or intron	-
62349	SNV	G	T	Intergenic or intron	-
62584	SNV	T	C	Intergenic or intron	-
63485	Insertion	-	T	Intergenic or intron	-
63692	SNV	C	A	Intergenic or intron	-
63735	SNV	T	G	Intergenic or intron	-
63759	Deletion	C	-	Intergenic or intron	-
63809	SNV	C	A	Intergenic or intron	-
64225	SNV	A	G	Intergenic or intron	-
64271	Insertion	-	T	Intergenic or intron	-
64277	SNV	A	T	Intergenic or intron	-
64278	SNV	A	T	Intergenic or intron	-
64279	SNV	A	T	Intergenic or intron	-
64565	SNV	A	T	Intergenic or intron	-
64916	SNV	T	G	Intergenic or intron	-
65062	SNV	G	T	Intergenic or intron	-
65257	SNV	A	C	Intergenic or intron	-
65563	Deletion	T	-	Intergenic or intron	-
66048	Insertion	-	T	Intergenic or intron	-
66088	SNV	G	A	Intergenic or intron	-
66100	Insertion	-	G	Intergenic or intron	-
66122	SNV	G	A	Intergenic or intron	-
66130	SNV	T	A	Intergenic or intron	-
66319	Insertion	-	T	Intergenic or intron	-
66764	SNV	C	A	Intergenic or intron	-
66785	SNV	G	A	Intergenic or intron	-
66789	Deletion	A	-	Intergenic or intron	-
67615	SNV	T	C	exon	rpl20, synonymous, AGA=>AGG
68461	Insertion	-	TATTT	Intergenic or intron	-
68746	SNV	A	T	Intergenic or intron	-
68747	SNV	A	T	Intergenic or intron	-
68748	SNV	A	T	Intergenic or intron	-
68749	SNV	A	T	Intergenic or intron	-
68750	SNV	A	T	Intergenic or intron	-
68751	SNV	A	T	Intergenic or intron	-
68752	SNV	A	T	Intergenic or intron	-
69520	SNV	A	C	Intergenic or intron	-
69873	SNV	G	A	exon	clpP, synonymous, ATC=>ATT
70032	Deletion	CCT	-	Intergenic or intron	-
70291	SNV	C	T	Intergenic or intron	-
71007	Deletion	T	-	Intergenic or intron	-
71069	SNV	C	A	Intergenic or intron	-
71145	SNV	T	G	Intergenic or intron	-
71173	Insertion	-	TGAACGA	Intergenic or intron	-
73005	Insertion	-	ATTTT	Intergenic or intron	-
73798	SNV	G	C	Intergenic or intron	-
74063	SNV	A	C	Intergenic or intron	-
74430	SNV	G	A	Intergenic or intron	-
75800	SNV	C	G	Intergenic or intron	-
75808	SNV	G	T	Intergenic or intron	-
75818	SNV	A	C	Intergenic or intron	-
76151	SNV	G	T	Intergenic or intron	-
78840	Deletion	CC	-	Intergenic or intron	-
79057	Deletion	CC	-	Intergenic or intron	-
79402	SNV	C	T	exon	rps8, nonsynonymous, CGA=>CAA, R=>Q
80074	SNV	G	T	exon	rpl14, synonymous, CGA=>AGA
80179	Insertion	-	A	Intergenic or intron	-
80191	SNV	G	T	Intergenic or intron	-
80661	Deletion	AATGAGAAAT	-	Intergenic or intron	-
80944	Insertion	-	TTA	Intergenic or intron	-
80988	Deletion	AA	-	Intergenic or intron	-
81284	SNV	G	T	Intergenic or intron	-
81289	SNV	T	G	Intergenic or intron	-
81668	Deletion	T	-	Intergenic or intron	-
81779	SNV	T	C	Intergenic or intron	-
81805	SNV	G	A	Intergenic or intron	-
82817	SNV	A	G	exon	rpl22, synonymous, CAT=>CAC
83044	Deletion	A	-	Intergenic or intron	-
109170	SNV	C	A	exon	ycf1, synonymous, ATC=>ATA
109303	SNV	A	C	exon	ycf1, nonsynonymous, ATC=>CTC, I=>L
109714	SNV	T	G	exon	ndhF, synonymous, ATA=>ATC
110265	SNV	T	G	exon	ndhF, nonsynonymous, AGC=>CGC, S=>R
110665	SNV	C	T	exon	ndhF, synonymous, GGG=>GGA
111078	SNV	T	C	exon	ndhF, nonsynonymous, ACT=>GCT, T=>A
111748	Insertion	-	A	Intergenic or intron	-
111797	SNV	A	C	Intergenic or intron	-
111800	Deletion	T	-	Intergenic or intron	-
111914	Deletion	TTT	-	Intergenic or intron	-
111975	SNV	A	C	Intergenic or intron	-
112146	Deletion	TT	-	Intergenic or intron	-
112217	Insertion	-	T	Intergenic or intron	-
112271	SNV	T	C	Intergenic or intron	-
112397	SNV	A	T	Intergenic or intron	-
112688	SNV	T	G	Intergenic or intron	-
112725	Deletion	AAAAA	-	Intergenic or intron	-
112734	SNV	A	T	Intergenic or intron	-
112827	Insertion	-	A	Intergenic or intron	-
112857	SNV	C	A	Intergenic or intron	-
112858	Insertion	-	G	Intergenic or intron	-
112862	SNV	C	G	Intergenic or intron	-
112863	Deletion	T	-	Intergenic or intron	-
113012	Insertion	-	AATTAA	Intergenic or intron	-
113013	Insertion	-	TA	Intergenic or intron	-
113807	SNV	A	T	exon	ccsA, nonsynonymous, AAA=>AAT, K=>N
114053	SNV	G	T	exon	ccsA, nonsynonymous, AAG=>AAT, K=>N
114135	SNV	C	A	exon	ccsA, nonsynonymous, CTA=>ATA, L=>I
114179	SNV	G	A	exon	ccsA, synonymous, AGG=>AGA
114572	SNV	C	A	Intergenic or intron	-
115037	SNV	G	T	exon	ndhD, synonymous, GCC=>GCA
116325	Insertion	-	A	Intergenic or intron	-
117278	Insertion	-	ATATTAG	Intergenic or intron	-
117308	SNV	A	T	Intergenic or intron	-
117347	Insertion	-	AATCA	Intergenic or intron	-
118042	SNV	C	T	Intergenic or intron	-
118142	SNV	C	A	Intergenic or intron	-
118301	SNV	T	A	exon	ndhI, synonymous, ACA=>ACT
118415	SNV	C	T	exon	ndhI, synonymous, GAG=>GAA
118532	SNV	A	G	exon	ndhI, synonymous, ACT=>ACC
119720	SNV	C	A	Intergenic or intron	-
119736	SNV	C	A	Intergenic or intron	-
119829	SNV	A	C	Intergenic or intron	-
119860	Deletion	TTCT	-	Intergenic or intron	-
119898	Insertion	-	A	Intergenic or intron	-
120385	Deletion	TCAAAT	-	Intergenic or intron	-
120441	Insertion	-	T	Intergenic or intron	-
120453	Deletion	TT	-	Intergenic or intron	-
121031	SNV	T	A	exon	ndhA, synonymous, ACA=>ACT
122401	SNV	A	G	exon	rps15, nonsynonymous, GTA=>GCA, V=>A
122722	SNV	A	C	Intergenic or intron	-
122797	SNV	A	G	Intergenic or intron	-
122910	Insertion	-	A	Intergenic or intron	-
122913	SNV	T	C	Intergenic or intron	-
122917	SNV	A	C	Intergenic or intron	-
122944	Insertion	-	CTAT	Intergenic or intron	-
123033	SNV	G	T	exon	ycf1, nonsynonymous, CAT=>AAT, H=>N
123582	SNV	G	A	exon	ycf1, nonsynonymous, CTC=>TTC, L=>F
123702	SNV	T	G	exon	ycf1, nonsynonymous, AAA=>CAA, K=>Q
123962	SNV	G	A	exon	ycf1, nonsynonymous, TCA=>TTA, S=>L
124012	SNV	G	T	exon	ycf1, nonsynonymous, TTC=>TTA, F=>L
124060	SNV	T	G	exon	ycf1, synonymous, CTA=>CTC
124165	SNV	T	C	exon	ycf1, synonymous, AAA=>AAG
124176	SNV	T	C	exon	ycf1, nonsynonymous, AAA=>GAA, K=>E
124279	SNV	G	C	exon	ycf1, synonymous, CGC=>CGG
124542	SNV	G	T	exon	ycf1, nonsynonymous, CTA=>ATA, L=>I
124695	SNV	T	G	exon	ycf1, nonsynonymous, AAA=>CAA, K=>Q
124910	SNV	T	A	exon	ycf1, nonsynonymous, AAA=>ATA, K=>I
125055	SNV	G	T	exon	ycf1, nonsynonymous, CAA=>AAA, Q=>K
125075	SNV	C	T	exon	ycf1, nonsynonymous, CGT=>CAT, R=>H
125469	SNV	C	G	exon	ycf1, nonsynonymous, GAA=>CAA, E=>Q
126075	SNV	T	A	exon	ycf1, nonsynonymous, ATT=>TTT, I=>F
126196	SNV	A	C	exon	ycf1, nonsynonymous, TTT=>TTG, F=>L
126956	SNV	T	G	exon	ycf1, nonsynonymous, GAA=>GCA, E=>A
127434	SNV	T	G	exon	ycf1, nonsynonymous, ATC=>CTC, I=>L
127567	SNV	G	T	exon	ycf1, synonymous, ATC=>ATA

## Sheet: AC58
Table S3 Total cpDNA variants of B. napus accession AC58.
Genomic Position	Variant type	Reference sequence	Alleles	Description	Annotation
62239	Deletion	C	-	Intergenic or intron	-
67320	SNV	G	T	Intergenic or intron	-

## Sheet: AC387
Table S3 Total cpDNA variants of B. napus accession AC387.
Genomic Position	Variant type	Reference sequence	Alleles	Description	Annotation
297	SNV	A	T	Intergenic or intron	-
298	SNV	A	T	Intergenic or intron	-
299	SNV	A	T	Intergenic or intron	-
300	SNV	A	T	Intergenic or intron	-
7389	SNV	A	T	Intergenic or intron	-
42512	Deletion	A	-	Intergenic or intron	-
62239	Deletion	C	-	Intergenic or intron	-

## Sheet: AC399
Table S3 Total cpDNA variants of B. napus accession AC399.
Genomic Position	Variant type	Reference sequence	Alleles	Description	Annotation
151	SNV	C	A	Intergenic or intron	-
174	SNV	A	C	Intergenic or intron	-
1557	SNV	C	T	Intergenic or intron	-
1754	Insertion	-	AAA	Intergenic or intron	-
1957	SNV	T	A	Intergenic or intron	-
2475	SNV	G	T	exon	matK, synonymous, CGA=>AGA
2718	SNV	T	G	exon	matK, synonymous, AGA=>CGA
2785	SNV	T	A	exon	matK, nonsynonymous, TTA=>TTT, L=>F
3698	SNV	G	T	Intergenic or intron	-
3803	SNV	A	T	Intergenic or intron	-
3867	SNV	T	G	Intergenic or intron	-
4010	Deletion	T	-	Intergenic or intron	-
4038	SNV	G	T	Intergenic or intron	-
4103	Deletion	A	-	Intergenic or intron	-
4117	SNV	A	T	Intergenic or intron	-
4118	SNV	C	G	Intergenic or intron	-
4119	SNV	A	T	Intergenic or intron	-
4121	SNV	T	C	Intergenic or intron	-
4123	SNV	T	G	Intergenic or intron	-
4124	SNV	T	A	Intergenic or intron	-
4125	SNV	G	T	Intergenic or intron	-
4127	SNV	C	A	Intergenic or intron	-
4144	SNV	G	T	Intergenic or intron	-
4526	SNV	T	A	Intergenic or intron	-
4703	SNV	T	C	Intergenic or intron	-
4878	SNV	T	G	Intergenic or intron	-
5309	Deletion	T	-	Intergenic or intron	-
5381	SNV	C	A	Intergenic or intron	-
5699	SNV	C	A	Intergenic or intron	-
5745	Insertion	-	T	Intergenic or intron	-
5824	SNV	T	G	Intergenic or intron	-
6167	SNV	C	T	Intergenic or intron	-
6200	SNV	T	C	Intergenic or intron	-
6276	SNV	A	C	Intergenic or intron	-
6388	Insertion	-	TGAAATAA	Intergenic or intron	-
6784	SNV	A	T	Intergenic or intron	-
6787	SNV	A	T	Intergenic or intron	-
7248	Insertion	-	A	Intergenic or intron	-
7932	SNV	A	C	Intergenic or intron	-
8321	Insertion	-	TTT	Intergenic or intron	-
8940	Deletion	T	-	Intergenic or intron	-
8948	SNV	G	T	Intergenic or intron	-
9006	SNV	A	C	Intergenic or intron	-
9498	SNV	T	G	Intergenic or intron	-
9507	Insertion	-	G	Intergenic or intron	-
9538	SNV	T	A	Intergenic or intron	-
9558	Insertion	-	A	Intergenic or intron	-
9606	SNV	T	C	Intergenic or intron	-
11163	SNV	G	A	Intergenic or intron	-
11206	SNV	A	G	Intergenic or intron	-
11439	SNV	T	G	exon	atpF, synonymous, GTA=>GTC
11638	Deletion	A	-	Intergenic or intron	-
12525	Deletion	T	-	Intergenic or intron	-
13477	SNV	C	A	Intergenic or intron	-
13659	Deletion	A	-	Intergenic or intron	-
13691	SNV	G	A	exon	atpI, synonymous, TCC=>TCT
14505	Insertion	-	C	Intergenic or intron	-
16953	SNV	A	G	exon	rpoC2, synonymous, CAT=>CAC
17058	SNV	T	C	exon	rpoC2, synonymous, AGA=>AGG
17370	SNV	A	G	exon	rpoC2, synonymous, GCT=>GCC
19864	Deletion	T	-	Intergenic or intron	-
19983	SNV	C	A	exon	rpoC1, nonsynonymous, TGT=>TTT, C=>F
21136	SNV	T	C	exon	rpoC1, nonsynonymous, ATT=>GTT, I=>V
22087	Insertion	-	T	Intergenic or intron	-
22863	SNV	T	C	exon	rpoB, nonsynonymous, ACA=>GCA, T=>A
23329	SNV	C	T	exon	rpoB, synonymous, GGG=>GGA
23611	SNV	G	A	exon	rpoB, synonymous, CCC=>CCT
24028	SNV	T	C	exon	rpoB, synonymous, GCA=>GCG
24697	SNV	G	A	exon	rpoB, synonymous, TAC=>TAT
24901	SNV	A	C	exon	rpoB, synonymous, CCT=>CCG
25141	SNV	A	C	exon	rpoB, synonymous, CTT=>CTG
26169	SNV	G	A	Intergenic or intron	-
26505	SNV	A	T	Intergenic or intron	-
26623	Insertion	-	T	Intergenic or intron	-
26825	SNV	A	T	Intergenic or intron	-
27576	SNV	G	T	Intergenic or intron	-
27947	SNV	A	T	Intergenic or intron	-
28163	SNV	G	A	Intergenic or intron	-
28664	SNV	G	A	Intergenic or intron	-
28792	SNV	A	C	Intergenic or intron	-
28879	SNV	T	A	Intergenic or intron	-
28962	SNV	A	T	Intergenic or intron	-
28973	SNV	G	T	Intergenic or intron	-
29201	SNV	T	G	Intergenic or intron	-
29334	SNV	A	T	Intergenic or intron	-
29336	SNV	A	C	Intergenic or intron	-
29370	SNV	G	T	Intergenic or intron	-
29443	Insertion	-	T	Intergenic or intron	-
29584	SNV	C	T	Intergenic or intron	-
29585	SNV	A	T	Intergenic or intron	-
29586	SNV	T	G	Intergenic or intron	-
29979	SNV	A	C	Intergenic or intron	-
30007	SNV	G	A	Intergenic or intron	-
30201	SNV	T	G	Intergenic or intron	-
30351	SNV	A	C	Intergenic or intron	-
30415	Deletion	T	-	Intergenic or intron	-
30432	SNV	A	C	Intergenic or intron	-
31140	SNV	T	G	Intergenic or intron	-
34377	Insertion	-	TTCT	Intergenic or intron	-
34716	SNV	G	T	Intergenic or intron	-
34717	Insertion	-	A	Intergenic or intron	-
34874	Deletion	T	-	Intergenic or intron	-
35516	Deletion	TTTTTTG	-	Intergenic or intron	-
37589	SNV	T	C	exon	psaB, synonymous, GGA=>GGG
38576	SNV	G	A	exon	psaB, synonymous, TTC=>TTT
39995	SNV	G	A	exon	psaA, synonymous, CTA=>TTA
41238	SNV	T	C	Intergenic or intron	-
42023	SNV	A	C	Intergenic or intron	-
42296	Deletion	TCATA	-	Intergenic or intron	-
42394	SNV	T	C	Intergenic or intron	-
42625	Deletion	T	-	Intergenic or intron	-
43450	SNV	G	A	Intergenic or intron	-
43456	Deletion	A	-	Intergenic or intron	-
43930	SNV	T	C	Intergenic or intron	-
44175	SNV	T	A	Intergenic or intron	-
44767	SNV	A	G	exon	rps4, synonymous, GCT=>GCC
45325	Deletion	T	-	Intergenic or intron	-
45721	Deletion	A	-	Intergenic or intron	-
45829	Deletion	AATTA	-	Intergenic or intron	-
45874	SNV	C	A	Intergenic or intron	-
45940	SNV	G	C	Intergenic or intron	-
47280	Deletion	AAA	-	Intergenic or intron	-
47394	Insertion	-	C	Intergenic or intron	-
47640	SNV	A	G	Intergenic or intron	-
49000	SNV	T	G	Intergenic or intron	-
49843	SNV	T	G	Intergenic or intron	-
50000	SNV	A	T	Intergenic or intron	-
50160	Insertion	-	T	Intergenic or intron	-
50755	Deletion	TTATC	-	Intergenic or intron	-
51165	SNV	A	T	exon	atpE, synonymous, GCT=>GCA
53013	SNV	A	C	Intergenic or intron	-
53060	Insertion	-	T	Intergenic or intron	-
53352	SNV	C	T	Intergenic or intron	-
53410	Insertion	-	C	Intergenic or intron	-
53855	SNV	G	A	exon	rbcL, synonymous, TTG=>TTA
55292	SNV	C	T	Intergenic or intron	-
55297	SNV	A	T	Intergenic or intron	-
55298	SNV	G	T	Intergenic or intron	-
55301	SNV	A	C	Intergenic or intron	-
55302	SNV	A	T	Intergenic or intron	-
55307	SNV	A	G	Intergenic or intron	-
55576	SNV	T	C	Intergenic or intron	-
55627	Deletion	C	-	Intergenic or intron	-
56546	SNV	A	C	exon	accD, nonsynonymous, GAT=>GCT, D=>A
57397	SNV	C	T	Intergenic or intron	-
57818	SNV	A	G	Intergenic or intron	-
57862	Insertion	-	TCTATA	Intergenic or intron	-
58336	SNV	G	A	Intergenic or intron	-
58879	SNV	G	T	exon	ycf4, synonymous, CGG=>CGT
59238	Deletion	TT	-	Intergenic or intron	-
59473	SNV	G	T	Intergenic or intron	-
60408	SNV	A	C	Intergenic or intron	-
60430	SNV	G	A	Intergenic or intron	-
61317	SNV	G	A	exon	petA, synonymous, GGG=>GGA
61514	SNV	A	C	Intergenic or intron	-
61633	Insertion	-	C	Intergenic or intron	-
61812	SNV	T	C	Intergenic or intron	-
62066	Deletion	T	-	Intergenic or intron	-
62102	SNV	C	A	Intergenic or intron	-
62144	SNV	T	G	Intergenic or intron	-
62239	SNV	C	T	Intergenic or intron	-
62240	Deletion	C	-	Intergenic or intron	-
62294	SNV	C	G	Intergenic or intron	-
62349	SNV	G	T	Intergenic or intron	-
62584	SNV	T	C	Intergenic or intron	-
63692	SNV	C	A	Intergenic or intron	-
63735	SNV	T	G	Intergenic or intron	-
63759	Deletion	C	-	Intergenic or intron	-
63809	SNV	C	A	Intergenic or intron	-
64225	SNV	A	G	Intergenic or intron	-
64271	Insertion	-	T	Intergenic or intron	-
64277	SNV	A	T	Intergenic or intron	-
64278	SNV	A	T	Intergenic or intron	-
64279	SNV	A	T	Intergenic or intron	-
64565	SNV	A	T	Intergenic or intron	-
64916	SNV	T	G	Intergenic or intron	-
65062	SNV	G	T	Intergenic or intron	-
65257	SNV	A	C	Intergenic or intron	-
65563	Deletion	T	-	Intergenic or intron	-
66088	SNV	G	A	Intergenic or intron	-
66100	Insertion	-	G	Intergenic or intron	-
66122	SNV	G	A	Intergenic or intron	-
66130	SNV	T	A	Intergenic or intron	-
66319	Insertion	-	T	Intergenic or intron	-
66764	SNV	C	A	Intergenic or intron	-
66785	SNV	G	A	Intergenic or intron	-
66789	Deletion	A	-	Intergenic or intron	-
67615	SNV	T	C	exon	rpl20, synonymous, AGA=>AGG
68461	Insertion	-	TATTT	Intergenic or intron	-
68746	SNV	A	T	Intergenic or intron	-
68747	SNV	A	T	Intergenic or intron	-
68748	SNV	A	T	Intergenic or intron	-
68749	SNV	A	T	Intergenic or intron	-
68750	SNV	A	T	Intergenic or intron	-
68751	SNV	A	T	Intergenic or intron	-
68752	SNV	A	T	Intergenic or intron	-
69520	SNV	A	C	Intergenic or intron	-
69873	SNV	G	A	exon	clpP, synonymous, ATC=>ATT
70032	Deletion	CCT	-	Intergenic or intron	-
70291	SNV	C	T	Intergenic or intron	-
71007	Deletion	T	-	Intergenic or intron	-
71069	SNV	C	A	Intergenic or intron	-
71145	SNV	T	G	Intergenic or intron	-
71173	Insertion	-	TGAACGA	Intergenic or intron	-
73005	Insertion	-	ATTTT	Intergenic or intron	-
73798	SNV	G	C	Intergenic or intron	-
74063	SNV	A	C	Intergenic or intron	-
74430	SNV	G	A	Intergenic or intron	-
75800	SNV	C	G	Intergenic or intron	-
75808	SNV	G	T	Intergenic or intron	-
75818	SNV	A	C	Intergenic or intron	-
76151	SNV	G	T	Intergenic or intron	-
78840	Deletion	CC	-	Intergenic or intron	-
79057	Deletion	CC	-	Intergenic or intron	-
79402	SNV	C	T	exon	rps8, nonsynonymous, CGA=>CAA, R=>Q
80074	SNV	G	T	exon	rpl14, synonymous, CGA=>AGA
80179	Insertion	-	A	Intergenic or intron	-
80191	SNV	G	T	Intergenic or intron	-
80661	Deletion	AATGAGAAAT	-	Intergenic or intron	-
80944	Insertion	-	TTA	Intergenic or intron	-
80988	Deletion	AA	-	Intergenic or intron	-
81284	SNV	G	T	Intergenic or intron	-
81289	SNV	T	G	Intergenic or intron	-
81668	Deletion	T	-	Intergenic or intron	-
81779	SNV	T	C	Intergenic or intron	-
81805	SNV	G	A	Intergenic or intron	-
82817	SNV	A	G	exon	rpl22, synonymous, CAT=>CAC
83044	Deletion	A	-	Intergenic or intron	-
109170	SNV	C	A	exon	ycf1, synonymous, ATC=>ATA
109303	SNV	A	C	exon	ycf1, nonsynonymous, ATC=>CTC, I=>L
109714	SNV	T	G	exon	ndhF, synonymous, ATA=>ATC
110265	SNV	T	G	exon	ndhF, nonsynonymous, AGC=>CGC, S=>R
110665	SNV	C	T	exon	ndhF, synonymous, GGG=>GGA
111078	SNV	T	C	exon	ndhF, nonsynonymous, ACT=>GCT, T=>A
111748	Insertion	-	A	Intergenic or intron	-
111797	SNV	A	C	Intergenic or intron	-
111800	Deletion	T	-	Intergenic or intron	-
111914	Deletion	TTT	-	Intergenic or intron	-
111975	SNV	A	C	Intergenic or intron	-
112146	Deletion	TT	-	Intergenic or intron	-
112217	Insertion	-	T	Intergenic or intron	-
112271	SNV	T	C	Intergenic or intron	-
112397	SNV	A	T	Intergenic or intron	-
112688	SNV	T	G	Intergenic or intron	-
112734	SNV	A	T	Intergenic or intron	-
112827	Insertion	-	A	Intergenic or intron	-
112857	SNV	C	A	Intergenic or intron	-
112858	Insertion	-	G	Intergenic or intron	-
112862	SNV	C	G	Intergenic or intron	-
112863	Deletion	T	-	Intergenic or intron	-
113013	Insertion	-	TA	Intergenic or intron	-
113807	SNV	A	T	exon	ccsA, nonsynonymous, AAA=>AAT, K=>N
114053	SNV	G	T	exon	ccsA, nonsynonymous, AAG=>AAT, K=>N
114135	SNV	C	A	exon	ccsA, nonsynonymous, CTA=>ATA, L=>I
114179	SNV	G	A	exon	ccsA, synonymous, AGG=>AGA
114572	SNV	C	A	Intergenic or intron	-
115037	SNV	G	T	exon	ndhD, synonymous, GCC=>GCA
116325	Insertion	-	A	Intergenic or intron	-
117308	SNV	A	T	Intergenic or intron	-
117347	Insertion	-	AATCA	Intergenic or intron	-
118042	SNV	C	T	Intergenic or intron	-
118142	SNV	C	A	Intergenic or intron	-
118301	SNV	T	A	exon	ndhI, synonymous, ACA=>ACT
118415	SNV	C	T	exon	ndhI, synonymous, GAG=>GAA
118532	SNV	A	G	exon	ndhI, synonymous, ACT=>ACC
119720	SNV	C	A	Intergenic or intron	-
119736	SNV	C	A	Intergenic or intron	-
119829	SNV	A	C	Intergenic or intron	-
119860	Deletion	TTCT	-	Intergenic or intron	-
119898	Insertion	-	A	Intergenic or intron	-
120385	Deletion	TCAAAT	-	Intergenic or intron	-
120453	Deletion	TT	-	Intergenic or intron	-
121031	SNV	T	A	exon	ndhA, synonymous, ACA=>ACT
122401	SNV	A	G	exon	rps15, nonsynonymous, GTA=>GCA, V=>A
122722	SNV	A	C	Intergenic or intron	-
122797	SNV	A	G	Intergenic or intron	-
123033	SNV	G	T	exon	ycf1, nonsynonymous, CAT=>AAT, H=>N
123582	SNV	G	A	exon	ycf1, nonsynonymous, CTC=>TTC, L=>F
123702	SNV	T	G	exon	ycf1, nonsynonymous, AAA=>CAA, K=>Q
123962	SNV	G	A	exon	ycf1, nonsynonymous, TCA=>TTA, S=>L
124012	SNV	G	T	exon	ycf1, nonsynonymous, TTC=>TTA, F=>L
124060	SNV	T	G	exon	ycf1, synonymous, CTA=>CTC
124165	SNV	T	C	exon	ycf1, synonymous, AAA=>AAG
124176	SNV	T	C	exon	ycf1, nonsynonymous, AAA=>GAA, K=>E
124279	SNV	G	C	exon	ycf1, synonymous, CGC=>CGG
124542	SNV	G	T	exon	ycf1, nonsynonymous, CTA=>ATA, L=>I
124695	SNV	T	G	exon	ycf1, nonsynonymous, AAA=>CAA, K=>Q
124910	SNV	T	A	exon	ycf1, nonsynonymous, AAA=>ATA, K=>I
125055	SNV	G	T	exon	ycf1, nonsynonymous, CAA=>AAA, Q=>K
125075	SNV	C	T	exon	ycf1, nonsynonymous, CGT=>CAT, R=>H
125469	SNV	C	G	exon	ycf1, nonsynonymous, GAA=>CAA, E=>Q
126075	SNV	T	A	exon	ycf1, nonsynonymous, ATT=>TTT, I=>F
126196	SNV	A	C	exon	ycf1, nonsynonymous, TTT=>TTG, F=>L
126956	SNV	T	G	exon	ycf1, nonsynonymous, GAA=>GCA, E=>A
127434	SNV	T	G	exon	ycf1, nonsynonymous, ATC=>CTC, I=>L
127567	SNV	G	T	exon	ycf1, synonymous, ATC=>ATA

## Sheet: AC436
Table S3 Total cpDNA variants of B. napus accession AC436.
Genomic Position	Variant type	Reference sequence	Alleles	Description	Annotation
111	SNV	C	A	Intergenic or intron	-
151	SNV	C	A	Intergenic or intron	-
171	Insertion	-	G	Intergenic or intron	-
173	SNV	C	A	Intergenic or intron	-
211	Deletion	TTTTAT	-	Intergenic or intron	-
296	SNV	C	A	Intergenic or intron	-
301	SNV	G	T	Intergenic or intron	-
1557	SNV	C	T	Intergenic or intron	-
1754	Insertion	-	A	Intergenic or intron	-
1957	SNV	T	A	Intergenic or intron	-
2475	SNV	G	T	exon	matK, synonymous, CGA=>AGA
2718	SNV	T	G	exon	matK, synonymous, AGA=>CGA
2785	SNV	T	A	exon	matK, nonsynonymous, TTA=>TTT, L=>F
3698	SNV	G	T	Intergenic or intron	-
3867	SNV	T	G	Intergenic or intron	-
4010	Deletion	T	-	Intergenic or intron	-
4038	SNV	G	T	Intergenic or intron	-
4109	SNV	T	G	Intergenic or intron	-
4111	SNV	A	C	Intergenic or intron	-
4112	SNV	T	A	Intergenic or intron	-
4113	SNV	C	A	Intergenic or intron	-
4117	SNV	A	T	Intergenic or intron	-
4118	SNV	C	G	Intergenic or intron	-
4119	SNV	A	T	Intergenic or intron	-
4121	SNV	T	C	Intergenic or intron	-
4123	SNV	T	G	Intergenic or intron	-
4124	SNV	T	A	Intergenic or intron	-
4125	SNV	G	T	Intergenic or intron	-
4127	SNV	C	A	Intergenic or intron	-
4142	SNV	A	T	Intergenic or intron	-
4144	SNV	G	T	Intergenic or intron	-
4703	SNV	T	C	Intergenic or intron	-
4878	SNV	T	G	Intergenic or intron	-
5309	Deletion	T	-	Intergenic or intron	-
5381	SNV	C	A	Intergenic or intron	-
5697	SNV	C	A	Intergenic or intron	-
5699	SNV	C	A	Intergenic or intron	-
5745	Insertion	-	T	Intergenic or intron	-
5824	SNV	T	G	Intergenic or intron	-
6167	SNV	C	T	Intergenic or intron	-
6200	SNV	T	C	Intergenic or intron	-
6784	SNV	A	T	Intergenic or intron	-
6787	SNV	A	T	Intergenic or intron	-
7248	Insertion	-	A	Intergenic or intron	-
7554	Insertion	-	A	Intergenic or intron	-
7932	SNV	A	C	Intergenic or intron	-
8321	Insertion	-	T	Intergenic or intron	-
8940	Deletion	T	-	Intergenic or intron	-
8948	SNV	G	T	Intergenic or intron	-
9006	SNV	A	C	Intergenic or intron	-
9498	SNV	T	G	Intergenic or intron	-
9507	Insertion	-	G	Intergenic or intron	-
9538	SNV	T	A	Intergenic or intron	-
9558	Insertion	-	A	Intergenic or intron	-
9606	SNV	T	C	Intergenic or intron	-
11163	SNV	G	A	Intergenic or intron	-
11206	SNV	A	G	Intergenic or intron	-
11439	SNV	T	G	exon	atpF, synonymous, GTA=>GTC
11638	Deletion	A	-	Intergenic or intron	-
12525	Deletion	TT	-	Intergenic or intron	-
13477	SNV	C	A	Intergenic or intron	-
13659	Deletion	A	-	Intergenic or intron	-
13691	SNV	G	A	exon	atpI, synonymous, TCC=>TCT
14505	Insertion	-	C	Intergenic or intron	-
16953	SNV	A	G	exon	rpoC2, synonymous, CAT=>CAC
17058	SNV	T	C	exon	rpoC2, synonymous, AGA=>AGG
17370	SNV	A	G	exon	rpoC2, synonymous, GCT=>GCC
19864	Deletion	T	-	Intergenic or intron	-
19983	SNV	C	A	exon	rpoC1, nonsynonymous, TGT=>TTT, C=>F
21136	SNV	T	C	exon	rpoC1, nonsynonymous, ATT=>GTT, I=>V
22087	Insertion	-	T	Intergenic or intron	-
22863	SNV	T	C	exon	rpoB, nonsynonymous, ACA=>GCA, T=>A
23329	SNV	C	T	exon	rpoB, synonymous, GGG=>GGA
23611	SNV	G	A	exon	rpoB, synonymous, CCC=>CCT
24028	SNV	T	C	exon	rpoB, synonymous, GCA=>GCG
24697	SNV	G	A	exon	rpoB, synonymous, TAC=>TAT
24901	SNV	A	C	exon	rpoB, synonymous, CCT=>CCG
25141	SNV	A	C	exon	rpoB, synonymous, CTT=>CTG
26169	SNV	G	A	Intergenic or intron	-
26505	SNV	A	T	Intergenic or intron	-
26623	Insertion	-	T	Intergenic or intron	-
26825	SNV	A	T	Intergenic or intron	-
26960	SNV	A	C	Intergenic or intron	-
26999	Insertion	-	A	Intergenic or intron	-
27576	SNV	G	T	Intergenic or intron	-
27947	SNV	A	T	Intergenic or intron	-
28163	SNV	G	A	Intergenic or intron	-
28664	SNV	G	A	Intergenic or intron	-
28792	SNV	A	C	Intergenic or intron	-
28879	SNV	T	A	Intergenic or intron	-
28962	SNV	A	T	Intergenic or intron	-
28973	SNV	G	T	Intergenic or intron	-
29201	SNV	T	G	Intergenic or intron	-
29334	SNV	A	T	Intergenic or intron	-
29336	SNV	A	C	Intergenic or intron	-
29370	SNV	G	T	Intergenic or intron	-
29443	Insertion	-	T	Intergenic or intron	-
29584	SNV	C	T	Intergenic or intron	-
29585	SNV	A	T	Intergenic or intron	-
29586	SNV	T	G	Intergenic or intron	-
29745	SNV	A	C	Intergenic or intron	-
29979	SNV	A	C	Intergenic or intron	-
30007	SNV	G	A	Intergenic or intron	-
30201	SNV	T	G	Intergenic or intron	-
30351	SNV	A	C	Intergenic or intron	-
30432	SNV	A	C	Intergenic or intron	-
31140	SNV	T	G	Intergenic or intron	-
34377	Insertion	-	TTCT	Intergenic or intron	-
34619	Insertion	-	T	Intergenic or intron	-
34716	SNV	G	T	Intergenic or intron	-
34717	Insertion	-	A	Intergenic or intron	-
34874	Deletion	T	-	Intergenic or intron	-
35336	Insertion	-	A	Intergenic or intron	-
35516	Deletion	TTTTTTG	-	Intergenic or intron	-
37589	SNV	T	C	exon	psaB, synonymous, GGA=>GGG
38576	SNV	G	A	exon	psaB, synonymous, TTC=>TTT
39995	SNV	G	A	exon	psaA, synonymous, CTA=>TTA
40805	SNV	G	T	exon	psaA, synonymous, CGA=>AGA
42023	SNV	A	C	Intergenic or intron	-
42296	Deletion	TCATA	-	Intergenic or intron	-
42394	SNV	T	C	Intergenic or intron	-
42512	Deletion	A	-	Intergenic or intron	-
42625	Deletion	T	-	Intergenic or intron	-
43450	SNV	G	A	Intergenic or intron	-
43456	Deletion	A	-	Intergenic or intron	-
43930	SNV	T	C	Intergenic or intron	-
44175	SNV	T	A	Intergenic or intron	-
44767	SNV	A	G	exon	rps4, synonymous, GCT=>GCC
45325	Deletion	T	-	Intergenic or intron	-
45721	Deletion	A	-	Intergenic or intron	-
45829	Deletion	AATTA	-	Intergenic or intron	-
45874	SNV	C	A	Intergenic or intron	-
45928	SNV	A	C	Intergenic or intron	-
45940	SNV	G	C	Intergenic or intron	-
47280	Deletion	AA	-	Intergenic or intron	-
47394	Insertion	-	CC	Intergenic or intron	-
47640	SNV	A	G	Intergenic or intron	-
49000	SNV	T	G	Intergenic or intron	-
49843	SNV	T	G	Intergenic or intron	-
50000	SNV	A	T	Intergenic or intron	-
50160	Insertion	-	T	Intergenic or intron	-
50755	Deletion	TTATC	-	Intergenic or intron	-
51165	SNV	A	T	exon	atpE, synonymous, GCT=>GCA
53060	Insertion	-	T	Intergenic or intron	-
53352	SNV	C	T	Intergenic or intron	-
53410	Insertion	-	C	Intergenic or intron	-
53855	SNV	G	A	exon	rbcL, synonymous, TTG=>TTA
55292	SNV	C	T	Intergenic or intron	-
55297	SNV	A	T	Intergenic or intron	-
55298	SNV	G	T	Intergenic or intron	-
55301	SNV	A	C	Intergenic or intron	-
55302	SNV	A	T	Intergenic or intron	-
55307	SNV	A	G	Intergenic or intron	-
55576	SNV	T	C	Intergenic or intron	-
55627	Deletion	C	-	Intergenic or intron	-
55815	Insertion	-	T	Intergenic or intron	-
56458	Deletion	AGTGAA	-	exon	accD, frameshift
56546	SNV	A	C	exon	accD, nonsynonymous, GAT=>GCT, D=>A
57755	SNV	G	T	Intergenic or intron	-
57818	SNV	A	G	Intergenic or intron	-
57862	Insertion	-	TCTATA	Intergenic or intron	-
58336	SNV	G	A	Intergenic or intron	-
58879	SNV	G	T	exon	ycf4, synonymous, CGG=>CGT
59218	SNV	C	A	Intergenic or intron	-
59238	Deletion	TT	-	Intergenic or intron	-
59473	SNV	G	T	Intergenic or intron	-
60408	SNV	A	C	Intergenic or intron	-
60430	SNV	G	A	Intergenic or intron	-
61317	SNV	G	A	exon	petA, synonymous, GGG=>GGA
61514	SNV	A	C	Intergenic or intron	-
61633	Insertion	-	C	Intergenic or intron	-
61666	SNV	T	G	Intergenic or intron	-
61812	SNV	T	C	Intergenic or intron	-
62066	Deletion	T	-	Intergenic or intron	-
62102	SNV	C	A	Intergenic or intron	-
62144	SNV	T	G	Intergenic or intron	-
62239	SNV	C	T	Intergenic or intron	-
62240	Deletion	C	-	Intergenic or intron	-
62294	SNV	C	G	Intergenic or intron	-
62349	SNV	G	T	Intergenic or intron	-
62584	SNV	T	C	Intergenic or intron	-
63692	SNV	C	A	Intergenic or intron	-
63735	SNV	T	G	Intergenic or intron	-
63759	Deletion	C	-	Intergenic or intron	-
63809	SNV	C	A	Intergenic or intron	-
64225	SNV	A	G	Intergenic or intron	-
64277	SNV	A	T	Intergenic or intron	-
64278	SNV	A	T	Intergenic or intron	-
64279	SNV	A	T	Intergenic or intron	-
64342	Insertion	-	T	Intergenic or intron	-
64565	SNV	A	T	Intergenic or intron	-
64916	SNV	T	G	Intergenic or intron	-
65062	SNV	G	T	Intergenic or intron	-
65257	SNV	A	C	Intergenic or intron	-
65563	Deletion	T	-	Intergenic or intron	-
65678	SNV	G	T	Intergenic or intron	-
65679	SNV	A	C	Intergenic or intron	-
66088	SNV	G	A	Intergenic or intron	-
66100	Insertion	-	G	Intergenic or intron	-
66122	SNV	G	A	Intergenic or intron	-
66130	SNV	T	A	Intergenic or intron	-
66319	Insertion	-	T	Intergenic or intron	-
66707	SNV	G	T	Intergenic or intron	-
66764	SNV	C	A	Intergenic or intron	-
66785	SNV	G	A	Intergenic or intron	-
66789	Deletion	A	-	Intergenic or intron	-
67203	SNV	C	T	Intergenic or intron	-
67615	SNV	T	C	exon	rpl20, synonymous, AGA=>AGG
68746	SNV	A	T	Intergenic or intron	-
68747	SNV	A	T	Intergenic or intron	-
68748	SNV	A	T	Intergenic or intron	-
68749	SNV	A	T	Intergenic or intron	-
68750	SNV	A	T	Intergenic or intron	-
68751	SNV	A	T	Intergenic or intron	-
68752	SNV	A	T	Intergenic or intron	-
69873	SNV	G	A	exon	clpP, synonymous, ATC=>ATT
70032	Deletion	CCT	-	Intergenic or intron	-
70291	SNV	C	T	Intergenic or intron	-
71007	Deletion	T	-	Intergenic or intron	-
71069	SNV	C	A	Intergenic or intron	-
71145	SNV	T	G	Intergenic or intron	-
71173	Insertion	-	TGAACGA	Intergenic or intron	-
73798	SNV	G	C	Intergenic or intron	-
74430	SNV	G	A	Intergenic or intron	-
75800	SNV	C	G	Intergenic or intron	-
75808	SNV	G	T	Intergenic or intron	-
75818	SNV	A	C	Intergenic or intron	-
76151	SNV	G	T	Intergenic or intron	-
78840	Deletion	CC	-	Intergenic or intron	-
79057	Deletion	C	-	Intergenic or intron	-
79402	SNV	C	T	exon	rps8, nonsynonymous, CGA=>CAA, R=>Q
80074	SNV	G	T	exon	rpl14, synonymous, CGA=>AGA
80179	Insertion	-	A	Intergenic or intron	-
80191	SNV	G	T	Intergenic or intron	-
80944	Insertion	-	TTA	Intergenic or intron	-
80988	Deletion	AA	-	Intergenic or intron	-
81284	SNV	G	T	Intergenic or intron	-
81289	SNV	T	G	Intergenic or intron	-
81668	Deletion	T	-	Intergenic or intron	-
81779	SNV	T	C	Intergenic or intron	-
81805	SNV	G	A	Intergenic or intron	-
82817	SNV	A	G	exon	rpl22, synonymous, CAT=>CAC
109170	SNV	C	A	exon	ycf1, synonymous, ATC=>ATA
109303	SNV	A	C	exon	ycf1, nonsynonymous, ATC=>CTC, I=>L
109714	SNV	T	G	exon	ndhF, synonymous, ATA=>ATC
110265	SNV	T	G	exon	ndhF, nonsynonymous, AGC=>CGC, S=>R
110665	SNV	C	T	exon	ndhF, synonymous, GGG=>GGA
111078	SNV	T	C	exon	ndhF, nonsynonymous, ACT=>GCT, T=>A
111748	Insertion	-	A	Intergenic or intron	-
111914	Deletion	TT	-	Intergenic or intron	-
111975	SNV	A	C	Intergenic or intron	-
112146	Deletion	TT	-	Intergenic or intron	-
112207	SNV	T	G	Intergenic or intron	-
112217	Insertion	-	T	Intergenic or intron	-
112271	SNV	T	C	Intergenic or intron	-
112397	SNV	A	T	Intergenic or intron	-
112688	SNV	T	G	Intergenic or intron	-
112725	Deletion	A	-	Intergenic or intron	-
112747	Deletion	ATAT	-	Intergenic or intron	-
112827	Insertion	-	A	Intergenic or intron	-
113012	SNV	G	A	Intergenic or intron	-
113807	SNV	A	T	exon	ccsA, nonsynonymous, AAA=>AAT, K=>N
114053	SNV	G	T	exon	ccsA, nonsynonymous, AAG=>AAT, K=>N
114135	SNV	C	A	exon	ccsA, nonsynonymous, CTA=>ATA, L=>I
114179	SNV	G	A	exon	ccsA, synonymous, AGG=>AGA
114572	SNV	C	A	Intergenic or intron	-
115037	SNV	G	T	exon	ndhD, synonymous, GCC=>GCA
116325	Insertion	-	A	Intergenic or intron	-
117308	SNV	A	T	Intergenic or intron	-
117347	Insertion	-	AATCA	Intergenic or intron	-
118042	SNV	C	T	Intergenic or intron	-
118415	SNV	C	T	exon	ndhI, synonymous, GAG=>GAA
118532	SNV	A	G	exon	ndhI, synonymous, ACT=>ACC
119720	SNV	C	A	Intergenic or intron	-
119736	SNV	C	A	Intergenic or intron	-
119829	SNV	A	C	Intergenic or intron	-
119860	Deletion	TTCT	-	Intergenic or intron	-
119898	Insertion	-	A	Intergenic or intron	-
120385	Deletion	TCAAAT	-	Intergenic or intron	-
121031	SNV	T	A	exon	ndhA, synonymous, ACA=>ACT
122722	SNV	A	C	Intergenic or intron	-
122740	Insertion	-	A	Intergenic or intron	-
122797	SNV	A	G	Intergenic or intron	-
123033	SNV	G	T	exon	ycf1, nonsynonymous, CAT=>AAT, H=>N
123252	SNV	T	C	exon	ycf1, nonsynonymous, ATT=>GTT, I=>V
123487	SNV	G	T	exon	ycf1, nonsynonymous, TTC=>TTA, F=>L
123582	SNV	G	A	exon	ycf1, nonsynonymous, CTC=>TTC, L=>F
123702	SNV	T	G	exon	ycf1, nonsynonymous, AAA=>CAA, K=>Q
123962	SNV	G	A	exon	ycf1, nonsynonymous, TCA=>TTA, S=>L
124012	SNV	G	T	exon	ycf1, nonsynonymous, TTC=>TTA, F=>L
124060	SNV	T	G	exon	ycf1, synonymous, CTA=>CTC
124165	SNV	T	C	exon	ycf1, synonymous, AAA=>AAG
124176	SNV	T	C	exon	ycf1, nonsynonymous, AAA=>GAA, K=>E
124279	SNV	G	C	exon	ycf1, synonymous, CGC=>CGG
124542	SNV	G	T	exon	ycf1, nonsynonymous, CTA=>ATA, L=>I
124695	SNV	T	G	exon	ycf1, nonsynonymous, AAA=>CAA, K=>Q
124910	SNV	T	A	exon	ycf1, nonsynonymous, AAA=>ATA, K=>I
125055	SNV	G	T	exon	ycf1, nonsynonymous, CAA=>AAA, Q=>K
125469	SNV	C	G	exon	ycf1, nonsynonymous, GAA=>CAA, E=>Q
126075	SNV	T	A	exon	ycf1, nonsynonymous, ATT=>TTT, I=>F
126196	SNV	A	C	exon	ycf1, nonsynonymous, TTT=>TTG, F=>L
126956	SNV	T	G	exon	ycf1, nonsynonymous, GAA=>GCA, E=>A
127434	SNV	T	G	exon	ycf1, nonsynonymous, ATC=>CTC, I=>L
127567	SNV	G	T	exon	ycf1, synonymous, ATC=>ATA

## Sheet: AC490
Table S3 Total cpDNA variants of B. napus accession AC490.
Genomic Position	Variant type	Reference sequence	Alleles	Description	Annotation
111	SNV	C	A	Intergenic or intron	-
151	SNV	C	A	Intergenic or intron	-
171	Insertion	-	G	Intergenic or intron	-
173	SNV	C	A	Intergenic or intron	-
211	Deletion	TTTTAT	-	Intergenic or intron	-
296	SNV	C	A	Intergenic or intron	-
301	SNV	G	T	Intergenic or intron	-
1557	SNV	C	T	Intergenic or intron	-
1754	Insertion	-	A	Intergenic or intron	-
1957	SNV	T	A	Intergenic or intron	-
2475	SNV	G	T	exon	matK, synonymous, CGA=>AGA
2718	SNV	T	G	exon	matK, synonymous, AGA=>CGA
2785	SNV	T	A	exon	matK, nonsynonymous, TTA=>TTT, L=>F
3698	SNV	G	T	Intergenic or intron	-
3804	Insertion	-	TT	Intergenic or intron	-
3867	SNV	T	G	Intergenic or intron	-
4010	Deletion	T	-	Intergenic or intron	-
4038	SNV	G	T	Intergenic or intron	-
4103	SNV	A	T	Intergenic or intron	-
4109	SNV	T	G	Intergenic or intron	-
4111	SNV	A	C	Intergenic or intron	-
4112	SNV	T	A	Intergenic or intron	-
4113	SNV	C	A	Intergenic or intron	-
4117	SNV	A	T	Intergenic or intron	-
4118	SNV	C	G	Intergenic or intron	-
4119	SNV	A	T	Intergenic or intron	-
4121	SNV	T	C	Intergenic or intron	-
4123	SNV	T	G	Intergenic or intron	-
4124	SNV	T	A	Intergenic or intron	-
4125	SNV	G	T	Intergenic or intron	-
4127	SNV	C	A	Intergenic or intron	-
4142	SNV	A	T	Intergenic or intron	-
4144	SNV	G	T	Intergenic or intron	-
4703	SNV	T	C	Intergenic or intron	-
4878	SNV	T	G	Intergenic or intron	-
5290	Insertion	-	AGTATTG	Intergenic or intron	-
5309	Deletion	T	-	Intergenic or intron	-
5381	SNV	C	A	Intergenic or intron	-
5697	SNV	C	A	Intergenic or intron	-
5699	SNV	C	A	Intergenic or intron	-
5745	Insertion	-	T	Intergenic or intron	-
5824	SNV	T	G	Intergenic or intron	-
6167	SNV	C	T	Intergenic or intron	-
6200	SNV	T	C	Intergenic or intron	-
6388	Insertion	-	TGAAATAA	Intergenic or intron	-
6784	SNV	A	T	Intergenic or intron	-
6787	SNV	A	T	Intergenic or intron	-
7248	Insertion	-	A	Intergenic or intron	-
7388	SNV	T	G	Intergenic or intron	-
7389	Insertion	-	AAA	Intergenic or intron	-
7554	Insertion	-	A	Intergenic or intron	-
7799	SNV	G	C	Intergenic or intron	-
7800	Insertion	-	T	Intergenic or intron	-
7818	Deletion	TCTTTA	-	Intergenic or intron	-
7932	SNV	A	C	Intergenic or intron	-
8321	Insertion	-	T	Intergenic or intron	-
8940	Deletion	T	-	Intergenic or intron	-
8948	SNV	G	T	Intergenic or intron	-
9006	SNV	A	C	Intergenic or intron	-
9498	SNV	T	G	Intergenic or intron	-
9507	Insertion	-	G	Intergenic or intron	-
9538	SNV	T	A	Intergenic or intron	-
9558	Insertion	-	A	Intergenic or intron	-
9606	SNV	T	C	Intergenic or intron	-
11163	SNV	G	A	Intergenic or intron	-
11206	SNV	A	G	Intergenic or intron	-
11439	SNV	T	G	exon	atpF, synonymous, GTA=>GTC
11638	Deletion	A	-	Intergenic or intron	-
12525	Deletion	T	-	Intergenic or intron	-
13477	SNV	C	A	Intergenic or intron	-
13659	Deletion	A	-	Intergenic or intron	-
13691	SNV	G	A	exon	atpI, synonymous, TCC=>TCT
14505	Insertion	-	C	Intergenic or intron	-
16953	SNV	A	G	exon	rpoC2, synonymous, CAT=>CAC
17058	SNV	T	C	exon	rpoC2, synonymous, AGA=>AGG
17370	SNV	A	G	exon	rpoC2, synonymous, GCT=>GCC
19864	Deletion	T	-	Intergenic or intron	-
19983	SNV	C	A	exon	rpoC1, nonsynonymous, TGT=>TTT, C=>F
21136	SNV	T	C	exon	rpoC1, nonsynonymous, ATT=>GTT, I=>V
21759	Insertion	-	AGAAAAA	Intergenic or intron	-
22087	Insertion	-	T	Intergenic or intron	-
22863	SNV	T	C	exon	rpoB, nonsynonymous, ACA=>GCA, T=>A
23329	SNV	C	T	exon	rpoB, synonymous, GGG=>GGA
23611	SNV	G	A	exon	rpoB, synonymous, CCC=>CCT
24028	SNV	T	C	exon	rpoB, synonymous, GCA=>GCG
24697	SNV	G	A	exon	rpoB, synonymous, TAC=>TAT
24901	SNV	A	C	exon	rpoB, synonymous, CCT=>CCG
25141	SNV	A	C	exon	rpoB, synonymous, CTT=>CTG
26169	SNV	G	A	Intergenic or intron	-
26505	SNV	A	T	Intergenic or intron	-
26623	Insertion	-	T	Intergenic or intron	-
26825	SNV	A	T	Intergenic or intron	-
26999	Insertion	-	A	Intergenic or intron	-
27576	SNV	G	T	Intergenic or intron	-
27947	SNV	A	T	Intergenic or intron	-
28163	SNV	G	A	Intergenic or intron	-
28664	SNV	G	A	Intergenic or intron	-
28792	SNV	A	C	Intergenic or intron	-
28879	SNV	T	A	Intergenic or intron	-
28962	SNV	A	T	Intergenic or intron	-
28973	SNV	G	T	Intergenic or intron	-
29201	SNV	T	G	Intergenic or intron	-
29334	SNV	A	T	Intergenic or intron	-
29336	SNV	A	C	Intergenic or intron	-
29370	SNV	G	T	Intergenic or intron	-
29443	Insertion	-	T	Intergenic or intron	-
29584	SNV	C	T	Intergenic or intron	-
29585	SNV	A	T	Intergenic or intron	-
29586	SNV	T	G	Intergenic or intron	-
29745	SNV	A	C	Intergenic or intron	-
29979	SNV	A	C	Intergenic or intron	-
30007	SNV	G	A	Intergenic or intron	-
30201	SNV	T	G	Intergenic or intron	-
30351	SNV	A	C	Intergenic or intron	-
30432	SNV	A	C	Intergenic or intron	-
31140	SNV	T	G	Intergenic or intron	-
34377	Insertion	-	TTCT	Intergenic or intron	-
34619	Insertion	-	T	Intergenic or intron	-
34716	SNV	G	T	Intergenic or intron	-
34717	Insertion	-	A	Intergenic or intron	-
34874	Deletion	T	-	Intergenic or intron	-
35516	Deletion	TTTTTTG	-	Intergenic or intron	-
37589	SNV	T	C	exon	psaB, synonymous, GGA=>GGG
38576	SNV	G	A	exon	psaB, synonymous, TTC=>TTT
39995	SNV	G	A	exon	psaA, synonymous, CTA=>TTA
40805	SNV	G	T	exon	psaA, synonymous, CGA=>AGA
41238	SNV	T	C	Intergenic or intron	-
41239	SNV	T	C	Intergenic or intron	-
42023	SNV	A	C	Intergenic or intron	-
42296	Deletion	TCATA	-	Intergenic or intron	-
42394	SNV	T	C	Intergenic or intron	-
42512	Deletion	A	-	Intergenic or intron	-
42625	Deletion	T	-	Intergenic or intron	-
43450	SNV	G	A	Intergenic or intron	-
43456	Deletion	A	-	Intergenic or intron	-
43930	SNV	T	C	Intergenic or intron	-
44175	SNV	T	A	Intergenic or intron	-
44767	SNV	A	G	exon	rps4, synonymous, GCT=>GCC
45087	SNV	A	G	Intergenic or intron	-
45088	SNV	A	T	Intergenic or intron	-
45089	SNV	C	T	Intergenic or intron	-
45325	Deletion	T	-	Intergenic or intron	-
45721	Deletion	A	-	Intergenic or intron	-
45829	Deletion	AATTA	-	Intergenic or intron	-
45874	SNV	C	A	Intergenic or intron	-
45928	SNV	A	C	Intergenic or intron	-
45940	SNV	G	C	Intergenic or intron	-
47280	Deletion	AA	-	Intergenic or intron	-
47394	Insertion	-	CC	Intergenic or intron	-
47640	SNV	A	G	Intergenic or intron	-
49000	SNV	T	G	Intergenic or intron	-
49843	SNV	T	G	Intergenic or intron	-
50000	SNV	A	T	Intergenic or intron	-
50160	Insertion	-	T	Intergenic or intron	-
50275	Insertion	-	TAATTCTA	Intergenic or intron	-
50755	Deletion	TTATC	-	Intergenic or intron	-
51165	SNV	A	T	exon	atpE, synonymous, GCT=>GCA
53060	Insertion	-	T	Intergenic or intron	-
53352	SNV	C	T	Intergenic or intron	-
53410	Insertion	-	C	Intergenic or intron	-
53855	SNV	G	A	exon	rbcL, synonymous, TTG=>TTA
55292	SNV	C	T	Intergenic or intron	-
55297	SNV	A	T	Intergenic or intron	-
55298	SNV	G	T	Intergenic or intron	-
55301	SNV	A	C	Intergenic or intron	-
55302	SNV	A	T	Intergenic or intron	-
55307	SNV	A	G	Intergenic or intron	-
55576	SNV	T	C	Intergenic or intron	-
55627	Deletion	C	-	Intergenic or intron	-
55815	Insertion	-	T	Intergenic or intron	-
56458	Deletion	AGTGAA	-	exon	accD, frameshift
56546	SNV	A	C	exon	accD, nonsynonymous, GAT=>GCT, D=>A
57755	SNV	G	T	Intergenic or intron	-
57818	SNV	A	G	Intergenic or intron	-
57862	Insertion	-	TCTATA	Intergenic or intron	-
58336	SNV	G	A	Intergenic or intron	-
58879	SNV	G	T	exon	ycf4, synonymous, CGG=>CGT
59218	SNV	C	A	Intergenic or intron	-
59238	Deletion	TT	-	Intergenic or intron	-
59440	SNV	G	A	Intergenic or intron	-
59473	SNV	G	T	Intergenic or intron	-
60396	SNV	T	A	Intergenic or intron	-
60397	SNV	C	A	Intergenic or intron	-
60398	Insertion	-	AAAAA	Intergenic or intron	-
60408	SNV	A	C	Intergenic or intron	-
60430	SNV	G	A	Intergenic or intron	-
61317	SNV	G	A	exon	petA, synonymous, GGG=>GGA
61514	SNV	A	C	Intergenic or intron	-
61633	Insertion	-	C	Intergenic or intron	-
61666	SNV	T	G	Intergenic or intron	-
61812	SNV	T	C	Intergenic or intron	-
62066	Deletion	T	-	Intergenic or intron	-
62102	SNV	C	A	Intergenic or intron	-
62144	SNV	T	G	Intergenic or intron	-
62239	SNV	C	T	Intergenic or intron	-
62240	Deletion	C	-	Intergenic or intron	-
62294	SNV	C	G	Intergenic or intron	-
62349	SNV	G	T	Intergenic or intron	-
62584	SNV	T	C	Intergenic or intron	-
63485	Insertion	-	T	Intergenic or intron	-
63692	SNV	C	A	Intergenic or intron	-
63735	SNV	T	G	Intergenic or intron	-
63759	Deletion	C	-	Intergenic or intron	-
63809	SNV	C	A	Intergenic or intron	-
64225	SNV	A	G	Intergenic or intron	-
64277	SNV	A	T	Intergenic or intron	-
64278	SNV	A	T	Intergenic or intron	-
64279	SNV	A	T	Intergenic or intron	-
64342	Insertion	-	T	Intergenic or intron	-
64565	SNV	A	T	Intergenic or intron	-
64916	SNV	T	G	Intergenic or intron	-
65062	SNV	G	T	Intergenic or intron	-
65257	SNV	A	C	Intergenic or intron	-
65563	Deletion	T	-	Intergenic or intron	-
65678	SNV	G	T	Intergenic or intron	-
65679	SNV	A	C	Intergenic or intron	-
66088	SNV	G	A	Intergenic or intron	-
66100	Insertion	-	G	Intergenic or intron	-
66122	SNV	G	A	Intergenic or intron	-
66130	SNV	T	A	Intergenic or intron	-
66319	Insertion	-	T	Intergenic or intron	-
66707	SNV	G	T	Intergenic or intron	-
66764	SNV	C	A	Intergenic or intron	-
66785	SNV	G	A	Intergenic or intron	-
66789	Deletion	A	-	Intergenic or intron	-
67203	SNV	C	T	Intergenic or intron	-
67242	Deletion	AA	-	Intergenic or intron	-
67615	SNV	T	C	exon	rpl20, synonymous, AGA=>AGG
68461	Insertion	-	TATTT	Intergenic or intron	-
68746	SNV	A	T	Intergenic or intron	-
68747	SNV	A	T	Intergenic or intron	-
68748	SNV	A	T	Intergenic or intron	-
68749	SNV	A	T	Intergenic or intron	-
68750	SNV	A	T	Intergenic or intron	-
68751	SNV	A	T	Intergenic or intron	-
68752	SNV	A	T	Intergenic or intron	-
69873	SNV	G	A	exon	clpP, synonymous, ATC=>ATT
70032	Deletion	CCT	-	Intergenic or intron	-
70291	SNV	C	T	Intergenic or intron	-
71007	Deletion	T	-	Intergenic or intron	-
71069	SNV	C	A	Intergenic or intron	-
71145	SNV	T	G	Intergenic or intron	-
71173	Insertion	-	TGAACGA	Intergenic or intron	-
73005	Insertion	-	ATTTT	Intergenic or intron	-
73798	SNV	G	C	Intergenic or intron	-
74214	Insertion	-	T	Intergenic or intron	-
74430	SNV	G	A	Intergenic or intron	-
75808	SNV	G	T	Intergenic or intron	-
75818	SNV	A	C	Intergenic or intron	-
76151	SNV	G	T	Intergenic or intron	-
78840	Deletion	CC	-	Intergenic or intron	-
79057	Deletion	C	-	Intergenic or intron	-
79402	SNV	C	T	exon	rps8, nonsynonymous, CGA=>CAA, R=>Q
80074	SNV	G	T	exon	rpl14, synonymous, CGA=>AGA
80179	Insertion	-	A	Intergenic or intron	-
80191	SNV	G	T	Intergenic or intron	-
80944	Insertion	-	TTA	Intergenic or intron	-
80988	Deletion	AA	-	Intergenic or intron	-
81077	Insertion	-	AAATCAG	Intergenic or intron	-
81254	Insertion	-	TTT	Intergenic or intron	-
81284	SNV	G	T	Intergenic or intron	-
81289	SNV	T	G	Intergenic or intron	-
81668	Deletion	T	-	Intergenic or intron	-
81779	SNV	T	C	Intergenic or intron	-
81805	SNV	G	A	Intergenic or intron	-
82817	SNV	A	G	exon	rpl22, synonymous, CAT=>CAC
109170	SNV	C	A	exon	ycf1, synonymous, ATC=>ATA
109303	SNV	A	C	exon	ycf1, nonsynonymous, ATC=>CTC, I=>L
109714	SNV	T	G	exon	ndhF, synonymous, ATA=>ATC
110265	SNV	T	G	exon	ndhF, nonsynonymous, AGC=>CGC, S=>R
110665	SNV	C	T	exon	ndhF, synonymous, GGG=>GGA
111078	SNV	T	C	exon	ndhF, nonsynonymous, ACT=>GCT, T=>A
111748	Insertion	-	A	Intergenic or intron	-
111914	Deletion	TT	-	Intergenic or intron	-
111975	SNV	A	C	Intergenic or intron	-
112146	Deletion	TT	-	Intergenic or intron	-
112207	SNV	T	G	Intergenic or intron	-
112217	Insertion	-	T	Intergenic or intron	-
112271	SNV	T	C	Intergenic or intron	-
112397	SNV	A	T	Intergenic or intron	-
112688	SNV	T	G	Intergenic or intron	-
112725	Deletion	A	-	Intergenic or intron	-
112730	SNV	A	T	Intergenic or intron	-
112747	Deletion	ATAT	-	Intergenic or intron	-
112827	Insertion	-	A	Intergenic or intron	-
112913	Insertion	-	TAAGTCAAA	Intergenic or intron	-
113012	SNV	G	A	Intergenic or intron	-
113807	SNV	A	T	exon	ccsA, nonsynonymous, AAA=>AAT, K=>N
114053	SNV	G	T	exon	ccsA, nonsynonymous, AAG=>AAT, K=>N
114135	SNV	C	A	exon	ccsA, nonsynonymous, CTA=>ATA, L=>I
114179	SNV	G	A	exon	ccsA, synonymous, AGG=>AGA
114572	SNV	C	A	Intergenic or intron	-
115037	SNV	G	T	exon	ndhD, synonymous, GCC=>GCA
116325	Insertion	-	A	Intergenic or intron	-
117308	SNV	A	T	Intergenic or intron	-
117347	Insertion	-	AATCA	Intergenic or intron	-
118042	SNV	C	T	Intergenic or intron	-
118415	SNV	C	T	exon	ndhI, synonymous, GAG=>GAA
118532	SNV	A	G	exon	ndhI, synonymous, ACT=>ACC
119720	SNV	C	A	Intergenic or intron	-
119736	SNV	C	A	Intergenic or intron	-
119829	SNV	A	C	Intergenic or intron	-
119860	Deletion	TTCT	-	Intergenic or intron	-
119898	Insertion	-	A	Intergenic or intron	-
120385	Deletion	TCAAAT	-	Intergenic or intron	-
120441	Insertion	-	T	Intergenic or intron	-
120453	Deletion	TT	-	Intergenic or intron	-
121031	SNV	T	A	exon	ndhA, synonymous, ACA=>ACT
122722	SNV	A	C	Intergenic or intron	-
122740	Insertion	-	A	Intergenic or intron	-
122797	SNV	A	G	Intergenic or intron	-
122910	Insertion	-	A	Intergenic or intron	-
122913	SNV	T	C	Intergenic or intron	-
122917	SNV	A	C	Intergenic or intron	-
122944	Insertion	-	CTAT	Intergenic or intron	-
123033	SNV	G	T	exon	ycf1, nonsynonymous, CAT=>AAT, H=>N
123252	SNV	T	C	exon	ycf1, nonsynonymous, ATT=>GTT, I=>V
123487	SNV	G	T	exon	ycf1, nonsynonymous, TTC=>TTA, F=>L
123582	SNV	G	A	exon	ycf1, nonsynonymous, CTC=>TTC, L=>F
123702	SNV	T	G	exon	ycf1, nonsynonymous, AAA=>CAA, K=>Q
123962	SNV	G	A	exon	ycf1, nonsynonymous, TCA=>TTA, S=>L
124012	SNV	G	T	exon	ycf1, nonsynonymous, TTC=>TTA, F=>L
124060	SNV	T	G	exon	ycf1, synonymous, CTA=>CTC
124165	SNV	T	C	exon	ycf1, synonymous, AAA=>AAG
124176	SNV	T	C	exon	ycf1, nonsynonymous, AAA=>GAA, K=>E
124279	SNV	G	C	exon	ycf1, synonymous, CGC=>CGG
124542	SNV	G	T	exon	ycf1, nonsynonymous, CTA=>ATA, L=>I
124695	SNV	T	G	exon	ycf1, nonsynonymous, AAA=>CAA, K=>Q
124910	SNV	T	A	exon	ycf1, nonsynonymous, AAA=>ATA, K=>I
125055	SNV	G	T	exon	ycf1, nonsynonymous, CAA=>AAA, Q=>K
125469	SNV	C	G	exon	ycf1, nonsynonymous, GAA=>CAA, E=>Q
126075	SNV	T	A	exon	ycf1, nonsynonymous, ATT=>TTT, I=>F
126147	SNV	A	T	exon	ycf1, nonsynonymous, TTT=>ATT, F=>I
126196	SNV	A	C	exon	ycf1, nonsynonymous, TTT=>TTG, F=>L
126233	SNV	A	G	exon	ycf1, nonsynonymous, ATG=>ACG, M=>T
126956	SNV	T	G	exon	ycf1, nonsynonymous, GAA=>GCA, E=>A
127434	SNV	T	G	exon	ycf1, nonsynonymous, ATC=>CTC, I=>L
127567	SNV	G	T	exon	ycf1, synonymous, ATC=>ATA

## Sheet: AC497
Table S3 Total cpDNA variants of B. napus accession AC497.
Genomic Position	Variant type	Reference sequence	Alleles	Description	Annotation
62239	Deletion	C	-	Intergenic or intron	-

[truncated: 16 more sheets: AC498, C1, C2, C5, C11, B2, B3, B.maurorum, BC1, BC2, Sinapis1, Sinapis2, Sinapis3, Raphanus1, Moricandia1, Eruca1]
