# Supplementary material for: Comparison of the cytoplastic genomes by resequencing: insights into the genetic diversity and the phylogeny of the agriculturally important genus Brassica
Source: BMC Genomics. 2020 Jul 13;21:480. doi: 10.1186/s12864-020-06889-0 (PMC7359470; doi:10.1186/s12864-020-06889-0)
Supplement: Supplementary file 2 — Additional file 2 Table S1 Primers used for HRM and KASP genotyping analysis. Table S2 List of plant materials investigated in this study. Table S3 Total cpDNA and mtDNA variant data. [file 12864_2020_6889_MOESM2_ESM.zip › Supplementary Table S3 Total mtDNA variants.xlsx]

## Sheet: A22
Table S3 Total mtDNA variants of B. rapa accession A22.
Genomic Position	Variant type	Reference sequence	Alleles	Description	Annotation
2684	SNV	A	C	Intergenic or intron	-
13919	Deletion	G	-	Intergenic or intron	-
14089	Insertion	-	C	Intergenic or intron	-
16034	SNV	C	A	Intergenic or intron	-
26927	SNV	C	T	exon	orf124, nonsynonymous, CAT=>TAT, H=>Y
26988	SNV	A	T	exon	orf124, nonsynonymous, CAA=>CTA, Q=>L
26989	SNV	A	C	exon	orf124, nonsynonymous, CAA=>CAC, Q=>H
27013	Deletion	AGTATT	-	exon	orf124, frameshift
27038	Insertion	-	CTCG	exon	orf124, frameshift
27647	SNV	C	T	exon	orf286, synonymous, CTG=>CTA
27974	Insertion	-	AAAACC	exon	orf286, Inserted in 3-fold
28186	SNV	G	A	Intergenic or intron	-
36337	Deletion	TTGAT	-	Intergenic or intron	-
37002	SNV	A	T	Intergenic or intron	-
43629	SNV	T	G	Intergenic or intron	-
43638	SNV	C	A	Intergenic or intron	-
50230	Deletion	GA	-	Intergenic or intron	-
58185	Deletion	A	-	Intergenic or intron	-
58221	SNV	T	G	Intergenic or intron	-
58222	Insertion	-	G	Intergenic or intron	-
58298	SNV	G	T	Intergenic or intron	-
58300	SNV	T	C	Intergenic or intron	-
58301	SNV	A	G	Intergenic or intron	-
58303	SNV	C	T	Intergenic or intron	-
58304	SNV	A	G	Intergenic or intron	-
58306	SNV	A	T	Intergenic or intron	-
58307	SNV	C	A	Intergenic or intron	-
58308	SNV	C	A	Intergenic or intron	-
58309	SNV	C	T	Intergenic or intron	-
58311	SNV	T	C	Intergenic or intron	-
58316	SNV	A	T	Intergenic or intron	-
58318	SNV	G	A	Intergenic or intron	-
58320	SNV	A	G	Intergenic or intron	-
58321	SNV	A	C	Intergenic or intron	-
58324	SNV	G	C	Intergenic or intron	-
58326	SNV	A	C	Intergenic or intron	-
58328	SNV	G	C	Intergenic or intron	-
58330	SNV	G	C	Intergenic or intron	-
58331	Insertion	-	C	Intergenic or intron	-
58332	SNV	C	T	Intergenic or intron	-
58335	Insertion	-	G	Intergenic or intron	-
58337	SNV	T	C	Intergenic or intron	-
58338	SNV	C	A	Intergenic or intron	-
58340	SNV	C	T	Intergenic or intron	-
58341	Insertion	-	T	Intergenic or intron	-
58342	Insertion	-	A	Intergenic or intron	-
58346	SNV	A	C	Intergenic or intron	-
58348	SNV	G	C	Intergenic or intron	-
58350	SNV	C	A	Intergenic or intron	-
58351	SNV	T	A	Intergenic or intron	-
58359	SNV	T	G	Intergenic or intron	-
58360	SNV	T	G	exon	orf222, TGA=>TGC, *=>C, readthrough
58361	SNV	C	G	exon	orf222, TGA=>TCA, *=>S, readthrough
58362	SNV	A	T	exon	orf222, TGA=>AGA, *=>R, readthrough
58364	SNV	C	T	exon	orf222, nonsynonymous, CGA=>CAA, R=>Q
58367	SNV	A	C	exon	orf222, nonsynonymous, TTT=>TGT, F=>C
58369	SNV	T	G	exon	orf222, synonymous, CTA=>CTC
63416	Deletion	T	-	Intergenic or intron	-
63438	SNV	G	C	Intergenic or intron	-
63448	SNV	T	A	Intergenic or intron	-
63455	SNV	G	T	Intergenic or intron	-
63456	SNV	G	T	Intergenic or intron	-
63457	SNV	A	C	Intergenic or intron	-
63458	SNV	A	C	Intergenic or intron	-
63459	SNV	A	T	Intergenic or intron	-
63460	SNV	A	T	Intergenic or intron	-
63461	SNV	A	C	Intergenic or intron	-
63462	SNV	A	C	Intergenic or intron	-
63465	Insertion	-	C	Intergenic or intron	-
63467	Deletion	A	-	Intergenic or intron	-
63483	SNV	C	A	Intergenic or intron	-
63487	Deletion	A	-	Intergenic or intron	-
63490	SNV	G	C	Intergenic or intron	-
63493	SNV	C	T	Intergenic or intron	-
63494	SNV	A	C	Intergenic or intron	-
63498	Insertion	-	C	Intergenic or intron	-
63501	SNV	T	A	Intergenic or intron	-
63503	Insertion	-	AG	Intergenic or intron	-
63506	SNV	C	G	Intergenic or intron	-
63507	Insertion	-	G	Intergenic or intron	-
63509	SNV	C	T	Intergenic or intron	-
63512	Insertion	-	T	Intergenic or intron	-
69029	SNV	G	A	Intergenic or intron	-
83052	SNV	A	G	Intergenic or intron	-
86334	Deletion	T	-	Intergenic or intron	-
87430	SNV	T	C	Intergenic or intron	-
96720	SNV	T	G	exon	orf195, nonsynonymous, GAA=>GCA, E=>A
103005	SNV	G	T	Intergenic or intron	-
109040	SNV	G	T	Intergenic or intron	-
110506	Deletion	CA	-	Intergenic or intron	-
110536	Deletion	G	-	Intergenic or intron	-
119025	SNV	G	A	Intergenic or intron	-
126117	SNV	A	C	Intergenic or intron	-
127143	SNV	T	C	exon	orf322, nonsynonymous, GTT=>GCT, V=>A
129858	SNV	T	C	Intergenic or intron	-
142858	Deletion	TTAAG	-	Intergenic or intron	-
144076	SNV	C	T	Intergenic or intron	-
144206	Deletion	CA	-	Intergenic or intron	-
144236	Deletion	G	-	Intergenic or intron	-
148379	SNV	A	C	Intergenic or intron	-
150284	SNV	G	A	exon	atp1, synonymous, GTC=>GTT
151474	SNV	A	C	Intergenic or intron	-
151575	SNV	T	C	Intergenic or intron	-
151576	SNV	T	A	Intergenic or intron	-
151577	SNV	G	A	Intergenic or intron	-
151578	SNV	C	A	Intergenic or intron	-
151579	SNV	T	A	Intergenic or intron	-
151580	SNV	T	G	Intergenic or intron	-
151581	SNV	T	A	Intergenic or intron	-
151582	SNV	T	G	Intergenic or intron	-
151583	Deletion	TC	-	Intergenic or intron	-
151588	SNV	T	C	Intergenic or intron	-
151589	Insertion	-	C	Intergenic or intron	-
151591	Insertion	-	C	Intergenic or intron	-
151594	Insertion	-	T	Intergenic or intron	-
151595	SNV	G	C	Intergenic or intron	-
151597	SNV	A	T	Intergenic or intron	-
151598	SNV	A	T	Intergenic or intron	-
151600	SNV	G	C	Intergenic or intron	-
151602	Insertion	-	G	Intergenic or intron	-
151604	SNV	T	C	Intergenic or intron	-
151607	SNV	T	G	Intergenic or intron	-
151609	Insertion	-	AT	Intergenic or intron	-
151610	Insertion	-	A	Intergenic or intron	-
151615	Insertion	-	T	Intergenic or intron	-
151619	Insertion	-	C	Intergenic or intron	-
151620	Insertion	-	C	Intergenic or intron	-
151634	SNV	A	G	Intergenic or intron	-
151948	SNV	C	A	Intergenic or intron	-
151950	Insertion	-	T	Intergenic or intron	-
151951	Insertion	-	G	Intergenic or intron	-
151954	SNV	A	T	Intergenic or intron	-
151955	SNV	A	T	Intergenic or intron	-
151957	SNV	A	C	Intergenic or intron	-
151959	SNV	A	C	Intergenic or intron	-
151960	SNV	G	T	Intergenic or intron	-
151962	SNV	G	C	Intergenic or intron	-
151963	Insertion	-	C	Intergenic or intron	-
151965	SNV	C	A	Intergenic or intron	-
151967	SNV	A	G	Intergenic or intron	-
151971	SNV	G	T	Intergenic or intron	-
151973	Insertion	-	C	Intergenic or intron	-
151974	SNV	A	T	Intergenic or intron	-
151976	SNV	G	C	Intergenic or intron	-
151977	SNV	T	A	Intergenic or intron	-
151978	SNV	C	A	Intergenic or intron	-
151979	SNV	T	C	Intergenic or intron	-
151983	SNV	T	C	Intergenic or intron	-
151985	SNV	A	T	Intergenic or intron	-
151986	SNV	T	G	Intergenic or intron	-
151987	SNV	T	C	Intergenic or intron	-
151989	SNV	A	G	Intergenic or intron	-
152001	SNV	A	G	Intergenic or intron	-
152026	SNV	T	G	Intergenic or intron	-
152057	SNV	T	C	Intergenic or intron	-
152404	SNV	G	A	Intergenic or intron	-
152501	SNV	C	T	Intergenic or intron	-
152505	SNV	C	A	Intergenic or intron	-
152508	SNV	A	T	Intergenic or intron	-
152509	Deletion	G	-	Intergenic or intron	-
152511	SNV	G	C	Intergenic or intron	-
152568	SNV	A	C	Intergenic or intron	-
158477	SNV	T	C	Intergenic or intron	-
170587	Insertion	-	GGC	Intergenic or intron	-
180490	SNV	G	T	Intergenic or intron	-
181933	SNV	C	T	Intergenic or intron	-
187760	Insertion	-	CCATC	Intergenic or intron	-
193577	SNV	G	T	Intergenic or intron	-
193584	SNV	T	A	Intergenic or intron	-
193590	SNV	T	G	Intergenic or intron	-
197596	SNV	G	C	exon	orf261, nonsynonymous, CAT=>GAT, H=>D
197597	SNV	G	C	exon	orf261, synonymous, ACC=>ACG
197598	SNV	G	C	exon	orf26, nonsynonymous, ACC=>AGC, T=>S
197600	Insertion	-	C	exon	orf261, frameshift
197601	SNV	T	C	exon	orf261, nonsynonymous, AAA=>AGA, K=>R
197602	SNV	T	G	exon	orf261, nonsynonymous, AAA=>CAA, K=>Q
197607	SNV	A	G	exon	orf261, nonsynonymous, ATA=>ACA, I=>T
197608	SNV	T	G	exon	orf261, nonsynonymous, ATA=>CTA, I=>L
197610	SNV	A	G	exon	orf261, nonsynonymous, ATT=>ACT, I=>T
197611	Insertion	-	G	exon	orf261, frameshift
197613	SNV	T	C	exon	orf261, nonsynonymous, AAA=>AGA, K=>R
197614	SNV	T	C	exon	orf261, nonsynonymous, AAA=>GAA, K=>E
197615	Insertion	-	G	exon	orf261, frameshift
197621	SNV	T	C	exon	orf261, nonsynonymous, ATA=>ATG, I=>M
197624	SNV	T	G	exon	orf261, nonsynonymous, AGA=>AGC, R=>S
197625	SNV	C	G	exon	orf261, nonsynonymous, AGA=>ACA, R=>T
197626	SNV	T	A	exon	orf261, AGA=>TGA, R=>*, nonsense
197627	SNV	G	T	exon	orf261, nonsynonymous, GAC=>GAA, D=>E
197632	Deletion	A	-	exon	orf261, frameshift
197635	SNV	T	C	exon	orf261, nonsynonymous, AGA=>GGA, R=>G
197636	Deletion	T	-	exon	orf261, frameshift
197638	SNV	A	G	exon	orf261, synonymous, TTA=>CTA
197640	SNV	C	T	exon	orf261, nonsynonymous, GGT=>GAT, G=>D
197645	SNV	T	C	exon	orf261, synonymous, GCA=>GCG
197646	SNV	G	C	exon	orf261, nonsynonymous, GCA=>GGA, A=>G
197648	SNV	T	C	exon	orf261, synonymous, GAA=>GAG
197649	SNV	T	A	exon	orf261, nonsynonymous, GAA=>GTA, E=>V
197650	SNV	C	A	exon	orf261, GAA=>TAA, E=>*, nonsense
197652	SNV	A	T	exon	orf261, nonsynonymous, GTA=>GAA, V=>E
197653	SNV	C	G	exon	orf261, nonsynonymous, GTA=>CTA, V=>L
197654	SNV	T	G	exon	orf261, nonsynonymous, CAA=>CAC, Q=>H
197655	SNV	T	A	exon	orf261, nonsynonymous, CAA=>CTA, Q=>L
197657	SNV	C	A	exon	orf261, nonsynonymous, GAG=>GAT, E=>D
197658	Insertion	-	T	exon	orf261, frameshift
197661	SNV	T	G	exon	orf261, nonsynonymous, GAG=>GCG, E=>A
197664	SNV	A	C	exon	orf261, nonsynonymous, ATC=>AGC, I=>S
197666	SNV	G	C	exon	orf261, synonymous, CCC=>CCG
197668	SNV	G	T	exon	orf261, nonsynonymous, CCC=>ACC, P=>T
197670	SNV	T	A	exon	orf261, nonsynonymous, GAT=>GTT, D=>V
197671	SNV	C	A	exon	orf261, nonsynonymous, GAT=>TAT, D=>Y
197672	SNV	T	G	exon	orf261, nonsynonymous, AAA=>AAC, K=>N
197673	SNV	T	A	exon	orf261, nonsynonymous, AAA=>ATA, K=>I
197674	Deletion	T	-	exon	orf261, frameshift
197676	Deletion	T	-	exon	orf261, frameshift
197678	SNV	T	C	exon	orf261, synonymous, CAA=>CAG
197679	SNV	T	G	exon	orf261, nonsynonymous, CAA=>CCA, Q=>P
197682	SNV	T	A	exon	orf261, nonsynonymous, GAT=>GTT, D=>V
197685	Insertion	-	C	exon	orf261, frameshift
197791	SNV	T	C	exon	orf261, nonsynonymous, AGC=>GGC, S=>G
197912	SNV	C	T	exon	orf261, synonymous, GTG=>GTA
197921	SNV	T	G	exon	orf261, nonsynonymous, TTA=>TTC, L=>F
197955	SNV	T	C	exon	orf261, nonsynonymous, AAA=>AGA, K=>R
198323	SNV	T	G	Intergenic or intron	-
203024	SNV	G	A	Intergenic or intron	-
204740	SNV	C	T	Intergenic or intron	-
204749	SNV	T	A	Intergenic or intron	-
204750	SNV	T	A	Intergenic or intron	-
213224	Insertion	-	AACCG	Intergenic or intron	-
213492	SNV	A	G	Intergenic or intron	-
214005	SNV	C	T	Intergenic or intron	-
218169	SNV	T	G	Intergenic or intron	-
218655	SNV	T	G	Intergenic or intron	-
221457	SNV	A	C	Intergenic or intron	-
221537	SNV	T	G	Intergenic or intron	-

## Sheet: A173
Table S3 Total mtDNA variants of B. rapa accession A173.
Genomic Position	Variant type	Reference sequence	Alleles	Description	Annotation
2684	SNV	A	C	Intergenic or intron	-
13919	Deletion	G	-	Intergenic or intron	-
14089	Insertion	-	C	Intergenic or intron	-
24422	SNV	T	G	Intergenic or intron	-
26701	SNV	C	T	Intergenic or intron	-
26927	SNV	C	T	exon	orf124, nonsynonymous, CAT=>TAT, H=>Y
26988	SNV	A	T	exon	orf124, nonsynonymous, CAA=>CTA, Q=>L
26989	SNV	A	C	exon	orf124, nonsynonymous, CAA=>CAC, Q=>H
27038	Insertion	-	CTCG	exon	orf124, frameshift
27647	SNV	C	T	exon	orf286, synonymous, CTG=>CTA
27974	Insertion	-	AAAACC	exon	orf286, Inserted in 3-fold
36337	Deletion	TTGAT	-	Intergenic or intron	-
36942	SNV	A	C	Intergenic or intron	-
43629	SNV	T	G	Intergenic or intron	-
50230	Deletion	GA	-	Intergenic or intron	-
58185	Deletion	A	-	Intergenic or intron	-
58221	SNV	T	G	Intergenic or intron	-
58222	Insertion	-	G	Intergenic or intron	-
58291	SNV	A	C	Intergenic or intron	-
58292	SNV	G	T	Intergenic or intron	-
58293	SNV	G	C	Intergenic or intron	-
58294	SNV	T	C	Intergenic or intron	-
58295	SNV	G	C	Intergenic or intron	-
58296	SNV	G	C	Intergenic or intron	-
58300	SNV	T	C	Intergenic or intron	-
58301	SNV	A	G	Intergenic or intron	-
58303	SNV	C	T	Intergenic or intron	-
58304	SNV	A	G	Intergenic or intron	-
58306	SNV	A	T	Intergenic or intron	-
58307	SNV	C	A	Intergenic or intron	-
58308	SNV	C	A	Intergenic or intron	-
58309	SNV	C	T	Intergenic or intron	-
58311	SNV	T	C	Intergenic or intron	-
58316	SNV	A	T	Intergenic or intron	-
58318	SNV	G	A	Intergenic or intron	-
58320	SNV	A	G	Intergenic or intron	-
58321	SNV	A	C	Intergenic or intron	-
58324	SNV	G	C	Intergenic or intron	-
58326	SNV	A	C	Intergenic or intron	-
58328	SNV	G	C	Intergenic or intron	-
58330	SNV	G	C	Intergenic or intron	-
58331	Insertion	-	C	Intergenic or intron	-
58332	SNV	C	T	Intergenic or intron	-
58335	Insertion	-	G	Intergenic or intron	-
58337	SNV	T	C	Intergenic or intron	-
58338	SNV	C	A	Intergenic or intron	-
58340	SNV	C	T	Intergenic or intron	-
58341	Insertion	-	T	Intergenic or intron	-
58342	Insertion	-	A	Intergenic or intron	-
58346	SNV	A	C	Intergenic or intron	-
58348	SNV	G	C	Intergenic or intron	-
58350	SNV	C	A	Intergenic or intron	-
58351	SNV	T	A	Intergenic or intron	-
58356	Insertion	-	AT	Intergenic or intron	-
58359	SNV	T	G	Intergenic or intron	-
58360	SNV	T	G	exon	orf222, TGA=>TGC, *=>C, readthrough
58361	SNV	C	G	exon	orf222, TGA=>TCA, *=>S, readthrough
58362	SNV	A	T	exon	orf222, TGA=>AGA, *=>R, readthrough
58364	SNV	C	T	exon	orf222, nonsynonymous, CGA=>CAA, R=>Q
58367	SNV	A	C	exon	orf222, nonsynonymous, TTT=>TGT, F=>C
58369	SNV	T	G	exon	orf222, synonymous, CTA=>CTC
63438	SNV	G	C	Intergenic or intron	-
63448	SNV	T	A	Intergenic or intron	-
63453	Insertion	-	CCC	Intergenic or intron	-
63455	SNV	G	T	Intergenic or intron	-
63456	SNV	G	T	Intergenic or intron	-
63457	SNV	A	C	Intergenic or intron	-
63458	SNV	A	C	Intergenic or intron	-
63459	SNV	A	T	Intergenic or intron	-
63460	SNV	A	T	Intergenic or intron	-
63461	SNV	A	C	Intergenic or intron	-
63462	SNV	A	C	Intergenic or intron	-
63465	Insertion	-	C	Intergenic or intron	-
63467	Deletion	A	-	Intergenic or intron	-
63483	SNV	C	A	Intergenic or intron	-
63487	Deletion	A	-	Intergenic or intron	-
63490	SNV	G	C	Intergenic or intron	-
63493	SNV	C	T	Intergenic or intron	-
63494	SNV	A	C	Intergenic or intron	-
63498	Insertion	-	C	Intergenic or intron	-
63501	SNV	T	A	Intergenic or intron	-
63503	Insertion	-	AG	Intergenic or intron	-
63506	SNV	C	G	Intergenic or intron	-
63507	Insertion	-	G	Intergenic or intron	-
63509	SNV	C	T	Intergenic or intron	-
63512	Insertion	-	T	Intergenic or intron	-
69029	SNV	G	A	Intergenic or intron	-
83052	SNV	A	G	Intergenic or intron	-
86334	Deletion	T	-	Intergenic or intron	-
87430	SNV	T	C	Intergenic or intron	-
96166	SNV	C	A	Intergenic or intron	-
96720	SNV	T	G	exon	orf195, nonsynonymous, GAA=>GCA, E=>A
99381	SNV	C	A	Intergenic or intron	-
101335	Insertion	-	CT	Intergenic or intron	-
103174	SNV	C	A	Intergenic or intron	-
103178	Insertion	-	T	Intergenic or intron	-
103181	Insertion	-	T	Intergenic or intron	-
103184	Insertion	-	T	Intergenic or intron	-
103185	SNV	A	T	Intergenic or intron	-
103186	SNV	A	G	Intergenic or intron	-
103190	Insertion	-	T	Intergenic or intron	-
103192	SNV	C	A	Intergenic or intron	-
103193	Insertion	-	T	Intergenic or intron	-
103194	SNV	A	G	Intergenic or intron	-
103196	SNV	C	T	Intergenic or intron	-
103198	SNV	C	G	Intergenic or intron	-
103199	SNV	C	G	Intergenic or intron	-
103201	SNV	C	G	Intergenic or intron	-
103204	SNV	C	G	Intergenic or intron	-
103251	SNV	A	C	Intergenic or intron	-
103252	SNV	A	G	Intergenic or intron	-
103253	SNV	C	T	Intergenic or intron	-
103254	SNV	G	T	Intergenic or intron	-
103262	Insertion	-	A	Intergenic or intron	-
103263	SNV	A	G	Intergenic or intron	-
103264	SNV	A	G	Intergenic or intron	-
103265	SNV	C	A	Intergenic or intron	-
103266	SNV	G	A	Intergenic or intron	-
109040	SNV	G	T	Intergenic or intron	-
110506	Deletion	CA	-	Intergenic or intron	-
110536	Deletion	G	-	Intergenic or intron	-
119025	SNV	G	A	Intergenic or intron	-
126117	SNV	A	C	Intergenic or intron	-
127143	SNV	T	C	exon	orf322, nonsynonymous, GTT=>GCT, V=>A
129858	SNV	T	C	Intergenic or intron	-
144076	SNV	C	T	Intergenic or intron	-
144206	Deletion	CA	-	Intergenic or intron	-
144236	Deletion	G	-	Intergenic or intron	-
148379	SNV	A	C	Intergenic or intron	-
150284	SNV	G	A	exon	atp1, synonymous, GTC=>GTT
151474	SNV	A	C	Intergenic or intron	-
151575	SNV	T	C	Intergenic or intron	-
151576	SNV	T	A	Intergenic or intron	-
151577	SNV	G	A	Intergenic or intron	-
151578	SNV	C	A	Intergenic or intron	-
151579	SNV	T	A	Intergenic or intron	-
151580	SNV	T	G	Intergenic or intron	-
151581	SNV	T	A	Intergenic or intron	-
151582	SNV	T	G	Intergenic or intron	-
151583	Deletion	TC	-	Intergenic or intron	-
151588	SNV	T	C	Intergenic or intron	-
151589	Insertion	-	C	Intergenic or intron	-
151591	Insertion	-	C	Intergenic or intron	-
151594	Insertion	-	T	Intergenic or intron	-
151595	SNV	G	C	Intergenic or intron	-
151597	SNV	A	T	Intergenic or intron	-
151598	SNV	A	T	Intergenic or intron	-
151600	SNV	G	C	Intergenic or intron	-
151602	Insertion	-	G	Intergenic or intron	-
151604	SNV	T	C	Intergenic or intron	-
151607	SNV	T	G	Intergenic or intron	-
151609	Insertion	-	AT	Intergenic or intron	-
151610	Insertion	-	A	Intergenic or intron	-
151615	Insertion	-	T	Intergenic or intron	-
151619	Insertion	-	C	Intergenic or intron	-
151620	Insertion	-	C	Intergenic or intron	-
151634	SNV	A	G	Intergenic or intron	-
151948	SNV	C	A	Intergenic or intron	-
151950	Insertion	-	T	Intergenic or intron	-
151951	Insertion	-	G	Intergenic or intron	-
151954	SNV	A	T	Intergenic or intron	-
151955	SNV	A	T	Intergenic or intron	-
151957	SNV	A	C	Intergenic or intron	-
151959	SNV	A	C	Intergenic or intron	-
151960	SNV	G	T	Intergenic or intron	-
151962	SNV	G	C	Intergenic or intron	-
151963	Insertion	-	C	Intergenic or intron	-
151965	SNV	C	A	Intergenic or intron	-
151967	SNV	A	G	Intergenic or intron	-
151971	SNV	G	T	Intergenic or intron	-
151973	Insertion	-	C	Intergenic or intron	-
151974	SNV	A	T	Intergenic or intron	-
151976	SNV	G	C	Intergenic or intron	-
151977	SNV	T	A	Intergenic or intron	-
151978	SNV	C	A	Intergenic or intron	-
151979	SNV	T	C	Intergenic or intron	-
151983	SNV	T	C	Intergenic or intron	-
151985	SNV	A	T	Intergenic or intron	-
151986	SNV	T	G	Intergenic or intron	-
151987	SNV	T	C	Intergenic or intron	-
151989	SNV	A	G	Intergenic or intron	-
152001	SNV	A	G	Intergenic or intron	-
152026	SNV	T	G	Intergenic or intron	-
152057	SNV	T	C	Intergenic or intron	-
152404	SNV	G	A	Intergenic or intron	-
152501	SNV	C	T	Intergenic or intron	-
152505	SNV	C	A	Intergenic or intron	-
152508	SNV	A	T	Intergenic or intron	-
152509	Deletion	G	-	Intergenic or intron	-
152511	SNV	G	C	Intergenic or intron	-
152538	SNV	A	T	Intergenic or intron	-
152541	SNV	A	G	Intergenic or intron	-
152568	SNV	A	C	Intergenic or intron	-
153937	SNV	C	G	Intergenic or intron	-
153940	Insertion	-	C	Intergenic or intron	-
158477	SNV	T	C	Intergenic or intron	-
170587	Insertion	-	GGC	Intergenic or intron	-
181933	SNV	C	T	Intergenic or intron	-
187760	Insertion	-	CCATC	Intergenic or intron	-
191700	SNV	G	T	Intergenic or intron	-
191704	Insertion	-	T	Intergenic or intron	-
191705	SNV	A	C	Intergenic or intron	-
191706	SNV	A	C	Intergenic or intron	-
197591	Deletion	A	-	exon	orf261, frameshift
197593	SNV	A	G	exon	orf261, nonsynonymous, TCT=>CCT, S=>P
197596	SNV	G	C	exon	orf261, nonsynonymous, CAT=>GAT, H=>D
197597	SNV	G	C	exon	orf261, synonymous, ACC=>ACG
197598	SNV	G	C	exon	orf261, nonsynonymous, ACC=>AGC, T=>S
197600	Insertion	-	C	exon	orf261, frameshift
197601	SNV	T	C	exon	orf261, nonsynonymous, AAA=>AGA, K=>R
197602	SNV	T	G	exon	orf261, nonsynonymous, AAA=>CAA, K=>Q
197607	SNV	A	G	exon	orf261, nonsynonymous, ATA=>ACA, I=>T
197608	SNV	T	G	exon	orf261, nonsynonymous, ATA=>CTA, I=>L
197610	SNV	A	G	exon	orf261, nonsynonymous, ATT=>ACT, I=>T
197611	Insertion	-	G	exon	orf261, frameshift
197613	SNV	T	C	exon	orf261, nonsynonymous, AAA=>AGA, K=>R
197614	SNV	T	C	exon	orf261, nonsynonymous, AAA=>GAA, K=>E
197615	Insertion	-	G	exon	orf261, frameshift
197621	SNV	T	C	exon	orf261, nonsynonymous, ATA=>ATG, I=>M
197624	SNV	T	G	exon	orf261, nonsynonymous, AGA=>AGC, R=>S
197625	SNV	C	G	exon	orf261, nonsynonymous, AGA=>ACA, R=>T
197626	SNV	T	A	exon	orf261, AGA=>TGAR=>*, nonsense
197627	SNV	G	T	exon	orf261, nonsynonymous, GAC=>GAA, D=>E
197632	Deletion	A	-	exon	orf261, frameshift
197635	SNV	T	C	exon	orf261, nonsynonymous, AGA=>GGA, R=>G
197636	Deletion	T	-	exon	orf261, frameshift
197638	SNV	A	G	exon	orf261, synonymous, TTA=>CTA
197640	SNV	C	T	exon	orf261, nonsynonymous, GGT=>GAT, G=>D
197645	SNV	T	C	exon	orf261, synonymous, GCA=>GCG
197646	SNV	G	C	exon	orf261, nonsynonymous, GCA=>GGA, A=>G
197648	SNV	T	C	exon	orf261, synonymous, GAA=>GAG
197649	SNV	T	A	exon	orf261, nonsynonymous, GAA=>GTA, E=>V
197650	SNV	C	A	exon	orf261, GAA=>TAA, E=>*, nonsense
197652	SNV	A	T	exon	orf261, nonsynonymous, GTA=>GAA, V=>E
197653	SNV	C	G	exon	orf261, nonsynonymous, GTA=>CTA, V=>L
197654	SNV	T	G	exon	orf261, nonsynonymous, CAA=>CAC, Q=>H
197655	SNV	T	A	exon	orf261, nonsynonymous, CAA=>CTA, Q=>L
197657	SNV	C	A	exon	orf261, nonsynonymous, GAG=>GAT, E=>D
197658	Insertion	-	T	exon	orf261, frameshift
197661	SNV	T	G	exon	orf261, nonsynonymous, GAG=>GCG, E=>A
197664	SNV	A	C	exon	orf261, nonsynonymous, ATC=>AGC, I=>S
197666	SNV	G	C	exon	orf261, synonymous, CCC=>CCG
197668	SNV	G	T	exon	orf261, nonsynonymous, CCC=>ACC, P=>T
197670	SNV	T	A	exon	orf261, nonsynonymous, GAT=>GTT, D=>V
197671	SNV	C	A	exon	orf261, nonsynonymous, GAT=>TAT, D=>Y
197672	SNV	T	G	exon	orf261, nonsynonymous, AAA=>AAC, K=>N
197673	SNV	T	A	exon	orf261, nonsynonymous, AAA=>ATA, K=>I
197674	Deletion	T	-	exon	orf261, frameshift
197676	Deletion	T	-	exon	orf261, frameshift
197678	SNV	T	C	exon	orf261, synonymous, CAA=>CAG
197679	SNV	T	G	exon	orf261, nonsynonymous, CAA=>CCA, Q=>P
197682	SNV	T	A	exon	orf261, nonsynonymous, GAT=>GTT, D=>V
197685	Insertion	-	C	exon	orf261, frameshift
197912	SNV	C	T	exon	orf261, synonymous, GTG=>GTA
197921	SNV	T	G	exon	orf261, nonsynonymous, TTA=>TTC, L=>F
197955	SNV	T	C	exon	orf261, nonsynonymous, AAA=>AGA, K=>R
198323	SNV	T	G	Intergenic or intron	-
203024	SNV	G	A	Intergenic or intron	-
204740	SNV	C	T	Intergenic or intron	-
204749	SNV	T	A	Intergenic or intron	-
204750	SNV	T	A	Intergenic or intron	-
212330	SNV	T	G	Intergenic or intron	-
213224	Insertion	-	AACCG	Intergenic or intron	-
213492	SNV	A	G	Intergenic or intron	-
218169	SNV	T	G	Intergenic or intron	-
218655	SNV	T	G	Intergenic or intron	-
221457	SNV	A	C	Intergenic or intron	-
221537	SNV	T	G	Intergenic or intron	-
113807	SNV	A	T	Intergenic or intron	-
114053	SNV	G	T	Intergenic or intron	-
114135	SNV	C	A	Intergenic or intron	-
114179	SNV	G	A	Intergenic or intron	-
114572	SNV	C	A	Intergenic or intron	-
115037	SNV	G	T	exon	orf100b, nonsynonymous, AAA=>ATA, K=>I
116325	Insertion	-	A	exon	nad1, frameshift
117308	SNV	A	T	Intergenic or intron	-
117347	Insertion	-	AATCA	Intergenic or intron	-
118042	SNV	C	T	Intergenic or intron	-
118415	SNV	C	T	Intergenic or intron	-
118532	SNV	A	G	Intergenic or intron	-
119720	SNV	C	A	exon	orf108b, nonsynonymous, GAG=>GAT, E=>D
119736	SNV	C	A	exon	orf108b, nonsynonymous, CAG=>CTG, Q=>L
119829	SNV	A	C	exon	orf108b, TCA=>TGA, S=>*, nonsense
119860	Deletion	TTCT	-	exon	orf108b, frameshift
119898	Insertion	-	A	exon	orf108b, frameshift
120385	Deletion	TCAAAT	-	exon	orf115d, frameshift
120453	Deletion	TT	-	exon	orf115d, frameshift
121031	SNV	T	A	exon	ccmFN1, nonsynonymous, GAG=>GAT, E=>D
122722	SNV	A	C	Intergenic or intron	-
122740	Insertion	-	A	Intergenic or intron	-
122797	SNV	A	G	Intergenic or intron	-
122910	Insertion	-	A	Intergenic or intron	-
122913	SNV	T	C	Intergenic or intron	-
122917	SNV	A	C	Intergenic or intron	-
122944	Insertion	-	CTAT	Intergenic or intron	-
123033	SNV	G	T	Intergenic or intron	-
123252	SNV	T	C	Intergenic or intron	-
123487	SNV	G	T	Intergenic or intron	-
123582	SNV	G	A	Intergenic or intron	-
123702	SNV	T	G	Intergenic or intron	-
123962	SNV	G	A	Intergenic or intron	-
124012	SNV	G	T	Intergenic or intron	-
124060	SNV	T	G	Intergenic or intron	-
124165	SNV	T	C	Intergenic or intron	-
124176	SNV	T	C	Intergenic or intron	-
124279	SNV	G	C	Intergenic or intron	-
124542	SNV	G	T	Intergenic or intron	-
124695	SNV	T	G	Intergenic or intron	-
124910	SNV	T	A	Intergenic or intron	-
125055	SNV	G	T	Intergenic or intron	-
125469	SNV	C	G	Intergenic or intron	-
126075	SNV	T	A	Intergenic or intron	-
126147	SNV	A	T	Intergenic or intron	-
126196	SNV	A	C	Intergenic or intron	-
126233	SNV	A	G	Intergenic or intron	-
126956	SNV	T	G	Intergenic or intron	-
127434	SNV	T	G	exon	orf322, nonsynonymous, TTT=>TGT, F=>C
127567	SNV	G	T	exon	orf322, synonymous, GTA=>GTT

## Sheet: AB81
Table S3 Total mtDNA variants of B. juncea accession AB81.
Genomic Position	Variant type	Reference sequence	Alleles	Description	Annotation
2684	SNV	A	C	Intergenic or intron	-
13919	Deletion	G	-	Intergenic or intron	-
14089	Insertion	-	C	Intergenic or intron	-
16034	SNV	C	A	Intergenic or intron	-
26927	SNV	C	T	exon	orf124, nonsynonymous, CAT=>TAT, H=>Y
26988	SNV	A	T	exon	orf124, nonsynonymous, CAA=>CTA, Q=>L
26989	SNV	A	C	exon	orf124, nonsynonymous, CAA=>CAC, Q=>H
27013	Deletion	AGTATT	-	exon	orf124, frameshift
27038	Insertion	-	CTCG	exon	orf124, frameshift
27647	SNV	C	T	exon	orf286, synonymous, CTG=>CTA
27974	Insertion	-	AAAACC	exon	orf286, Inserted in 3-fold
28186	SNV	G	A	Intergenic or intron	-
34167	SNV	C	T	Intergenic or intron	-
34231	SNV	C	A	Intergenic or intron	-
34233	SNV	C	G	Intergenic or intron	-
34245	Deletion	A	-	Intergenic or intron	-
36337	Deletion	TTGAT	-	Intergenic or intron	-
37002	SNV	A	T	Intergenic or intron	-
40690	SNV	T	G	Intergenic or intron	-
43629	SNV	T	G	Intergenic or intron	-
43638	SNV	C	A	Intergenic or intron	-
50230	Deletion	GA	-	Intergenic or intron	-
58185	Deletion	A	-	Intergenic or intron	-
58221	SNV	T	G	Intergenic or intron	-
58222	Insertion	-	G	Intergenic or intron	-
58291	SNV	A	C	Intergenic or intron	-
58292	SNV	G	T	Intergenic or intron	-
58293	SNV	G	C	Intergenic or intron	-
58294	SNV	T	C	Intergenic or intron	-
58295	SNV	G	C	Intergenic or intron	-
58296	SNV	G	C	Intergenic or intron	-
58298	SNV	G	T	Intergenic or intron	-
58300	SNV	T	C	Intergenic or intron	-
58301	SNV	A	G	Intergenic or intron	-
58303	SNV	C	T	Intergenic or intron	-
58304	SNV	A	G	Intergenic or intron	-
58306	SNV	A	T	Intergenic or intron	-
58307	SNV	C	A	Intergenic or intron	-
58308	SNV	C	A	Intergenic or intron	-
58309	SNV	C	T	Intergenic or intron	-
58311	SNV	T	C	Intergenic or intron	-
58316	SNV	A	T	Intergenic or intron	-
58318	SNV	G	A	Intergenic or intron	-
58320	SNV	A	G	Intergenic or intron	-
58321	SNV	A	C	Intergenic or intron	-
58324	SNV	G	C	Intergenic or intron	-
58326	SNV	A	C	Intergenic or intron	-
58328	SNV	G	C	Intergenic or intron	-
58330	SNV	G	C	Intergenic or intron	-
58331	Insertion	-	C	Intergenic or intron	-
58332	SNV	C	T	Intergenic or intron	-
58335	Insertion	-	G	Intergenic or intron	-
58337	SNV	T	C	Intergenic or intron	-
58338	SNV	C	A	Intergenic or intron	-
58340	SNV	C	T	Intergenic or intron	-
58341	Insertion	-	T	Intergenic or intron	-
58342	Insertion	-	A	Intergenic or intron	-
58346	SNV	A	C	Intergenic or intron	-
58348	SNV	G	C	Intergenic or intron	-
58350	SNV	C	A	Intergenic or intron	-
58351	SNV	T	A	Intergenic or intron	-
58356	Insertion	-	AT	Intergenic or intron	-
63438	SNV	G	C	Intergenic or intron	-
63448	SNV	T	A	Intergenic or intron	-
63453	Insertion	-	CCC	Intergenic or intron	-
63455	SNV	G	T	Intergenic or intron	-
63456	SNV	G	T	Intergenic or intron	-
63457	SNV	A	C	Intergenic or intron	-
63458	SNV	A	C	Intergenic or intron	-
63459	SNV	A	T	Intergenic or intron	-
63460	SNV	A	T	Intergenic or intron	-
63461	SNV	A	C	Intergenic or intron	-
63462	SNV	A	C	Intergenic or intron	-
63487	Deletion	A	-	Intergenic or intron	-
63490	SNV	G	C	Intergenic or intron	-
63493	SNV	C	T	Intergenic or intron	-
63494	SNV	A	C	Intergenic or intron	-
63498	Insertion	-	C	Intergenic or intron	-
63501	SNV	T	A	Intergenic or intron	-
63503	Insertion	-	AG	Intergenic or intron	-
63506	SNV	C	G	Intergenic or intron	-
63507	Insertion	-	G	Intergenic or intron	-
63509	SNV	C	T	Intergenic or intron	-
63512	Insertion	-	T	Intergenic or intron	-
69029	SNV	G	A	Intergenic or intron	-
83052	SNV	A	G	Intergenic or intron	-
86334	Deletion	T	-	Intergenic or intron	-
87430	SNV	T	C	Intergenic or intron	-
96720	SNV	T	G	exon	cox2, nonsynonymous, AAA=>CAA, K=>Q
103005	SNV	G	T	Intergenic or intron	-
109040	SNV	G	T	Intergenic or intron	-
110506	Deletion	CA	-	Intergenic or intron	-
110536	Deletion	G	-	Intergenic or intron	-
119025	SNV	G	A	Intergenic or intron	-
126117	SNV	A	C	Intergenic or intron	-
127143	SNV	T	C	exon	orf322, nonsynonymous, GTT=>GCT, V=>A
129858	SNV	T	C	Intergenic or intron	-
142858	Deletion	TTAAG	-	Intergenic or intron	-
144076	SNV	C	T	Intergenic or intron	-
144206	Deletion	CA	-	Intergenic or intron	-
144236	Deletion	G	-	Intergenic or intron	-
148379	SNV	A	C	Intergenic or intron	-
150284	SNV	G	A	exon	atp1, synonymous, GTC=>GTT
151474	SNV	A	C	Intergenic or intron	-
151575	SNV	T	C	Intergenic or intron	-
151576	SNV	T	A	Intergenic or intron	-
151577	SNV	G	A	Intergenic or intron	-
151578	SNV	C	A	Intergenic or intron	-
151579	SNV	T	A	Intergenic or intron	-
151580	SNV	T	G	Intergenic or intron	-
151581	SNV	T	A	Intergenic or intron	-
151582	SNV	T	G	Intergenic or intron	-
151583	Deletion	TC	-	Intergenic or intron	-
151588	SNV	T	C	Intergenic or intron	-
151589	Insertion	-	C	Intergenic or intron	-
151591	Insertion	-	C	Intergenic or intron	-
151594	Insertion	-	T	Intergenic or intron	-
151595	SNV	G	C	Intergenic or intron	-
151597	SNV	A	T	Intergenic or intron	-
151598	SNV	A	T	Intergenic or intron	-
151600	SNV	G	C	Intergenic or intron	-
151602	Insertion	-	G	Intergenic or intron	-
151604	SNV	T	C	Intergenic or intron	-
151607	SNV	T	G	Intergenic or intron	-
151609	Insertion	-	AT	Intergenic or intron	-
151610	Insertion	-	A	Intergenic or intron	-
151615	Insertion	-	T	Intergenic or intron	-
151619	Insertion	-	C	Intergenic or intron	-
151620	Insertion	-	C	Intergenic or intron	-
151634	SNV	A	G	Intergenic or intron	-
151948	SNV	C	A	Intergenic or intron	-
151950	Insertion	-	T	Intergenic or intron	-
151951	Insertion	-	G	Intergenic or intron	-
151954	SNV	A	T	Intergenic or intron	-
151955	SNV	A	T	Intergenic or intron	-
151957	SNV	A	C	Intergenic or intron	-
151959	SNV	A	C	Intergenic or intron	-
151960	SNV	G	T	Intergenic or intron	-
151962	SNV	G	C	Intergenic or intron	-
151963	Insertion	-	C	Intergenic or intron	-
151965	SNV	C	A	Intergenic or intron	-
151967	SNV	A	G	Intergenic or intron	-
151971	SNV	G	T	Intergenic or intron	-
151973	Insertion	-	C	Intergenic or intron	-
151974	SNV	A	T	Intergenic or intron	-
151976	SNV	G	C	Intergenic or intron	-
151977	SNV	T	A	Intergenic or intron	-
151978	SNV	C	A	Intergenic or intron	-
151979	SNV	T	C	Intergenic or intron	-
151983	SNV	T	C	Intergenic or intron	-
151985	SNV	A	T	Intergenic or intron	-
151986	SNV	T	G	Intergenic or intron	-
151987	SNV	T	C	Intergenic or intron	-
151989	SNV	A	G	Intergenic or intron	-
152001	SNV	A	G	Intergenic or intron	-
152026	SNV	T	G	Intergenic or intron	-
152057	SNV	T	C	Intergenic or intron	-
152404	SNV	G	A	Intergenic or intron	-
152501	SNV	C	T	Intergenic or intron	-
152505	SNV	C	A	Intergenic or intron	-
152508	SNV	A	T	Intergenic or intron	-
152509	Deletion	G	-	Intergenic or intron	-
152511	SNV	G	C	Intergenic or intron	-
152568	SNV	A	C	Intergenic or intron	-
158477	SNV	T	C	Intergenic or intron	-
170587	Insertion	-	GGC	Intergenic or intron	-
180490	SNV	G	T	Intergenic or intron	-
181933	SNV	C	T	Intergenic or intron	-
187760	Insertion	-	CCATC	Intergenic or intron	-
193577	SNV	G	T	Intergenic or intron	-
193584	SNV	T	A	Intergenic or intron	-
193590	SNV	T	G	Intergenic or intron	-
197607	SNV	A	G	exon	orf261, nonsynonymous, ATA=>ACA, I=>T
197608	SNV	T	G	exon	orf261, nonsynonymous, ATA=>CTA, I=>L
197610	SNV	A	G	exon	orf261, nonsynonymous, ATT=>ACT, I=>T
197611	Insertion	-	G	exon	orf261, frameshift
197613	SNV	T	C	exon	orf261, nonsynonymous, AAA=>AGA, K=>R
197614	SNV	T	C	exon	orf261, nonsynonymous, AAA=>GAA, K=>E
197615	Insertion	-	G	exon	orf261, frameshift
197618	Insertion	-	CA	exon	orf261, frameshift
197621	SNV	T	C	exon	orf261, nonsynonymous, ATA=>ATG, I=>M
197624	SNV	T	G	exon	orf261, nonsynonymous, AGA=>AGC, R=>S
197625	SNV	C	G	exon	orf261, nonsynonymous, AGA=>ACA, R=>T
197626	SNV	T	A	exon	orf261, AGA=>TGA, R=>*, nonsense
197627	SNV	G	T	exon	orf261, nonsynonymous, GAC=>GAA, D=>E
197632	Deletion	A	-	exon	orf261, frameshift
197635	SNV	T	C	exon	orf261, nonsynonymous, AGA=>GGA, R=>G
197636	Deletion	T	-	exon	orf261, frameshift
197638	SNV	A	G	exon	orf261, synonymous, TTA=>CTA
197640	SNV	C	T	exon	orf261, nonsynonymous, GGT=>GAT, G=>D
197645	SNV	T	C	exon	orf261, synonymous, GCA=>GCG
197646	SNV	G	C	exon	orf261, nonsynonymous, GCA=>GGA, A=>G
197648	SNV	T	C	exon	orf261, synonymous, GAA=>GAG
197649	SNV	T	A	exon	orf261, nonsynonymous, GAA=>GTA, E=>V
197650	SNV	C	A	exon	orf261, GAA=>TAA, E=>*, nonsense
197652	SNV	A	T	exon	orf261, nonsynonymous, GTA=>GAA, V=>E
197653	SNV	C	G	exon	orf261, nonsynonymous, GTA=>CTA, V=>L
197654	SNV	T	G	exon	orf261, nonsynonymous, CAA=>CAC, Q=>H
197655	SNV	T	A	exon	orf261, nonsynonymous, CAA=>CTA, Q=>L
197657	SNV	C	A	exon	orf261, nonsynonymous, GAG=>GAT, E=>D
197658	Insertion	-	T	exon	orf261, frameshift
197661	SNV	T	G	exon	orf261, nonsynonymous, GAG=>GCG, E=>A
197664	SNV	A	C	exon	orf261, nonsynonymous, ATC=>AGC, I=>S
197666	SNV	G	C	exon	orf261, synonymous, CCC=>CCG
197668	SNV	G	T	exon	orf261, nonsynonymous, CCC=>ACC, P=>T
197670	SNV	T	A	exon	orf261, nonsynonymous, GAT=>GTT, D=>V
197671	SNV	C	A	exon	orf261, nonsynonymous, GAT=>TAT, D=>Y
197672	SNV	T	G	exon	orf261, nonsynonymous, AAA=>AAC, K=>N
197673	SNV	T	A	exon	orf261, nonsynonymous, AAA=>ATA, K=>I
197674	Deletion	T	-	exon	orf261, frameshift
197676	Deletion	T	-	exon	orf261, frameshift
197678	SNV	T	C	exon	orf261, synonymous, CAA=>CAG
197679	SNV	T	G	exon	orf261, nonsynonymous, CAA=>CCA, Q=>P
197682	SNV	T	A	exon	orf261, nonsynonymous, GAT=>GTT, D=>V
197685	Insertion	-	C	exon	orf261, frameshift
197791	SNV	T	C	exon	orf261, nonsynonymous, AGC=>GGC, S=>G
197912	SNV	C	T	exon	orf261, synonymous, GTG=>GTA
197921	SNV	T	G	exon	orf261, nonsynonymous, TTA=>TTC, L=>F
197955	SNV	T	C	exon	orf261, nonsynonymous, AAA=>AGA, K=>R
198323	SNV	T	G	Intergenic or intron	-
203024	SNV	G	A	Intergenic or intron	-
213224	Insertion	-	AACCG	Intergenic or intron	-
213492	SNV	A	G	Intergenic or intron	-
214005	SNV	C	T	Intergenic or intron	-
218169	SNV	T	G	Intergenic or intron	-
218655	SNV	T	G	Intergenic or intron	-
220644	SNV	T	C	Intergenic or intron	-
220649	SNV	A	C	Intergenic or intron	-
220650	SNV	G	T	Intergenic or intron	-
221457	SNV	A	C	Intergenic or intron	-
221537	SNV	T	G	Intergenic or intron	-

## Sheet: Eruca1
Table S3 Total mtDNA variants of Eruca sativa accession Eruca-1.
Genomic Position	Variant type	Reference sequence	Alleles	Description	Annotation
3711	SNV	T	C	Intergenic or intron	-
3712	Deletion	A	-	Intergenic or intron	-
3715	SNV	C	T	Intergenic or intron	-
3718	Insertion	-	A	Intergenic or intron	-
3719	SNV	T	C	Intergenic or intron	-
3720	SNV	G	C	Intergenic or intron	-
3721	SNV	G	A	Intergenic or intron	-
3724	SNV	A	G	Intergenic or intron	-
3725	SNV	T	C	Intergenic or intron	-
3726	SNV	T	A	Intergenic or intron	-
3727	SNV	C	G	Intergenic or intron	-
3728	SNV	T	A	Intergenic or intron	-
3730	SNV	A	C	Intergenic or intron	-
3742	SNV	T	C	Intergenic or intron	-
3743	SNV	T	A	Intergenic or intron	-
3744	Insertion	-	GA	Intergenic or intron	-
3746	SNV	C	T	Intergenic or intron	-
3816	SNV	G	A	Intergenic or intron	-
4135	SNV	T	C	exon	orf101f, synonymous, TTT=>TTC
4156	SNV	T	C	exon	orf101f, synonymous, CAT=>CAC
4168	SNV	T	C	exon	orf101f, synonymous, TCT=>TCC
4397	SNV	T	G	Intergenic or intron	-
5707	SNV	A	G	Intergenic or intron	-
6101	SNV	T	C	Intergenic or intron	-
6203	SNV	C	T	Intergenic or intron	-
6566	SNV	C	T	Intergenic or intron	-
7179	SNV	G	A	Intergenic or intron	-
7939	SNV	G	A	Intergenic or intron	-
8382	Insertion	-	G	Intergenic or intron	-
8817	SNV	A	G	Intergenic or intron	-
8844	Deletion	GAGAGGAAC	-	Intergenic or intron	-
10079	SNV	A	G	exon	nad2, nonsynonymous, TGC=>CGC, C=>R
11200	SNV	A	G	Intergenic or intron	-
12639	SNV	C	T	exon	rps4, synonymous, AAG=>AAA
13462	SNV	C	T	Intergenic or intron	-
13613	Deletion	A	-	Intergenic or intron	-
13615	SNV	T	C	Intergenic or intron	-
13616	SNV	T	C	Intergenic or intron	-
13617	SNV	T	A	Intergenic or intron	-
13618	SNV	T	C	Intergenic or intron	-
13619	SNV	G	A	Intergenic or intron	-
13620	SNV	T	A	Intergenic or intron	-
13621	SNV	G	A	Intergenic or intron	-
13622	SNV	G	A	Intergenic or intron	-
13624	Insertion	-	T	Intergenic or intron	-
13916	Deletion	TG	-	Intergenic or intron	-
14340	SNV	C	T	Intergenic or intron	-
14388	SNV	T	C	Intergenic or intron	-
14467	SNV	T	A	Intergenic or intron	-
14468	SNV	C	A	Intergenic or intron	-
14469	Insertion	-	AA	Intergenic or intron	-
15385	SNV	G	A	Intergenic or intron	-
15948	SNV	G	A	Intergenic or intron	-
16212	SNV	G	A	Intergenic or intron	-
16490	SNV	G	A	Intergenic or intron	-
16862	SNV	A	C	Intergenic or intron	-
16898	SNV	G	A	Intergenic or intron	-
17506	Insertion	-	C	Intergenic or intron	-
17575	SNV	G	T	Intergenic or intron	-
17665	Deletion	A	-	Intergenic or intron	-
18113	SNV	A	G	Intergenic or intron	-
18387	SNV	G	T	Intergenic or intron	-
19247	SNV	T	G	Intergenic or intron	-
19698	SNV	T	C	Intergenic or intron	-
22028	SNV	C	T	Intergenic or intron	-
22045	Insertion	-	ACCAT	Intergenic or intron	-
23473	SNV	G	A	Intergenic or intron	-
24618	Insertion	-	T	exon	orf114, frameshift
24699	SNV	G	A	exon	orf114, synonymous, TAC=>TAT
26528	Insertion	-	CGAAA	Intergenic or intron	-
26980	SNV	A	C	exon	orf124, synonymous, CTA=>CTC
27172	SNV	G	T	exon	orf124, TAG=>TAT, *=>Y', readthrough
27212	SNV	G	T	exon	orf113a, GAG=>TAG, E=>*, nonsense
27218	SNV	T	C	exon	orf113a, nonsynonymous, TTC=>CTC, F=>L
27266	SNV	T	C	exon	orf113a, nonsynonymous, TCT=>CCT, S=>P
27275	SNV	C	G	exon	orf113a, nonsynonymous, CGT=>GGT, R=>G
27289	SNV	T	G	exon	orf113a, synonymous, CTT=>CTG
27299	SNV	G	A	exon	orf113a, nonsynonymous, GAT=>AAT, D=>N
27439	SNV	C	A	exon	orf113a, synonymous, CGC=>CGA
27440	SNV	C	A	exon	orf113a, nonsynonymous, CAT=>AAT, H=>N
27442	SNV	T	A	exon	orf113a, nonsynonymous, CAT=>CAA, H=>Q
27626	SNV	C	T	exon	orf286, synonymous, GGG=>GGA
27779	SNV	G	C	exon	orf286, nonsynonymous, ATC=>ATG, I=>M
27787	SNV	C	T	exon	orf286, nonsynonymous, GAA=>AAA, E=>K
27791	SNV	C	A	exon	orf286, synonymous, CGG=>CGT
27794	SNV	T	G	exon	orf286, synonymous, ATA=>ATC
27804	SNV	C	A	exon	orf286, nonsynonymous, GGA=>GTA, G=>V
27805	SNV	C	T	exon	orf286, nonsynonymous, GGA=>AGA, G=>R
27806	SNV	C	T	exon	orf286, synonymous, GTG=>GTA
27846	SNV	T	C	exon	orf286, nonsynonymous, GAG=>GGG, E=>G
27996	SNV	A	G	exon	orf286, nonsynonymous, CTC=>CCC, L=>P
28051	SNV	T	C	Intergenic or intron	-
28070	Deletion	G	-	Intergenic or intron	-
28074	Deletion	GG	-	Intergenic or intron	-
28127	SNV	T	C	Intergenic or intron	-
28128	SNV	G	A	Intergenic or intron	-
28130	SNV	T	G	Intergenic or intron	-
28131	SNV	T	G	Intergenic or intron	-
28132	Deletion	T	-	Intergenic or intron	-
28135	SNV	C	T	Intergenic or intron	-
28136	SNV	A	G	Intergenic or intron	-
28143	Insertion	-	G	Intergenic or intron	-
28144	Insertion	-	ACT	Intergenic or intron	-
28146	SNV	A	T	Intergenic or intron	-
28147	SNV	A	T	Intergenic or intron	-
28148	SNV	A	G	Intergenic or intron	-
28149	SNV	G	C	Intergenic or intron	-
28232	SNV	A	T	Intergenic or intron	-
28234	SNV	T	G	Intergenic or intron	-
28236	SNV	G	C	Intergenic or intron	-
28237	SNV	T	A	Intergenic or intron	-
28240	SNV	A	C	Intergenic or intron	-
28241	SNV	G	C	Intergenic or intron	-
28242	SNV	A	C	Intergenic or intron	-
28243	Insertion	-	C	Intergenic or intron	-
28248	SNV	G	A	Intergenic or intron	-
28255	SNV	C	T	Intergenic or intron	-
28386	SNV	C	T	Intergenic or intron	-
28442	SNV	G	T	Intergenic or intron	-
29088	SNV	G	A	Intergenic or intron	-
29688	SNV	G	A	Intergenic or intron	-
29732	SNV	C	T	Intergenic or intron	-
30011	Deletion	TATCT	-	Intergenic or intron	-
30252	Deletion	TCA	-	Intergenic or intron	-
30618	SNV	C	T	Intergenic or intron	-
30713	Insertion	-	CCGA	Intergenic or intron	-
30730	SNV	C	T	Intergenic or intron	-
30813	SNV	C	T	Intergenic or intron	-
30845	SNV	C	T	Intergenic or intron	-
30974	Deletion	T	-	exon	orf110, frameshift
31059	SNV	C	T	exon	orf110, nonsynonymous, ATG=>ATA, M=>I
31248	SNV	C	T	exon	orf110, nonsynonymous, AGG=>AGA
31362	SNV	C	T	Intergenic or intron	-
31364	Insertion	-	ATTA	Intergenic or intron	-
31457	SNV	C	T	Intergenic or intron	-
34607	SNV	C	T	Intergenic or intron	-
34676	SNV	C	T	Intergenic or intron	-
34962	SNV	C	T	Intergenic or intron	-
35011	SNV	C	T	Intergenic or intron	-
35117	SNV	C	T	Intergenic or intron	-
35120	SNV	C	T	Intergenic or intron	-
35701	SNV	C	T	exon	orf101a, nonsynonymous, CCC=>CTC, P=>L
35787	SNV	G	A	exon	orf101a, nonsynonymous, GAT=>AAT, D=>N
36221	SNV	A	G	Intergenic or intron	-
36292	SNV	A	C	Intergenic or intron	-
36700	Insertion	-	A	Intergenic or intron	-
36913	SNV	G	A	Intergenic or intron	-
36942	SNV	A	C	Intergenic or intron	-
38668	SNV	C	T	Intergenic or intron	-
40268	Insertion	-	C	Intergenic or intron	-
40349	SNV	C	T	Intergenic or intron	-
40456	SNV	C	T	Intergenic or intron	-
40559	SNV	C	T	Intergenic or intron	-
40720	SNV	T	C	Intergenic or intron	-
41089	Deletion	AAGA	-	Intergenic or intron	-
42218	SNV	C	T	Intergenic or intron	-
42656	SNV	T	G	Intergenic or intron	-
42680	SNV	C	G	Intergenic or intron	-
42690	SNV	T	A	Intergenic or intron	-
43243	SNV	G	T	Intergenic or intron	-
43629	SNV	T	G	Intergenic or intron	-
43749	SNV	A	G	Intergenic or intron	-
44890	SNV	A	C	Intergenic or intron	-
45615	Insertion	-	GAAGC	Intergenic or intron	-
46161	SNV	T	C	exon	ccmFN2, nonsynonymous, TTA=>TCA, L=>S
46719	Deletion	GA	-	Intergenic or intron	-
46932	SNV	G	A	Intergenic or intron	-
47118	SNV	G	A	Intergenic or intron	-
47216	SNV	G	A	Intergenic or intron	-
47391	SNV	G	A	Intergenic or intron	-
47624	SNV	C	T	Intergenic or intron	-
47823	SNV	C	A	Intergenic or intron	-
48054	SNV	G	A	Intergenic or intron	-
49202	SNV	G	A	Intergenic or intron	-
49251	SNV	A	C	Intergenic or intron	-
49306	SNV	G	T	Intergenic or intron	-
49360	SNV	C	A	Intergenic or intron	-
49430	SNV	G	A	Intergenic or intron	-
49513	Insertion	-	G	Intergenic or intron	-
49515	Deletion	C	-	Intergenic or intron	-
49616	SNV	T	C	Intergenic or intron	-
49633	Deletion	TGGT	-	Intergenic or intron	-
49641	SNV	G	A	Intergenic or intron	-
49820	SNV	G	A	Intergenic or intron	-
49987	SNV	A	T	Intergenic or intron	-
49989	SNV	G	T	Intergenic or intron	-
49990	SNV	A	C	Intergenic or intron	-
49992	SNV	A	T	Intergenic or intron	-
50135	SNV	C	T	Intergenic or intron	-
50167	SNV	C	T	Intergenic or intron	-
50230	Deletion	GA	-	Intergenic or intron	-
50445	SNV	G	A	Intergenic or intron	-
50504	SNV	C	T	Intergenic or intron	-
50713	SNV	G	A	exon	atp6, synonymous, CTC=>CTT
52870	SNV	C	T	Intergenic or intron	-
54138	SNV	C	T	Intergenic or intron	-
54636	Insertion	-	GCT	Intergenic or intron	-
55984	SNV	C	T	Intergenic or intron	-
56084	Insertion	-	A	Intergenic or intron	-
57000	SNV	C	G	Intergenic or intron	-
57056	Insertion	-	A	Intergenic or intron	-
57057	SNV	G	A	Intergenic or intron	-
57373	Deletion	C	-	Intergenic or intron	-
58213	SNV	T	G	Intergenic or intron	-
58222	Insertion	-	G	Intergenic or intron	-
58363	SNV	T	G	exon	orf222, synonymous, CGA=>CGC
58369	SNV	T	G	exon	orf222, synonymous, CTA=>CTC
58375	SNV	G	A	exon	orf222, synonymous, CTC=>CTT
58378	SNV	T	G	exon	orf222, synonymous, ATA=>ATC
58381	SNV	T	C	exon	orf222, synonymous, GAA=>GAG
58401	SNV	T	G	exon	orf222, nonsynonymous, AAG=>CAG, K=>Q
58425	SNV	A	G	exon	orf222, nonsynonymous, TAC=>CAC, Y=>H
58434	SNV	C	T	exon	orf222, nonsynonymous, GTC=>ATC, V=>I
58435	SNV	C	T	exon	orf222, synonymous, CGG=>CGA
58438	SNV	G	A	exon	orf222, synonymous, TTC=>TTT
58444	SNV	G	C	exon	orf222, nonsynonymous, CAC=>CAG, H=>Q
58446	SNV	G	C	exon	orf222, nonsynonymous, CAC=>GAC, H=>D
58447	SNV	A	C	exon	orf222, nonsynonymous, GAT=>GAG, D=>E
58449	SNV	C	G	exon	orf222, nonsynonymous, GAT=>CAT, D=>H
58450	SNV	C	A	exon	orf222, nonsynonymous, TTG=>TTT, L=>F
58452	SNV	A	G	exon	orf222, synonymous, TTG=>CTG
58456	SNV	C	T	exon	orf222, synonymous, AGG=>AGA
58468	SNV	C	T	exon	orf222, synonymous, AAG=>AAA
58474	SNV	G	T	exon	orf222, synonymous, ATC=>ATA
58482	SNV	C	G	exon	orf222, nonsynonymous, GTC=>CTC, V=>L
58499	SNV	G	A	exon	orf222, nonsynonymous, GCG=>GTG, A=>V
58507	SNV	A	G	exon	orf222, synonymous, CAT=>CAC
58508	SNV	T	C	exon	orf222, nonsynonymous, CAT=>CGT, H=>R
58525	SNV	A	C	exon	orf222, synonymous, CGT=>CGG
58526	SNV	C	T	exon	orf222, nonsynonymous, CGT=>CAT, R=>H
58540	SNV	C	T	exon	orf222, nonsynonymous, GTG=>GTA
58543	SNV	T	G	exon	orf222, synonymous, CGA=>CGC
58546	SNV	G	C	exon	orf222, nonsynonymous, AGC=>AGG, S=>R
58551	SNV	T	G	exon	orf222, nonsynonymous, ATT=>CTT, I=>L
58558	Insertion	-	G	exon	orf222, frameshift
58560	Deletion	G	-	exon	orf222, frameshift
58564	SNV	A	G	exon	orf222, synonymous, GAT=>GAC
58565	SNV	T	G	exon	orf222, nonsynonymous, GAT=>GCT, D=>A
58566	SNV	C	A	exon	orf222, nonsynonymous, GAT=>TAT, D=>Y
58568	SNV	G	T	exon	orf222, nonsynonymous, GCT=>GAT, A=>D
58569	SNV	C	T	exon	orf222, nonsynonymous, GCT=>ACT, A=>T
58573	SNV	C	T	exon	orf222, synonymous, CGG=>CGA
58645	SNV	T	C	exon	orf222, synonymous, CTA=>CTG
58648	SNV	A	C	exon	orf222, synonymous, GCT=>GCG
58684	SNV	C	A	exon	orf222, nonsynonymous, CAG=>CAT, Q=>H
58690	SNV	T	A	exon	orf222, synonymous, ATA=>ATT
58693	SNV	C	T	exon	orf222, synonymous, GAG=>GAA
58704	SNV	G	C	exon	orf222, nonsynonymous, CTA=>GTA, L=>V
58714	Insertion	-	T	exon	orf222, frameshift
58719	SNV	T	C	exon	orf222, nonsynonymous, ATT=>GTT, I=>V
58724	SNV	A	C	exon	orf222, nonsynonymous, TTT=>TGT, F=>C
58725	SNV	A	C	exon	orf222, nonsynonymous, TTT=>GTT, F=>V
58728	Deletion	T	-	exon	orf222, frameshift
58738	Insertion	-	T	exon	orf222, frameshift
58740	SNV	C	A	exon	orf222, nonsynonymous, GGT=>TGT, G=>C
58741	SNV	A	C	exon	orf222, TAT=>TAG, Y=>*, nonsense
58746	SNV	T	G	exon	orf222, nonsynonymous, ATA=>CTA, I=>L
58747	SNV	T	A	exon	orf222, synonymous, CTA=>CTT
58749	SNV	G	T	exon	orf222, nonsynonymous, CTA=>ATA, L=>I
58750	SNV	A	G	exon	orf222, synonymous, TAT=>TAC
58753	SNV	T	G	exon	orf222, synonymous, ATA=>ATC
58755	SNV	T	A	exon	orf222, nonsynonymous, ATA=>TTA, I=>L
58757	SNV	G	A	exon	orf222, nonsynonymous, GCT=>GTT, A=>V
58760	SNV	A	G	exon	orf222, nonsynonymous, CTA=>CCA, L=>P
58764	SNV	G	C	exon	orf222, nonsynonymous, CGG=>GGG, R=>G
58765	SNV	C	A	exon	orf222, nonsynonymous, ATG=>ATT, M=>I
58767	SNV	T	A	exon	orf222, nonsynonymous, ATG=>TTG, M=>L
58783	SNV	C	A	exon	orf222, nonsynonymous, ATG=>ATT, M=>I
58788	SNV	G	T	exon	orf222, nonsynonymous, CTC=>ATC, L=>I
58789	SNV	G	A	exon	orf222, synonymous, TTC=>TTT
58795	SNV	G	A	exon	orf222, synonymous, CGC=>CGT
58796	SNV	C	T	exon	orf222, nonsynonymous, CGC=>CAC, R=>H
58798	SNV	C	G	exon	orf222, synonymous, ACG=>ACC
58800	SNV	T	C	exon	orf222, nonsynonymous, ACG=>GCG, T=>A
58811	SNV	A	G	exon	orf222, nonsynonymous, TTA=>TCA, L=>S
58935	SNV	C	T	exon	orf222, nonsynonymous, GAT=>AAT, D=>N
59047	SNV	T	C	Intergenic or intron	-
59048	SNV	G	A	Intergenic or intron	-
59050	SNV	T	A	Intergenic or intron	-
59205	SNV	T	G	Intergenic or intron	-
59274	SNV	T	G	Intergenic or intron	-
59384	SNV	T	G	Intergenic or intron	-
59440	Deletion	A	-	Intergenic or intron	-
59705	SNV	G	A	Intergenic or intron	-
59880	Insertion	-	AA	Intergenic or intron	-
59882	Insertion	-	G	Intergenic or intron	-
59895	SNV	G	A	Intergenic or intron	-
59896	Insertion	-	T	Intergenic or intron	-
59902	SNV	T	A	Intergenic or intron	-
60652	SNV	G	C	Intergenic or intron	-
60656	SNV	C	G	Intergenic or intron	-
60657	SNV	C	G	Intergenic or intron	-
60660	SNV	A	G	Intergenic or intron	-
60661	Insertion	-	T	Intergenic or intron	-
60663	Insertion	-	T	Intergenic or intron	-
60664	SNV	A	G	Intergenic or intron	-
60665	SNV	A	T	Intergenic or intron	-
60667	SNV	A	C	Intergenic or intron	-
60669	SNV	A	G	Intergenic or intron	-
60672	SNV	G	A	Intergenic or intron	-
60673	SNV	G	C	Intergenic or intron	-
60678	SNV	A	C	Intergenic or intron	-
60679	Deletion	A	-	Intergenic or intron	-
60682	Insertion	-	C	Intergenic or intron	-
60684	Insertion	-	C	Intergenic or intron	-
60685	SNV	T	C	Intergenic or intron	-
60687	SNV	G	T	Intergenic or intron	-
60688	Deletion	A	-	Intergenic or intron	-
60691	Deletion	GA	-	Intergenic or intron	-
60698	SNV	T	G	Intergenic or intron	-
60950	SNV	G	A	Intergenic or intron	-
61229	SNV	G	A	Intergenic or intron	-
61608	SNV	A	G	Intergenic or intron	-
61730	SNV	T	C	Intergenic or intron	-
62170	Deletion	AAAA	-	Intergenic or intron	-
62186	SNV	G	T	Intergenic or intron	-
62300	SNV	A	C	Intergenic or intron	-
62513	Insertion	-	AACA	Intergenic or intron	-
62911	SNV	T	G	exon	orf188, nonsynonymous, ACC=>CCC, T=>P
62929	SNV	T	G	exon	orf188, nonsynonymous, ATG=>CTG, M=>L
62930	SNV	C	A	exon	orf188, nonsynonymous, TGG=>TGT, W=>C
62931	Deletion	C	-	exon	orf188, frameshift
62934	SNV	C	G	exon	orf188, nonsynonymous, TGT=>TCT, C=>S
62938	SNV	A	G	exon	orf188, nonsynonymous, TTC=>CTC, F=>L
62939	SNV	T	A	exon	orf188, nonsynonymous, CTA=>CTT, L=>L
62953	SNV	A	G	exon	orf188, nonsynonymous, TTC=>CTC, F=>L
62955	SNV	A	G	exon	orf188, nonsynonymous, ATT=>ACT, I=>T
62957	SNV	A	G	exon	orf188, synonymous, GGT=>GGC
62958	SNV	C	T	exon	orf188, nonsynonymous, GGT=>GAT, G=>D
62959	SNV	C	T	exon	orf188, nonsynonymous, GGT=>AGT, G=>S
62962	Deletion	T	-	exon	orf188, frameshift
62975	SNV	A	T	exon	orf188, nonsynonymous, TTT=>TTA, F=>L
62977	SNV	A	G	exon	orf188, nonsynonymous, TTT=>CTT, F=>L
62980	SNV	A	G	exon	orf188, synonymous, TTA=>CTA
62982	SNV	A	G	exon	orf188, nonsynonymous, TTT=>TCT, F=>S
62991	SNV	T	G	exon	orf188, nonsynonymous, AAT=>ACT, N=>T
63001	SNV	C	A	exon	orf188, GAA=>TAA, E=>*, nonsense
63003	SNV	A	T	exon	orf188, nonsynonymous, CTG=>CAG, L=>Q
63005	SNV	C	T	exon	orf188, synonymous, CCG=>CCA
63007	SNV	G	C	exon	orf188, nonsynonymous, CCG=>GCG, P=>A
63535	SNV	G	C	Intergenic or intron	-
63538	SNV	T	A	Intergenic or intron	-
63539	Deletion	T	-	Intergenic or intron	-
63542	SNV	C	G	Intergenic or intron	-
63543	Deletion	C	-	Intergenic or intron	-
63549	SNV	C	A	Intergenic or intron	-
63550	Deletion	C	-	Intergenic or intron	-
63553	SNV	G	T	Intergenic or intron	-
63555	Deletion	C	-	Intergenic or intron	-
63557	SNV	G	A	Intergenic or intron	-
63560	SNV	G	A	Intergenic or intron	-
63561	SNV	C	A	Intergenic or intron	-
63563	SNV	A	T	Intergenic or intron	-
63564	SNV	C	A	Intergenic or intron	-
63565	SNV	C	G	Intergenic or intron	-
63567	SNV	C	A	Intergenic or intron	-
63568	SNV	T	G	Intergenic or intron	-
63571	Deletion	C	-	Intergenic or intron	-
63575	SNV	C	T	Intergenic or intron	-
63576	Deletion	A	-	Intergenic or intron	-
63584	SNV	C	G	Intergenic or intron	-
63585	SNV	T	G	Intergenic or intron	-
63586	SNV	C	G	Intergenic or intron	-
63591	SNV	T	A	Intergenic or intron	-
63594	SNV	T	A	Intergenic or intron	-
63596	SNV	T	C	Intergenic or intron	-
63597	Deletion	T	-	Intergenic or intron	-
63600	SNV	T	G	Intergenic or intron	-
63601	SNV	T	G	Intergenic or intron	-
63602	SNV	T	A	Intergenic or intron	-
63603	Insertion	-	A	Intergenic or intron	-
63605	SNV	C	G	Intergenic or intron	-
63606	SNV	T	G	Intergenic or intron	-
63608	Deletion	C	-	Intergenic or intron	-
63610	SNV	T	G	Intergenic or intron	-
63611	SNV	T	G	Intergenic or intron	-
63614	Deletion	C	-	Intergenic or intron	-
63616	SNV	A	T	Intergenic or intron	-
63617	SNV	A	C	Intergenic or intron	-
63618	SNV	T	C	Intergenic or intron	-
63621	SNV	T	G	Intergenic or intron	-
63622	SNV	T	A	Intergenic or intron	-
63623	SNV	T	A	Intergenic or intron	-
63625	SNV	T	A	Intergenic or intron	-
63626	SNV	G	A	Intergenic or intron	-
63627	SNV	C	G	Intergenic or intron	-
63628	SNV	T	G	Intergenic or intron	-
63629	SNV	C	G	Intergenic or intron	-
63696	SNV	C	T	Intergenic or intron	-
63890	SNV	G	T	Intergenic or intron	-
63924	SNV	G	A	Intergenic or intron	-
64303	SNV	C	T	exon	rps7, nonsynonymous, ATG=>ATA, M=>I
64717	SNV	T	G	Intergenic or intron	-
64718	SNV	A	C	Intergenic or intron	-
64719	SNV	G	A	Intergenic or intron	-
64745	SNV	C	T	Intergenic or intron	-
65296	SNV	G	A	Intergenic or intron	-
65566	SNV	G	A	Intergenic or intron	-
66670	SNV	G	C	Intergenic or intron	-
66777	SNV	C	T	Intergenic or intron	-
67267	SNV	T	C	exon	orf119, nonsynonymous, TCC=>CCC, S=>P
67798	Insertion	-	TTG	Intergenic or intron	-
68354	SNV	G	A	Intergenic or intron	-
68999	SNV	G	T	Intergenic or intron	-
69812	SNV	G	A	Intergenic or intron	-
70668	SNV	T	C	Intergenic or intron	-
74236	SNV	C	T	exon	matR, nonsynonymous, TCG=>TTG, S=>L
75172	SNV	G	A	exon	matR, nonsynonymous, AGC=>AAC, S=>N
75425	SNV	G	A	exon	matR, synonymous, GGG=>GGA
77003	SNV	A	C	Intergenic or intron	-
80808	SNV	G	A	Intergenic or intron	-
81878	SNV	G	A	Intergenic or intron	-
81934	SNV	G	A	Intergenic or intron	-
82776	SNV	G	A	Intergenic or intron	-
83052	SNV	A	G	Intergenic or intron	-
83799	SNV	T	G	Intergenic or intron	-
86888	SNV	C	T	Intergenic or intron	-
87177	SNV	G	A	Intergenic or intron	-
87209	SNV	G	A	Intergenic or intron	-
87213	SNV	G	A	Intergenic or intron	-
87244	SNV	G	A	Intergenic or intron	-
87430	SNV	T	C	Intergenic or intron	-
88308	SNV	G	A	Intergenic or intron	-
88482	Insertion	-	A	Intergenic or intron	-
89183	SNV	G	T	Intergenic or intron	-
89587	SNV	A	C	exon	orf104, nonsynonymous, ACT=>CCT, T=>P
89802	SNV	A	C	Intergenic or intron	-
91418	SNV	C	T	Intergenic or intron	-
91638	SNV	G	A	Intergenic or intron	-
92270	SNV	G	T	Intergenic or intron	-
92272	Insertion	-	G	Intergenic or intron	-
92289	SNV	A	G	Intergenic or intron	-
93256	SNV	C	A	Intergenic or intron	-
93934	Deletion	AA	-	Intergenic or intron	-
94321	SNV	G	A	Intergenic or intron	-
94937	SNV	G	A	Intergenic or intron	-
94973	SNV	G	A	Intergenic or intron	-
95097	SNV	A	C	Intergenic or intron	-
95329	SNV	T	C	Intergenic or intron	-
95575	SNV	C	T	Intergenic or intron	-
95744	SNV	C	T	Intergenic or intron	-
95870	SNV	C	T	Intergenic or intron	-
96130	SNV	G	C	Intergenic or intron	-
96160	SNV	A	C	Intergenic or intron	-
96356	SNV	T	G	exon	orf195, TGA=>TGC, *=>C, readthrough
96357	SNV	C	G	exon	orf195, TGA=>TCA, *=>S, readthrough
96363	SNV	A	C	exon	orf195, nonsynonymous, TTG=>TGG, L=>W
96364	SNV	A	C	exon	orf195, nonsynonymous, TTG=>GTG, L=>V
96370	SNV	C	A	exon	orf195, GGA=>TGA, G=>*, nonsense
96374	SNV	G	C	exon	orf195, nonsynonymous, ATC=>ATG, I=>M
96375	SNV	A	C	exon	orf195, nonsynonymous, ATC=>AGC, I=>S
96902	SNV	G	T	exon	orf195, nonsynonymous, GAC=>GAA, D=>E
96906	SNV	A	C	exon	orf195, nonsynonymous, ATG=>AGG, M=>R
96907	SNV	T	C	exon	orf195, nonsynonymous, ATG=>GTG, M=>V
96908	SNV	T	G	exon	orf195, synonymous, GCA=>GCC
96910	SNV	C	T	exon	orf195, nonsynonymous, GCA=>ACA, A=>T
96911	Insertion	-	T	exon	orf195, frameshift
96913	SNV	C	G	exon	orf195, nonsynonymous, GCA=>CCA, A=>P
96915	SNV	A	G	exon	orf195, nonsynonymous, GTC=>GCC, V=>A
96916	SNV	C	G	exon	orf195, nonsynonymous, GTC=>CTC, V=>L
96918	SNV	G	T	exon	orf195, nonsynonymous, GCT=>GAT, A=>D
96919	SNV	C	T	exon	orf195, nonsynonymous, GCT=>ACT, A=>T
96922	SNV	A	T	exon	orf195, nonsynonymous, TTT=>ATT, F=>I
96927	SNV	G	T	exon	orf195, nonsynonymous, CCA=>CAA, P=>Q
96929	SNV	T	G	exon	orf195, synonymous, ATA=>ATC
96933	SNV	G	C	exon	orf195, nonsynonymous, CCT=>CGT, P=>R
96934	SNV	G	C	exon	orf195, nonsynonymous, CCT=>GCT, P=>A
96935	SNV	A	C	exon	orf195, synonymous, GTT=>GTG
96936	SNV	A	G	exon	orf195, nonsynonymous, GTT=>GCT, V=>A
96937	SNV	C	A	exon	orf195, nonsynonymous, GTT=>TTT, V=>F
96941	Insertion	-	C	exon	orf195;, Inserted in stop codon
96944	SNV	C	A	exon	cox2, nonsynonymous, CGA=>CTA, R=>L
96945	Deletion	G	-	exon	cox2, frameshift
96947	SNV	G	T	exon	cox2, nonsynonymous, TCT=>TAT, S=>Y
96948	SNV	A	C	exon	cox2, nonsynonymous, TCT=>GCT, S=>A
96950	SNV	G	T	exon	cox2, TCA=>TAA, S=>*, nonsense
96951	SNV	A	T	exon	cox2, nonsynonymous, TCA=>ACA, S=>T
96952	SNV	G	C	exon	cox2, synonymous, GTC=>GTG
96953	Deletion	A	-	exon	cox2, frameshift
99064	Deletion	C	-	Intergenic or intron	-
99189	Deletion	TTACA	-	Intergenic or intron	-
99240	SNV	G	T	Intergenic or intron	-
99264	SNV	G	C	Intergenic or intron	-
100088	SNV	T	A	exon	orf115c, TTA=>TAA, L=>*, nonsense
100983	SNV	G	A	Intergenic or intron	-
100984	SNV	A	G	Intergenic or intron	-
101098	SNV	T	C	Intergenic or intron	-
102181	SNV	G	A	Intergenic or intron	-
104146	SNV	T	C	Intergenic or intron	-
104564	SNV	T	C	Intergenic or intron	-
105097	SNV	G	T	Intergenic or intron	-
105098	SNV	A	C	Intergenic or intron	-
105136	SNV	G	A	Intergenic or intron	-
105582	SNV	T	C	Intergenic or intron	-
105886	SNV	C	T	Intergenic or intron	-
106228	SNV	G	A	Intergenic or intron	-
106629	SNV	C	T	exon	ccmFC, nonsynonymous, AGG=>AAG, R=>K
106670	SNV	A	C	exon	ccmFC, nonsynonymous, TTT=>TTG, F=>L
109006	SNV	C	T	Intergenic or intron	-
109162	Insertion	-	TGCG	Intergenic or intron	-
109337	SNV	G	A	Intergenic or intron	-
109675	SNV	C	T	Intergenic or intron	-
110456	SNV	C	T	Intergenic or intron	-
111818	Insertion	-	A	Intergenic or intron	-
112453	SNV	T	G	exon	orf147, nonsynonymous, ATA=>AGA, I=>R
112586	SNV	T	C	exon	orf117a, synonymous, GGA=>GGG
113034	Insertion	-	GC	Intergenic or intron	-
113158	Insertion	-	TG	Intergenic or intron	-
113637	SNV	G	T	Intergenic or intron	-
113668	Insertion	-	C	Intergenic or intron	-
113790	Insertion	-	AGAT	Intergenic or intron	-
114665	Deletion	CATG	-	Intergenic or intron	-
114981	Insertion	-	TT	exon	orf100b, frameshift
115412	Insertion	-	G	Intergenic or intron	-
115980	SNV	A	C	Intergenic or intron	-
117519	SNV	C	T	Intergenic or intron	-
118383	Deletion	C	-	Intergenic or intron	-
118523	Insertion	-	TTT	Intergenic or intron	-
118552	SNV	G	A	Intergenic or intron	-
119034	Insertion	-	GGGA	Intergenic or intron	-
119060	SNV	G	A	Intergenic or intron	-
119180	SNV	A	C	Intergenic or intron	-
119416	SNV	C	T	Intergenic or intron	-
119567	SNV	G	A	Intergenic or intron	-
119570	SNV	G	A	Intergenic or intron	-
119571	SNV	G	A	Intergenic or intron	-
119767	SNV	G	A	exon	orf108b, nonsynonymous, CCA=>TCA, P=>S
120096	Insertion	-	A	Intergenic or intron	-
120130	SNV	A	G	Intergenic or intron	-
120151	SNV	C	A	Intergenic or intron	-
120261	SNV	A	C	Intergenic or intron	-
120428	SNV	A	G	exon	orf115d, nonsynonymous, ATT=>GTT, I=>V
124808	SNV	T	G	Intergenic or intron	-
125038	Insertion	-	A	Intergenic or intron	-
125040	SNV	C	A	Intergenic or intron	-
125044	SNV	G	A	Intergenic or intron	-
125303	Deletion	TCA	-	Intergenic or intron	-
126013	SNV	G	A	Intergenic or intron	-
126042	Deletion	CTCT	-	Intergenic or intron	-
126825	SNV	C	T	Intergenic or intron	-
126881	SNV	A	G	Intergenic or intron	-
126882	Deletion	A	-	Intergenic or intron	-
126916	SNV	A	C	Intergenic or intron	-
127239	SNV	A	G	exon	orf322, nonsynonymous, GAG=>GGG, E=>G
127408	SNV	C	G	exon	orf322, nonsynonymous, AGC=>AGG, S=>R
127409	SNV	T	G	exon	orf322, nonsynonymous, TCA=>GCA, S=>A
127410	SNV	C	A	exon	orf322, TCA=>TAA, S=>*, nonsense
127411	SNV	A	C	exon	orf322, synonymous, TCA=>TCC
127412	SNV	T	G	exon	orf322, nonsynonymous, TCC=>GCC, S=>A
127416	SNV	C	T	exon	orf322, nonsynonymous, ACG=>ATG, T=>M
127421	SNV	A	G	exon	orf322, nonsynonymous, AAG=>GAG, K=>E
127430	SNV	C	T	exon	orf322, nonsynonymous, CCG=>TCG, P=>S
127432	SNV	G	C	exon	orf322, synonymous, CCG=>CCC
127521	SNV	G	A	exon	orf322, nonsynonymous, CGA=>CAA, R=>Q
127522	SNV	A	G	exon	orf322, synonymous, CGA=>CGG
127524	SNV	G	T	exon	orf322, nonsynonymous, CGT=>CTT, R=>L
127526	SNV	A	C	exon	orf322, nonsynonymous, AGT=>CGT, S=>R
127527	SNV	G	C	exon	orf322, nonsynonymous, AGT=>ACT, S=>T
127530	SNV	T	C	exon	orf322, nonsynonymous, CTC=>CCC, L=>P
127532	SNV	G	C	exon	orf322, nonsynonymous, GAG=>CAG, E=>Q
127567	SNV	A	C	exon	orf322, synonymous, GTA=>GTC
127663	Insertion	-	T	exon	orf322, frameshift
127665	Deletion	G	-	exon	orf322, frameshift
127667	SNV	A	G	exon	orf322, nonsynonymous, AGG=>GGG, R=>G
127670	SNV	G	A	exon	orf322, nonsynonymous, GAT=>AAT, D=>N
127678	SNV	G	T	exon	orf322, nonsynonymous, ATG=>ATT, M=>I
127681	SNV	T	A	exon	orf322, synonymous, ATT=>ATA
127695	Insertion	-	T	exon	orf322, frameshift
127698	SNV	A	C	exon	orf322, nonsynonymous, GAG=>GCG, E=>A
127700	SNV	G	A	exon	orf322, nonsynonymous, GCG=>ACG, A=>T
127702	Deletion	G	-	exon	orf322, frameshift
127705	SNV	A	C	exon	orf322, synonymous, ATA=>ATC
127706	SNV	G	C	exon	orf322, nonsynonymous, GAA=>CAA, E=>Q
127711	SNV	C	T	exon	orf322, synonymous, CGC=>CGT
127718	SNV	C	T	exon	orf322, synonymous, CTG=>TTG
127723	SNV	T	G	exon	orf322, synonymous, GCT=>GCG
127724	SNV	C	G	exon	orf322, nonsynonymous, CAA=>GAA, Q=>E
127725	SNV	A	C	exon	orf322, nonsynonymous, CAA=>CCA, Q=>P
127749	SNV	A	T	exon	orf322, nonsynonymous, GAC=>GTC, D=>V
127964	SNV	A	G	exon	orf322, nonsynonymous, AAG=>GAG, K=>E
128513	SNV	G	A	Intergenic or intron	-
128936	Insertion	-	A	Intergenic or intron	-
128943	SNV	A	C	Intergenic or intron	-
129010	SNV	A	G	Intergenic or intron	-
129013	Insertion	-	T	Intergenic or intron	-
129015	Insertion	-	C	Intergenic or intron	-
129489	SNV	G	A	exon	ccmB, synonymous, GGG=>GGA
129791	SNV	C	T	Intergenic or intron	-
129858	SNV	T	C	Intergenic or intron	-
129968	SNV	C	T	Intergenic or intron	-
130087	Deletion	A	-	Intergenic or intron	-
130323	SNV	T	G	Intergenic or intron	-
130324	Deletion	CT	-	Intergenic or intron	-
130331	SNV	T	A	Intergenic or intron	-
130333	SNV	G	A	Intergenic or intron	-
130335	Deletion	T	-	Intergenic or intron	-
130338	SNV	C	A	Intergenic or intron	-
130339	Insertion	-	A	Intergenic or intron	-
130340	SNV	G	A	Intergenic or intron	-
130342	SNV	T	G	Intergenic or intron	-
130345	Deletion	G	-	Intergenic or intron	-
130350	Deletion	A	-	Intergenic or intron	-
130352	SNV	G	T	Intergenic or intron	-
130353	SNV	T	C	Intergenic or intron	-
130356	SNV	C	A	Intergenic or intron	-
130371	SNV	C	A	Intergenic or intron	-
130375	Insertion	-	A	Intergenic or intron	-
130376	SNV	T	A	Intergenic or intron	-
130388	SNV	T	G	Intergenic or intron	-
130400	SNV	A	T	Intergenic or intron	-
130401	SNV	C	T	Intergenic or intron	-
130403	SNV	T	A	Intergenic or intron	-
130405	SNV	C	A	Intergenic or intron	-
130409	SNV	T	G	Intergenic or intron	-
130410	Insertion	-	GG	Intergenic or intron	-
130414	Deletion	G	-	Intergenic or intron	-
131694	SNV	A	C	exon	orf101c, nonsynonymous, ATA=>AGA, I=>R
131897	SNV	G	C	Intergenic or intron	-
131898	SNV	T	C	Intergenic or intron	-
131899	SNV	A	C	Intergenic or intron	-
131900	SNV	G	C	Intergenic or intron	-
132537	Insertion	-	G	Intergenic or intron	-
132538	SNV	T	A	Intergenic or intron	-
132541	Deletion	A	-	Intergenic or intron	-
132562	SNV	G	C	Intergenic or intron	-
132563	SNV	G	A	Intergenic or intron	-
132565	SNV	A	C	Intergenic or intron	-
132567	SNV	G	C	Intergenic or intron	-
132570	SNV	G	T	Intergenic or intron	-
132572	SNV	T	C	Intergenic or intron	-
132573	SNV	G	T	Intergenic or intron	-
132577	Insertion	-	C	Intergenic or intron	-
132579	SNV	C	T	Intergenic or intron	-
132580	SNV	A	T	Intergenic or intron	-
132585	Insertion	-	T	Intergenic or intron	-
132586	SNV	A	C	Intergenic or intron	-
132587	SNV	A	T	Intergenic or intron	-
132588	Insertion	-	T	Intergenic or intron	-
132606	SNV	C	T	Intergenic or intron	-
132610	SNV	C	T	Intergenic or intron	-
132612	SNV	T	A	Intergenic or intron	-
132616	Insertion	-	G	Intergenic or intron	-
132618	SNV	G	C	Intergenic or intron	-
132619	Insertion	-	T	Intergenic or intron	-
132623	SNV	A	C	Intergenic or intron	-
132624	Deletion	T	-	Intergenic or intron	-
132627	Deletion	AAT	-	Intergenic or intron	-
132768	SNV	G	T	Intergenic or intron	-
140287	SNV	C	T	Intergenic or intron	-
140652	SNV	G	A	Intergenic or intron	-
140717	SNV	G	A	Intergenic or intron	-
142110	SNV	T	C	Intergenic or intron	-
142614	SNV	G	A	Intergenic or intron	-
144156	SNV	C	T	Intergenic or intron	-
144470	SNV	A	T	Intergenic or intron	-
144472	SNV	C	A	Intergenic or intron	-
144546	SNV	T	G	Intergenic or intron	-
144551	SNV	T	A	Intergenic or intron	-
144641	SNV	G	T	Intergenic or intron	-
144825	SNV	G	T	Intergenic or intron	-
144830	SNV	C	A	Intergenic or intron	-
144954	SNV	C	T	exon	orf128, nonsynonymous, CCG=>CTG, P=>L
144993	Insertion	-	T	exon	orf128, frameshift
146516	Deletion	CCCTT	-	exon	orf101d, frameshift
146908	SNV	G	C	Intergenic or intron	-
146911	SNV	T	G	Intergenic or intron	-
148195	SNV	T	C	Intergenic or intron	-
148196	SNV	A	T	Intergenic or intron	-
148379	SNV	A	C	Intergenic or intron	-
148506	SNV	A	G	Intergenic or intron	-
149086	Insertion	-	G	exon	orf109, frameshift
150675	SNV	C	T	exon	atp1, nonsynonymous, AGT=>AAT, S=>N
151315	Deletion	A	-	Intergenic or intron	-
151326	SNV	C	A	Intergenic or intron	-
151327	SNV	A	T	Intergenic or intron	-
151333	SNV	A	C	Intergenic or intron	-
151334	SNV	T	G	Intergenic or intron	-
151337	Insertion	-	T	Intergenic or intron	-
151338	SNV	C	T	Intergenic or intron	-
151339	SNV	T	A	Intergenic or intron	-
151341	SNV	A	T	Intergenic or intron	-
151344	SNV	G	C	Intergenic or intron	-
151345	SNV	A	T	Intergenic or intron	-
151346	SNV	A	T	Intergenic or intron	-
151348	Deletion	GC	-	Intergenic or intron	-
151353	Insertion	-	A	Intergenic or intron	-
151356	SNV	T	C	Intergenic or intron	-
151359	SNV	A	C	Intergenic or intron	-
151360	SNV	G	C	Intergenic or intron	-
151361	SNV	A	C	Intergenic or intron	-
151364	SNV	T	C	Intergenic or intron	-
151365	SNV	T	C	Intergenic or intron	-
151366	Deletion	G	-	Intergenic or intron	-
151368	SNV	G	T	Intergenic or intron	-
151369	SNV	C	T	Intergenic or intron	-
151373	Deletion	G	-	Intergenic or intron	-
151375	SNV	A	T	Intergenic or intron	-
151377	SNV	C	A	Intergenic or intron	-
151380	SNV	C	A	Intergenic or intron	-
151385	SNV	C	G	Intergenic or intron	-
151386	SNV	G	A	Intergenic or intron	-
151387	SNV	T	A	Intergenic or intron	-
151389	SNV	C	A	Intergenic or intron	-
151390	SNV	C	T	Intergenic or intron	-
151391	SNV	C	T	Intergenic or intron	-
151399	SNV	T	A	Intergenic or intron	-
151401	SNV	A	T	Intergenic or intron	-
151402	SNV	G	C	Intergenic or intron	-
151721	SNV	T	C	Intergenic or intron	-
151730	SNV	T	G	Intergenic or intron	-
151747	Deletion	ATGAT	-	Intergenic or intron	-
151825	Deletion	GACCAA	-	Intergenic or intron	-
151919	SNV	T	C	Intergenic or intron	-
152001	SNV	A	G	Intergenic or intron	-
152026	SNV	T	G	Intergenic or intron	-
152057	SNV	T	C	Intergenic or intron	-
152378	SNV	C	T	Intergenic or intron	-
152427	SNV	A	T	Intergenic or intron	-
152430	SNV	A	G	Intergenic or intron	-
152491	SNV	A	C	Intergenic or intron	-
152492	Insertion	-	T	Intergenic or intron	-
152494	SNV	A	C	Intergenic or intron	-
152495	SNV	A	C	Intergenic or intron	-
152500	SNV	T	C	Intergenic or intron	-
152502	Insertion	-	T	Intergenic or intron	-
152503	SNV	G	C	Intergenic or intron	-
152504	SNV	G	T	Intergenic or intron	-
152505	SNV	C	A	Intergenic or intron	-
152508	SNV	A	T	Intergenic or intron	-
152509	SNV	G	T	Intergenic or intron	-
152510	SNV	G	C	Intergenic or intron	-
152511	SNV	G	C	Intergenic or intron	-
152514	SNV	A	T	Intergenic or intron	-
152515	SNV	G	T	Intergenic or intron	-
152516	SNV	G	C	Intergenic or intron	-
152517	SNV	G	T	Intergenic or intron	-
152519	SNV	T	A	Intergenic or intron	-
152521	Insertion	-	C	Intergenic or intron	-
152524	SNV	A	G	Intergenic or intron	-
152525	Insertion	-	T	Intergenic or intron	-
152531	SNV	T	G	Intergenic or intron	-
153283	Insertion	-	CG	exon	orf117b, frameshift
154135	SNV	G	A	Intergenic or intron	-
154156	SNV	G	T	Intergenic or intron	-
154168	Deletion	T	-	Intergenic or intron	-
157115	SNV	C	T	exon	rpl2, nonsynonymous, TCG=>TTG, S=>L
157548	SNV	A	G	exon	orfX, nonsynonymous, ATT=>GTT, I=>V
158477	SNV	T	C	Intergenic or intron	-
158581	SNV	G	T	Intergenic or intron	-
158641	SNV	G	A	Intergenic or intron	-
159489	Deletion	T	-	Intergenic or intron	-
159665	SNV	C	T	Intergenic or intron	-
160139	SNV	C	A	Intergenic or intron	-
161361	SNV	A	G	Intergenic or intron	-
163968	SNV	C	T	Intergenic or intron	-
164050	SNV	C	T	Intergenic or intron	-
164081	Insertion	-	G	Intergenic or intron	-
164162	SNV	A	C	Intergenic or intron	-
164707	SNV	T	C	exon	orf116, synonymous, TCA=>TCG
164955	SNV	G	A	Intergenic or intron	-
165046	SNV	T	G	Intergenic or intron	-
165787	SNV	G	A	Intergenic or intron	-
166154	Deletion	GA	-	Intergenic or intron	-
166266	Deletion	AA	-	Intergenic or intron	-
166804	Deletion	G	-	Intergenic or intron	-
168462	SNV	C	A	Intergenic or intron	-
168896	Insertion	-	T	Intergenic or intron	-
169044	SNV	T	A	Intergenic or intron	-
169045	Deletion	T	-	Intergenic or intron	-
169982	SNV	T	C	Intergenic or intron	-
170158	SNV	T	C	Intergenic or intron	-
170332	SNV	C	T	Intergenic or intron	-
170990	SNV	A	G	Intergenic or intron	-
170991	SNV	A	C	Intergenic or intron	-
170993	SNV	T	G	Intergenic or intron	-
170994	SNV	C	T	Intergenic or intron	-
171002	SNV	T	G	Intergenic or intron	-
171005	SNV	C	T	Intergenic or intron	-
171009	Deletion	A	-	Intergenic or intron	-
171017	SNV	A	T	Intergenic or intron	-
171023	SNV	C	T	Intergenic or intron	-
171026	SNV	T	A	Intergenic or intron	-
171027	Insertion	-	C	Intergenic or intron	-
171033	Insertion	-	G	Intergenic or intron	-
171036	SNV	T	C	Intergenic or intron	-
171037	SNV	A	G	Intergenic or intron	-
171040	SNV	C	G	Intergenic or intron	-
171041	SNV	A	G	Intergenic or intron	-
171042	Insertion	-	G	Intergenic or intron	-
171044	SNV	A	T	Intergenic or intron	-
171046	Deletion	T	-	Intergenic or intron	-
171048	SNV	T	C	Intergenic or intron	-
171050	SNV	A	G	Intergenic or intron	-
171051	SNV	T	C	Intergenic or intron	-
174002	SNV	A	T	Intergenic or intron	-
174003	SNV	A	G	Intergenic or intron	-
174005	SNV	C	T	Intergenic or intron	-
174010	SNV	T	C	Intergenic or intron	-
174015	Deletion	G	-	Intergenic or intron	-
174017	Deletion	T	-	Intergenic or intron	-
174019	Deletion	T	-	Intergenic or intron	-
174022	SNV	T	A	Intergenic or intron	-
174023	SNV	T	G	Intergenic or intron	-
174025	SNV	C	T	Intergenic or intron	-
174028	SNV	G	T	Intergenic or intron	-
174031	SNV	T	C	Intergenic or intron	-
174032	SNV	G	T	Intergenic or intron	-
174034	SNV	A	T	Intergenic or intron	-
174035	Deletion	A	-	Intergenic or intron	-
174037	SNV	A	T	Intergenic or intron	-
174040	Insertion	-	G	Intergenic or intron	-
174058	SNV	G	C	Intergenic or intron	-
174060	SNV	T	C	Intergenic or intron	-
174062	SNV	G	C	Intergenic or intron	-
174063	SNV	G	C	Intergenic or intron	-
174065	SNV	C	A	Intergenic or intron	-
174068	SNV	T	G	Intergenic or intron	-
174069	Insertion	-	C	Intergenic or intron	-
174071	SNV	A	C	Intergenic or intron	-
174072	SNV	A	T	Intergenic or intron	-
174077	Insertion	-	C	Intergenic or intron	-
174078	SNV	A	G	Intergenic or intron	-
174079	SNV	T	G	Intergenic or intron	-
174080	SNV	C	G	Intergenic or intron	-
174081	Insertion	-	G	Intergenic or intron	-
174084	Insertion	-	AG	Intergenic or intron	-
174085	SNV	T	C	Intergenic or intron	-
174086	SNV	T	G	Intergenic or intron	-
174117	SNV	A	G	Intergenic or intron	-
174155	SNV	G	C	Intergenic or intron	-
174171	Insertion	-	T	Intergenic or intron	-
174173	SNV	T	G	Intergenic or intron	-
174174	SNV	T	G	Intergenic or intron	-
174177	SNV	A	G	Intergenic or intron	-
174178	Deletion	T	-	Intergenic or intron	-
174181	SNV	C	G	Intergenic or intron	-
174183	SNV	A	T	Intergenic or intron	-
174185	SNV	C	A	Intergenic or intron	-
174189	SNV	C	T	Intergenic or intron	-
174190	SNV	A	G	Intergenic or intron	-
177253	SNV	T	A	Intergenic or intron	-
177254	SNV	C	G	Intergenic or intron	-
177255	SNV	C	G	Intergenic or intron	-
177256	SNV	C	A	Intergenic or intron	-
177257	SNV	C	T	Intergenic or intron	-
177261	SNV	G	A	Intergenic or intron	-
177262	Insertion	-	T	Intergenic or intron	-
177266	SNV	G	A	Intergenic or intron	-
177267	SNV	T	A	Intergenic or intron	-
177268	SNV	G	C	Intergenic or intron	-
177269	SNV	C	A	Intergenic or intron	-
177270	SNV	C	T	Intergenic or intron	-
177271	Insertion	-	A	Intergenic or intron	-
177272	SNV	G	A	Intergenic or intron	-
177273	SNV	C	T	Intergenic or intron	-
177279	Insertion	-	T	Intergenic or intron	-
177281	SNV	G	A	Intergenic or intron	-
177282	SNV	C	G	Intergenic or intron	-
177285	SNV	C	T	Intergenic or intron	-
177286	SNV	T	G	Intergenic or intron	-
179201	SNV	G	A	exon	nad6, synonymous, GCG=>GCA
179600	SNV	C	T	Intergenic or intron	-
180185	SNV	C	T	Intergenic or intron	-
180527	SNV	G	A	Intergenic or intron	-
180702	SNV	A	G	Intergenic or intron	-
181156	Insertion	-	A	Intergenic or intron	-
181158	SNV	G	A	Intergenic or intron	-
183163	Deletion	G	-	exon	orf448, frameshift
183166	Deletion	C	-	exon	orf448, frameshift
183168	SNV	A	T	exon	orf448, nonsynonymous, TTG=>ATG, L=>M
183171	Insertion	-	T	exon	orf448, frameshift
183525	SNV	T	C	Intergenic or intron	-
183529	SNV	C	A	Intergenic or intron	-
183691	SNV	C	T	Intergenic or intron	-
183701	SNV	C	T	Intergenic or intron	-
183828	SNV	G	T	Intergenic or intron	-
183853	SNV	G	T	Intergenic or intron	-
183879	SNV	C	A	Intergenic or intron	-
183905	Deletion	TACC	-	Intergenic or intron	-
184125	Deletion	A	-	Intergenic or intron	-
184184	SNV	G	A	Intergenic or intron	-
184477	SNV	C	T	Intergenic or intron	-
184504	Insertion	-	A	Intergenic or intron	-
184603	SNV	C	T	Intergenic or intron	-
184654	SNV	C	T	Intergenic or intron	-
184668	SNV	C	T	Intergenic or intron	-
184870	SNV	C	T	Intergenic or intron	-
184962	SNV	T	C	Intergenic or intron	-
184983	SNV	C	T	Intergenic or intron	-
185000	SNV	C	T	Intergenic or intron	-
185189	SNV	C	T	Intergenic or intron	-
185191	SNV	C	T	Intergenic or intron	-
185209	Insertion	-	T	Intergenic or intron	-
185273	Deletion	TCACCCCG	-	Intergenic or intron	-
185376	SNV	C	A	Intergenic or intron	-
185475	SNV	C	T	Intergenic or intron	-
185503	SNV	C	T	Intergenic or intron	-
185715	SNV	G	A	Intergenic or intron	-
185992	SNV	C	T	Intergenic or intron	-
185994	SNV	C	T	Intergenic or intron	-
185995	SNV	C	T	Intergenic or intron	-
185999	SNV	C	T	Intergenic or intron	-
186046	SNV	C	T	Intergenic or intron	-
186072	SNV	C	T	Intergenic or intron	-
186074	SNV	C	T	Intergenic or intron	-
186076	SNV	C	T	Intergenic or intron	-
186077	SNV	C	T	Intergenic or intron	-
186096	SNV	C	T	Intergenic or intron	-
186179	SNV	T	A	Intergenic or intron	-
186180	SNV	G	A	Intergenic or intron	-
186232	SNV	G	A	Intergenic or intron	-
186749	Deletion	CTTC	-	Intergenic or intron	-
187119	SNV	G	T	Intergenic or intron	-
187760	Insertion	-	CCATC	Intergenic or intron	-
187776	SNV	C	T	Intergenic or intron	-
187974	SNV	C	G	Intergenic or intron	-
188325	SNV	A	G	Intergenic or intron	-
188510	SNV	G	A	Intergenic or intron	-
188648	Deletion	GTTC	-	Intergenic or intron	-
188862	SNV	G	A	Intergenic or intron	-
189022	Insertion	-	TCC	Intergenic or intron	-
189047	SNV	T	C	Intergenic or intron	-
189098	SNV	G	T	Intergenic or intron	-
189215	SNV	G	A	Intergenic or intron	-
189620	SNV	C	A	Intergenic or intron	-
189816	SNV	G	T	Intergenic or intron	-
191661	SNV	G	A	Intergenic or intron	-
191711	SNV	A	G	Intergenic or intron	-
191916	SNV	G	C	Intergenic or intron	-
191917	SNV	C	T	Intergenic or intron	-
191958	Deletion	A	-	Intergenic or intron	-
193664	SNV	C	T	Intergenic or intron	-
194195	Deletion	TTGAT	-	Intergenic or intron	-
194927	Insertion	-	C	Intergenic or intron	-
195746	SNV	T	G	Intergenic or intron	-
195747	SNV	A	G	Intergenic or intron	-
195748	Insertion	-	C	Intergenic or intron	-
195754	Insertion	-	T	Intergenic or intron	-
195763	SNV	A	T	Intergenic or intron	-
195816	Deletion	A	-	Intergenic or intron	-
198248	Insertion	-	A	Intergenic or intron	-
198249	SNV	T	G	Intergenic or intron	-
198250	SNV	T	C	Intergenic or intron	-
198252	SNV	T	A	Intergenic or intron	-
198255	SNV	T	G	Intergenic or intron	-
198259	Insertion	-	G	Intergenic or intron	-
198260	SNV	C	G	Intergenic or intron	-
198261	SNV	T	A	Intergenic or intron	-
198262	SNV	T	A	Intergenic or intron	-
198263	Insertion	-	G	Intergenic or intron	-
198264	SNV	C	A	Intergenic or intron	-
198265	SNV	C	A	Intergenic or intron	-
198266	SNV	C	A	Intergenic or intron	-
198267	SNV	T	G	Intergenic or intron	-
198268	SNV	T	A	Intergenic or intron	-
198269	SNV	C	A	Intergenic or intron	-
198270	SNV	T	A	Intergenic or intron	-
198271	SNV	T	G	Intergenic or intron	-
198272	SNV	T	A	Intergenic or intron	-
198273	SNV	C	G	Intergenic or intron	-
198283	SNV	A	T	Intergenic or intron	-
198286	SNV	C	G	Intergenic or intron	-
198287	Insertion	-	A	Intergenic or intron	-
198288	SNV	C	A	Intergenic or intron	-
198289	SNV	T	A	Intergenic or intron	-
198290	SNV	G	C	Intergenic or intron	-
198294	Insertion	-	C	Intergenic or intron	-
198295	SNV	A	C	Intergenic or intron	-
198300	SNV	C	A	Intergenic or intron	-
198302	Deletion	GA	-	Intergenic or intron	-
198306	SNV	C	A	Intergenic or intron	-
198307	SNV	T	A	Intergenic or intron	-
198309	SNV	A	C	Intergenic or intron	-
199253	SNV	G	A	exon	cox1, synonymous, TAC=>TAT
200154	SNV	A	G	Intergenic or intron	-
200247	SNV	G	A	Intergenic or intron	-
200490	Deletion	CGATT	-	Intergenic or intron	-
200747	SNV	T	G	Intergenic or intron	-
200856	SNV	G	A	Intergenic or intron	-
200989	SNV	A	G	Intergenic or intron	-
202810	SNV	A	G	Intergenic or intron	-
203166	SNV	A	G	Intergenic or intron	-
203201	SNV	C	T	Intergenic or intron	-
203225	Insertion	-	TT	Intergenic or intron	-
203289	SNV	G	A	Intergenic or intron	-
203400	SNV	C	G	Intergenic or intron	-
203868	SNV	C	T	Intergenic or intron	-
204247	Deletion	A	-	Intergenic or intron	-
204661	Insertion	-	A	Intergenic or intron	-
204737	SNV	T	C	Intergenic or intron	-
204749	SNV	T	A	Intergenic or intron	-
204750	SNV	T	A	Intergenic or intron	-
204830	SNV	T	C	Intergenic or intron	-
204833	SNV	T	C	Intergenic or intron	-
204966	Insertion	-	C	Intergenic or intron	-
205002	SNV	G	A	Intergenic or intron	-
205914	SNV	A	G	Intergenic or intron	-
206420	SNV	C	A	exon	nad2, synonymous, ATC=>ATA
207387	SNV	C	T	Intergenic or intron	-
207697	Deletion	C	-	Intergenic or intron	-
207768	SNV	T	G	Intergenic or intron	-
207884	Deletion	TCCTTAT	-	Intergenic or intron	-
207919	SNV	C	T	Intergenic or intron	-
207937	SNV	G	A	Intergenic or intron	-
208013	Deletion	AT	-	Intergenic or intron	-
208084	Deletion	CTT	-	Intergenic or intron	-
208193	SNV	G	T	Intergenic or intron	-
208269	SNV	T	G	Intergenic or intron	-
208270	SNV	A	C	Intergenic or intron	-
208271	SNV	G	A	Intergenic or intron	-
208446	SNV	C	T	Intergenic or intron	-
209066	Insertion	-	AAAG	Intergenic or intron	-
209574	SNV	C	T	Intergenic or intron	-
209978	SNV	G	A	Intergenic or intron	-
210011	SNV	G	A	Intergenic or intron	-
210437	SNV	G	A	Intergenic or intron	-
210729	Insertion	-	CTTTT	Intergenic or intron	-
211289	SNV	T	A	Intergenic or intron	-
211350	SNV	G	A	Intergenic or intron	-
211361	Insertion	-	G	Intergenic or intron	-
211467	SNV	G	A	exon	orf101e, synonymous, CTC=>CT
211669	SNV	G	A	exon	orf101e, nonsynonymous, CCT=>CTT, P=>L
212026	SNV	G	A	Intergenic or intron	-
212701	SNV	C	A	Intergenic or intron	-
213042	SNV	C	T	Intergenic or intron	-
213055	Insertion	-	C	Intergenic or intron	-
213089	SNV	T	C	Intergenic or intron	-
213418	Insertion	-	T	Intergenic or intron	-
213585	SNV	G	A	Intergenic or intron	-
213959	Insertion	-	C	Intergenic or intron	-
215268	SNV	G	A	exon	rps3, synonymous, AAG=>AAA
215406	SNV	C	T	exon	rps3, synonymous, ACC=>ACT
215745	SNV	A	C	exon	rps3, synonymous, ATA=>ATC
216510	SNV	T	G	Intergenic or intron	-
217135	SNV	T	C	exon	rpl5, nonsynonymous, CTG=>CCG, L=>P
218155	Deletion	T	-	Intergenic or intron	-
218169	SNV	T	G	Intergenic or intron	-
218236	SNV	G	A	Intergenic or intron	-
218477	SNV	T	C	Intergenic or intron	-
218508	Insertion	-	AA	Intergenic or intron	-
218596	Deletion	GAGATCTTCT	-	Intergenic or intron	-
218655	SNV	T	G	Intergenic or intron	-
219761	SNV	A	G	exon	cob, synonymous, GGA=>GGG
219840	SNV	C	T	exon	cob, nonsynonymous, CAT=>TAT, H=>Y
220337	SNV	T	G	Intergenic or intron	-
220684	Insertion	-	A	Intergenic or intron	-
220785	Insertion	-	AA	Intergenic or intron	-
221264	SNV	C	T	Intergenic or intron	-
221307	SNV	C	T	Intergenic or intron	-
221537	SNV	T	G	Intergenic or intron	-

## Sheet: BC1
Table S3 Total mtDNA variants of Brassica carinata accession BC1.
Genomic Position	Variant type	Reference sequence	Alleles	Description	Annotation
2388	SNV	G	C	Intergenic or intron	-
2390	Insertion	-	T	Intergenic or intron	-
2392	SNV	G	C	Intergenic or intron	-
2395	SNV	G	T	Intergenic or intron	-
2398	SNV	A	C	Intergenic or intron	-
2403	SNV	C	G	Intergenic or intron	-
2404	Insertion	-	T	Intergenic or intron	-
2406	Insertion	-	GG	Intergenic or intron	-
2407	Insertion	-	CG	Intergenic or intron	-
2409	SNV	T	A	Intergenic or intron	-
2410	SNV	T	A	Intergenic or intron	-
2411	SNV	T	G	Intergenic or intron	-
2412	SNV	T	G	Intergenic or intron	-
2414	SNV	T	A	Intergenic or intron	-
2415	SNV	T	C	Intergenic or intron	-
2418	SNV	A	T	Intergenic or intron	-
2419	SNV	A	G	Intergenic or intron	-
2684	SNV	A	C	Intergenic or intron	-
2864	Deletion	AGCAA	-	Intergenic or intron	-
3054	SNV	A	C	Intergenic or intron	-
3704	SNV	A	G	Intergenic or intron	-
3957	Deletion	TTCT	-	exon	orf101f, frameshift
4168	SNV	T	C	exon	orf101f, synonymous, TCT=>TCC
4183	Deletion	CTT	-	exon	orf101f, frameshift
4302	SNV	A	C	Intergenic or intron	-
5220	SNV	T	G	exon	ccmC, synonymous, GCT=>GCG
6099	SNV	T	G	Intergenic or intron	-
6100	SNV	C	G	Intergenic or intron	-
6102	SNV	C	G	Intergenic or intron	-
6103	SNV	C	G	Intergenic or intron	-
6104	SNV	A	G	Intergenic or intron	-
6105	SNV	C	G	Intergenic or intron	-
6106	SNV	C	A	Intergenic or intron	-
6674	Insertion	-	CTAG	Intergenic or intron	-
7401	Insertion	-	GAAA	Intergenic or intron	-
8661	SNV	C	A	Intergenic or intron	-
8817	SNV	A	G	Intergenic or intron	-
8882	SNV	G	C	Intergenic or intron	-
8893	SNV	C	T	Intergenic or intron	-
8940	SNV	C	A	Intergenic or intron	-
9037	SNV	A	G	Intergenic or intron	-
9740	Deletion	C	-	Intergenic or intron	-
9859	Insertion	-	A	Intergenic or intron	-
10079	SNV	A	G	exon	nad2, nonsynonymous, TGC=>CGC, C=>R
10486	Insertion	-	A	Intergenic or intron	-
11184	SNV	C	T	Intergenic or intron	-
11661	SNV	C	T	Intergenic or intron	-
12996	SNV	G	A	exon	rps4, synonymous, CTC=>CTT
13613	Deletion	A	-	Intergenic or intron	-
13615	SNV	T	C	Intergenic or intron	-
13616	SNV	T	C	Intergenic or intron	-
13617	SNV	T	A	Intergenic or intron	-
13618	SNV	T	C	Intergenic or intron	-
13619	SNV	G	A	Intergenic or intron	-
13620	SNV	T	A	Intergenic or intron	-
13621	SNV	G	A	Intergenic or intron	-
13622	SNV	G	A	Intergenic or intron	-
13624	Insertion	-	T	Intergenic or intron	-
13916	Deletion	TG	-	Intergenic or intron	-
14089	Deletion	C	-	Intergenic or intron	-
14388	SNV	T	C	Intergenic or intron	-
15463	SNV	T	G	Intergenic or intron	-
16292	SNV	T	C	Intergenic or intron	-
16633	SNV	T	C	Intergenic or intron	-
16718	SNV	G	A	Intergenic or intron	-
16862	SNV	A	C	Intergenic or intron	-
17541	Deletion	TATC	-	Intergenic or intron	-
18113	SNV	A	G	Intergenic or intron	-
18389	Insertion	-	T	Intergenic or intron	-
18552	SNV	G	T	Intergenic or intron	-
18749	SNV	A	T	Intergenic or intron	-
19247	SNV	T	G	Intergenic or intron	-
19698	SNV	T	C	Intergenic or intron	-
20517	Insertion	-	A	Intergenic or intron	-
20891	SNV	G	T	Intergenic or intron	-
22832	Deletion	GCCCA	-	Intergenic or intron	-
23020	SNV	C	T	Intergenic or intron	-
23119	SNV	C	T	Intergenic or intron	-
23173	SNV	C	T	Intergenic or intron	-
23677	SNV	A	G	Intergenic or intron	-
24006	Insertion	-	C	Intergenic or intron	-
24021	Insertion	-	T	Intergenic or intron	-
25113	SNV	A	C	Intergenic or intron	-
25866	Deletion	ATGAT	-	Intergenic or intron	-
25973	Insertion	-	A	Intergenic or intron	-
25975	SNV	C	A	Intergenic or intron	-
26257	SNV	G	A	Intergenic or intron	-
26258	SNV	A	T	Intergenic or intron	-
26262	SNV	G	C	Intergenic or intron	-
26263	SNV	G	T	Intergenic or intron	-
26264	Insertion	-	CAC	Intergenic or intron	-
26265	SNV	T	A	Intergenic or intron	-
26268	Insertion	-	T	Intergenic or intron	-
26269	Insertion	-	C	Intergenic or intron	-
26272	SNV	C	T	Intergenic or intron	-
26273	SNV	C	A	Intergenic or intron	-
26275	SNV	G	C	Intergenic or intron	-
26276	Deletion	T	-	Intergenic or intron	-
26282	SNV	G	C	Intergenic or intron	-
26283	Insertion	-	C	Intergenic or intron	-
26284	SNV	A	T	Intergenic or intron	-
26285	SNV	G	T	Intergenic or intron	-
26288	SNV	G	C	Intergenic or intron	-
26290	Deletion	GGG	-	Intergenic or intron	-
26296	SNV	G	C	Intergenic or intron	-
26297	SNV	T	C	Intergenic or intron	-
26298	SNV	C	G	Intergenic or intron	-
26301	Deletion	C	-	Intergenic or intron	-
26303	SNV	T	C	Intergenic or intron	-
26305	SNV	C	A	Intergenic or intron	-
26310	SNV	C	G	Intergenic or intron	-
26311	SNV	T	A	Intergenic or intron	-
26312	SNV	T	G	Intergenic or intron	-
26314	SNV	G	C	Intergenic or intron	-
26315	SNV	C	A	Intergenic or intron	-
26318	SNV	A	G	Intergenic or intron	-
26321	Insertion	-	C	Intergenic or intron	-
26324	SNV	G	C	Intergenic or intron	-
26326	SNV	T	A	Intergenic or intron	-
26327	SNV	T	C	Intergenic or intron	-
26328	SNV	T	A	Intergenic or intron	-
26329	SNV	G	A	Intergenic or intron	-
26331	SNV	T	C	Intergenic or intron	-
26341	Insertion	-	C	Intergenic or intron	-
26344	SNV	G	C	Intergenic or intron	-
26345	SNV	A	T	Intergenic or intron	-
26346	SNV	A	T	Intergenic or intron	-
27689	SNV	G	C	exon	orf286, synonymous, ACC=>ACG
27691	SNV	T	C	exon	orf286, nonsynonymous, ACC=>GCC, T=>A
27692	SNV	T	C	exon	orf286, synonymous, CAA=>CAG
27693	SNV	T	C	exon	orf286, nonsynonymous, CAA=>CGA, Q=>R
27694	SNV	G	C	exon	orf286, nonsynonymous, CAA=>GAA, Q=>E
27726	Insertion	-	T	exon	orf286, frameshift
27728	SNV	A	G	exon	orf286, synonymous, GCT=>GCC
27731	SNV	A	C	exon	orf286, TAT=>TAG, Y=>*, nonsense
27733	SNV	A	T	exon	orf286, nonsynonymous, TAT=>AAT, Y=>N
27737	SNV	T	A	exon	orf286, synonymous, CTA=>CTT
27739	SNV	G	C	exon	orf286, nonsynonymous, CTA=>GTA, L=>V
27743	SNV	G	A	exon	orf286, synonymous, CCC=>CCT
27746	SNV	C	T	exon	orf286, synonymous, GGG=>GGA
27753	Insertion	-	AGG	exon	orf286, Inserted in 3-fold
27846	SNV	T	C	exon	orf286, nonsynonymous, GAG=>GGG, E=>G
27873	Deletion	TAA	-	exon	orf286.frameshift
27877	SNV	A	G	exon	orf286, nonsynonymous, TAT=>CAT, Y=>H
27881	SNV	T	A	exon	orf286, synonymous, CGA=>CGT
27882	Deletion	CG	-	exon	orf286, frameshift
27887	SNV	T	C	exon	orf286, synonymous, TTA=>TTG
27892	SNV	A	G	exon	orf286, nonsynonymous, TTT=>CTT, F=>L
27893	SNV	T	G	exon	orf286, synonymous, CTA=>CTC
27895	Deletion	G	-	exon	orf286, frameshift
27901	SNV	C	T	exon	orf286, nonsynonymous, GGC=>AGC, G=>S
27905	SNV	C	T	exon	orf286, nonsynonymous, CTG=>CTA
27908	SNV	T	C	exon	orf286, synonymous, GCA=>GCG
27969	SNV	T	C	exon	orf286, nonsynonymous, AAA=>AGA, K=>R
27970	SNV	T	C	exon	orf286, nonsynonymous, AAA=>GAA, K=>E
27972	Insertion	-	AA	exon	orf286, frameshift
27974	SNV	T	A	exon	orf286, synonymous, GCA=>GCT
27975	SNV	G	A	exon	orf286, nonsynonymous, GCA=>GTA, A=>V
27977	SNV	T	A	exon	orf286, synonymous, GTA=>GTT
27979	Insertion	-	C	exon	orf286, frameshift
27981	Insertion	-	A	exon	orf286, frameshift
27982	Insertion	-	AA	exon	orf286, frameshift
27998	SNV	T	C	exon	orf286, synonymous, TTA=>TTG
28003	SNV	A	G	exon	orf286, synonymous, TTG=>CTG
28004	SNV	T	C	exon	orf286, synonymous, CTA=>CTG
28005	SNV	A	C	exon	orf286, nonsynonymous, CTA=>CGA, L=>R
28006	SNV	G	A	exon	orf286, synonymous, CTA=>TTA
28013	SNV	A	C	exon	orf286, TAT=>TAG, Y=>*, nonsense
28014	SNV	T	A	exon	orf286, nonsynonymous, TAT=>TTT, Y=>F
28015	SNV	A	G	exon	orf286, nonsynonymous, TAT=>CAT, Y=>H
28051	SNV	T	C	Intergenic or intron	-
28070	Deletion	G	-	Intergenic or intron	-
28074	SNV	G	A	Intergenic or intron	-
28075	Deletion	GG	-	Intergenic or intron	-
28127	SNV	T	C	Intergenic or intron	-
28128	SNV	G	A	Intergenic or intron	-
28130	SNV	T	G	Intergenic or intron	-
28131	SNV	T	G	Intergenic or intron	-
28132	Deletion	T	-	Intergenic or intron	-
28135	SNV	C	T	Intergenic or intron	-
28136	SNV	A	G	Intergenic or intron	-
28143	Insertion	-	G	Intergenic or intron	-
28144	Insertion	-	ACT	Intergenic or intron	-
28146	SNV	A	T	Intergenic or intron	-
28147	SNV	A	C	Intergenic or intron	-
28148	SNV	A	T	Intergenic or intron	-
28149	SNV	G	A	Intergenic or intron	-
28399	Deletion	TATA	-	Intergenic or intron	-
28822	Deletion	GATGGGGCAT	-	Intergenic or intron	-
28976	SNV	T	G	Intergenic or intron	-
30149	SNV	C	G	Intergenic or intron	-
30401	SNV	C	T	Intergenic or intron	-
31322	SNV	C	T	Intergenic or intron	-
31353	Deletion	TTTTC	-	Intergenic or intron	-
34868	SNV	C	T	Intergenic or intron	-
36221	SNV	A	G	Intergenic or intron	-
36292	SNV	A	C	Intergenic or intron	-
36700	Insertion	-	A	Intergenic or intron	-
40283	SNV	C	A	Intergenic or intron	-
40667	SNV	C	A	Intergenic or intron	-
40720	SNV	T	C	Intergenic or intron	-
41089	Deletion	AAGA	-	Intergenic or intron	-
42218	SNV	C	T	Intergenic or intron	-
42409	SNV	T	G	Intergenic or intron	-
42581	SNV	A	C	Intergenic or intron	-
42599	SNV	T	G	Intergenic or intron	-
42656	SNV	T	G	Intergenic or intron	-
43049	SNV	G	C	Intergenic or intron	-
43749	SNV	A	G	Intergenic or intron	-
44677	SNV	C	T	Intergenic or intron	-
44890	SNV	A	C	Intergenic or intron	-
44933	SNV	C	T	Intergenic or intron	-
46161	SNV	T	C	exon	ccmFN2, nonsynonymous, TTA=>TCA, L=>S
46719	Deletion	GA	-	Intergenic or intron	-
46884	SNV	A	C	Intergenic or intron	-
46885	SNV	A	C	Intergenic or intron	-
46886	SNV	G	T	Intergenic or intron	-
46887	SNV	G	T	Intergenic or intron	-
49513	Insertion	-	G	Intergenic or intron	-
49515	Deletion	C	-	Intergenic or intron	-
49616	SNV	T	C	Intergenic or intron	-
50221	SNV	C	T	Intergenic or intron	-
50230	Deletion	GA	-	Intergenic or intron	-
50631	SNV	G	A	Intergenic or intron	-
51390	SNV	G	A	exon	atp6, nonsynonymous, CCA=>TCA, P=>S
54455	SNV	T	G	Intergenic or intron	-
54788	SNV	A	G	Intergenic or intron	-
56498	SNV	G	A	exon	nad4L, nonsynonymous, CCT=>CTT, P=>L
56581	SNV	G	T	Intergenic or intron	-
56965	SNV	T	G	Intergenic or intron	-
57000	SNV	C	G	Intergenic or intron	-
57022	Deletion	A	-	Intergenic or intron	-
57082	SNV	T	C	Intergenic or intron	-
57106	SNV	G	A	Intergenic or intron	-
57373	Deletion	C	-	Intergenic or intron	-
58005	SNV	G	A	Intergenic or intron	-
58204	SNV	C	T	Intergenic or intron	-
58210	SNV	C	T	Intergenic or intron	-
58222	Insertion	-	G	Intergenic or intron	-
58271	SNV	T	C	Intergenic or intron	-
58300	SNV	T	C	Intergenic or intron	-
58301	SNV	A	G	Intergenic or intron	-
58303	SNV	C	T	Intergenic or intron	-
58304	SNV	A	G	Intergenic or intron	-
58306	SNV	A	T	Intergenic or intron	-
58307	SNV	C	A	Intergenic or intron	-
58308	SNV	C	A	Intergenic or intron	-
58309	SNV	C	T	Intergenic or intron	-
58311	SNV	T	C	Intergenic or intron	-
58316	SNV	A	T	Intergenic or intron	-
58318	SNV	G	A	Intergenic or intron	-
58320	SNV	A	G	Intergenic or intron	-
58321	SNV	A	C	Intergenic or intron	-
58324	SNV	G	C	Intergenic or intron	-
58326	SNV	A	C	Intergenic or intron	-
58328	SNV	G	C	Intergenic or intron	-
58330	SNV	G	C	Intergenic or intron	-
58331	Insertion	-	C	Intergenic or intron	-
58332	SNV	C	T	Intergenic or intron	-
58335	Insertion	-	G	Intergenic or intron	-
59047	SNV	T	C	Intergenic or intron	-
59048	SNV	G	A	Intergenic or intron	-
59050	SNV	T	A	Intergenic or intron	-
59205	SNV	T	G	Intergenic or intron	-
63802	Insertion	-	G	Intergenic or intron	-
63823	SNV	G	A	Intergenic or intron	-
63826	SNV	A	C	Intergenic or intron	-
63828	SNV	T	C	Intergenic or intron	-
63829	SNV	T	G	Intergenic or intron	-
63830	Insertion	-	G	Intergenic or intron	-
63835	SNV	A	T	Intergenic or intron	-
63836	SNV	A	C	Intergenic or intron	-
63839	SNV	C	G	Intergenic or intron	-
63840	Deletion	A	-	Intergenic or intron	-
63842	SNV	A	C	Intergenic or intron	-
63843	Deletion	A	-	Intergenic or intron	-
64686	Insertion	-	CT	Intergenic or intron	-
64717	SNV	T	G	Intergenic or intron	-
64718	SNV	A	C	Intergenic or intron	-
64719	SNV	G	A	Intergenic or intron	-
64815	SNV	T	C	Intergenic or intron	-
64895	Insertion	-	CA	Intergenic or intron	-
65296	SNV	G	A	Intergenic or intron	-
65375	SNV	T	G	Intergenic or intron	-
65924	Insertion	-	CATTTTT	Intergenic or intron	-
66777	SNV	C	T	Intergenic or intron	-
66977	Insertion	-	T	exon	orf119, frameshift
67191	Deletion	G	-	exon	orf119, frameshift
67267	SNV	T	C	exon	orf119, nonsynonymous, TCC=>CCC, S=>P
67508	SNV	G	A	Intergenic or intron	-
67800	Insertion	-	GAGA	Intergenic or intron	-
68999	SNV	G	T	Intergenic or intron	-
69191	SNV	C	T	Intergenic or intron	-
69319	SNV	A	T	Intergenic or intron	-
69320	SNV	G	T	Intergenic or intron	-
69323	SNV	A	C	Intergenic or intron	-
69324	SNV	T	C	Intergenic or intron	-
69325	SNV	G	C	Intergenic or intron	-
69326	SNV	G	C	Intergenic or intron	-
69330	SNV	T	A	Intergenic or intron	-
69331	SNV	T	C	Intergenic or intron	-
69343	SNV	A	C	Intergenic or intron	-
69369	SNV	G	C	Intergenic or intron	-
71336	SNV	T	G	Intergenic or intron	-
71338	SNV	G	T	Intergenic or intron	-
71344	Insertion	-	TC	Intergenic or intron	-
71346	SNV	T	G	Intergenic or intron	-
71347	SNV	T	G	Intergenic or intron	-
71354	SNV	T	A	Intergenic or intron	-
71357	SNV	T	C	Intergenic or intron	-
71359	SNV	T	A	Intergenic or intron	-
71368	Insertion	-	C	Intergenic or intron	-
71371	SNV	T	A	Intergenic or intron	-
71372	Deletion	C	-	Intergenic or intron	-
71375	Insertion	-	G	Intergenic or intron	-
71378	SNV	G	A	Intergenic or intron	-
71379	Deletion	T	-	Intergenic or intron	-
71385	SNV	A	T	Intergenic or intron	-
71387	SNV	T	G	Intergenic or intron	-
71520	Deletion	TT	-	Intergenic or intron	-
72368	SNV	C	T	exon	orf161, nonsynonymous, CTT=>TTT, L=>F
72746	SNV	A	C	exon	orf159, nonsynonymous, ACC=>CCC, T=>P
72927	SNV	G	A	exon	orf159, synonymous, TGA=>TAA
73723	SNV	A	G	Intergenic or intron	-
74723	SNV	G	A	exon	matR, synonymous, CTG=>CTA
75418	SNV	C	T	exon	matR, nonsynonymous, GCG=>GTG, A=>V
76664	SNV	T	C	Intergenic or intron	-
77003	SNV	A	C	Intergenic or intron	-
77081	SNV	T	C	Intergenic or intron	-
79965	SNV	G	A	exon	orf115b, nonsynonymous, TGC=>TAC, C=>Y
81018	SNV	G	A	Intergenic or intron	-
82102	SNV	C	T	Intergenic or intron	-
83052	SNV	A	G	Intergenic or intron	-
85872	SNV	T	C	Intergenic or intron	-
85881	SNV	G	A	Intergenic or intron	-
86542	SNV	T	C	Intergenic or intron	-
87046	SNV	T	G	Intergenic or intron	-
87430	SNV	T	C	Intergenic or intron	-
87508	Deletion	TAAGA	-	Intergenic or intron	-
88714	SNV	G	T	Intergenic or intron	-
88721	SNV	T	G	Intergenic or intron	-
88957	SNV	G	A	Intergenic or intron	-
89358	SNV	T	C	Intergenic or intron	-
89587	SNV	A	C	exon	orf104, nonsynonymous, ACT=>CCT, T=>P
89671	Deletion	TCCTT	-	exon	orf104, frameshift
89731	SNV	C	T	exon	orf104, nonsynonymous, CGG=>TGG, R=>W
92289	SNV	A	G	Intergenic or intron	-
92674	Deletion	GCCTT	-	Intergenic or intron	-
92937	Insertion	-	GTTCT	Intergenic or intron	-
93934	Deletion	AA	-	Intergenic or intron	-
94678	SNV	G	A	Intergenic or intron	-
94727	SNV	G	A	Intergenic or intron	-
94888	SNV	G	A	Intergenic or intron	-
95097	SNV	A	C	Intergenic or intron	-
95329	SNV	T	C	Intergenic or intron	-
95524	SNV	G	A	Intergenic or intron	-
96160	SNV	A	C	Intergenic or intron	-
96356	SNV	T	G	exon	cox2, nonsynonymous, GAA=>GCA, E=>A
96357	SNV	C	G	exon	cox2, nonsynonymous, GAA=>CAA, E=>Q
96363	SNV	A	C	exon	cox2, TGA=>GGA, *=>G, readthrough
96364	SNV	A	C	exon	cox2, nonsynonymous, ATT=>ATG, I=>M
96370	SNV	C	A	exon	cox2, nonsynonymous, TTG=>TTT, L=>F
96374	SNV	G	C	exon	cox2, TCA=>TGA, S=>*, nonsense
96375	SNV	A	C	exon	cox2, nonsynonymous, TCA=>GCA, S=>A
96868	SNV	G	C	exon	cox2, synonymous, CCC=>CCG
96869	SNV	G	C	exon	cox2, nonsynonymous, CCC=>CGC, P=>R
96870	SNV	G	C	exon	cox2, nonsynonymous, CCC=>GCC, P=>A
96871	SNV	A	C	exon	cox2, nonsynonymous, CAT=>CAG, H=>Q
96873	SNV	G	C	exon	cox2, nonsynonymous, CAT=>GAT, H=>D
96874	SNV	G	C	exon	cox2, synonymous, TCC=>TCG
96875	SNV	G	C	exon	cox2, nonsynonymous, TCC=>TGC, S=>C
96876	SNV	A	T	exon	cox2, nonsynonymous, TCC=>ACC, S=>T
96877	Deletion	G	-	exon	cox2, frameshift
96902	SNV	G	T	exon	cox2, nonsynonymous, ACG=>AAG, T=>K
96906	SNV	A	C	exon	cox2, nonsynonymous, TGG=>GGG, W=>G
96907	SNV	T	C	exon	cox2, synonymous, CAA=>CAG
96908	SNV	T	G	exon	cox2, nonsynonymous, CAA=>CCA, Q=>P
96910	SNV	C	T	exon	cox2, synonymous, CAG=>CAA
96911	Insertion	-	T	exon	cox2, frameshift
96913	SNV	C	G	exon	cox2, synonymous, TCG=>TCC
96915	SNV	A	G	exon	cox2, nonsynonymous, TCG=>CCG, S=>P
96916	SNV	C	G	exon	cox2, synonymous, CTG=>CTC
96918	SNV	G	T	exon	cox2, nonsynonymous, CTG=>ATG, L=>M
96919	SNV	C	T	exon	cox2, synonymous, TTG=>TTA
96922	SNV	A	T	exon	cox2, nonsynonymous, CAT=>CAA, H=>Q
96927	SNV	G	T	exon	cox2, nonsynonymous, CAT=>AAT, H=>N
96929	SNV	T	G	exon	cox2, nonsynonymous, TAC=>TCC, Y=>S
96933	SNV	G	C	exon	cox2, nonsynonymous, CTA=>GTA, L=>V
96934	SNV	G	C	exon	cox2, nonsynonymous, TTC=>TTG, F=>L
96935	SNV	A	C	exon	cox2, nonsynonymous, TTC=>TGC, F=>C
96936	SNV	A	G	exon	cox2, nonsynonymous, TTC=>CTC, F=>L
96937	SNV	C	A	exon	cox2, synonymous, TCG=>TCT
96941	Insertion	-	C	exon	cox2, frameshift
96944	SNV	C	A	exon	cox2, nonsynonymous, CGA=>CTA, R=>L
96945	Deletion	G	-	exon	cox2, frameshift
96947	SNV	G	T	exon	cox2, nonsynonymous, TCT=>TAT, S=>Y
96948	SNV	A	C	exon	cox2, nonsynonymous, TCT=>GCT, S=>A
96950	SNV	G	T	exon	cox2, TCA=>TAA, S=>*, nonsense
96951	SNV	A	T	exon	cox2, nonsynonymous, TCA=>ACA, S=>T
96952	SNV	G	C	exon	cox2, synonymous, GTC=>GTG
96953	Deletion	A	-	exon	cox2, frameshift
99240	SNV	G	T	Intergenic or intron	-
100013	SNV	G	A	exon	orf115c, nonsynonymous, GGA=>GAA, G=>E
100088	SNV	T	G	exon	orf115c, TTA=>TGA, L=>*, nonsense
101098	SNV	T	C	Intergenic or intron	-
102130	SNV	T	G	Intergenic or intron	-
102749	Deletion	C	-	Intergenic or intron	-
104146	SNV	T	C	Intergenic or intron	-
104564	SNV	T	C	Intergenic or intron	-
104879	SNV	T	C	Intergenic or intron	-
105038	SNV	T	C	Intergenic or intron	-
105079	SNV	C	A	Intergenic or intron	-
105582	SNV	T	C	Intergenic or intron	-
106320	SNV	G	A	Intergenic or intron	-
106464	SNV	A	G	exon	ccmFC, nonsynonymous, TTG=>TCG, L=>S
107147	Insertion	-	A	Intergenic or intron	-
108062	SNV	G	A	exon	ccmFC, synonymous, ATC=>ATT
109709	Deletion	T	-	Intergenic or intron	-
109721	SNV	A	C	Intergenic or intron	-
109943	Deletion	A	-	exon	orf146, frameshift
110342	SNV	G	A	Intergenic or intron	-
110506	Deletion	CA	-	Intergenic or intron	-
110536	Deletion	G	-	Intergenic or intron	-
111735	SNV	A	G	Intergenic or intron	-
111986	SNV	C	A	Intergenic or intron	-
112618	Insertion	-	TCTTT	exon	orf117a, frameshift
112726	SNV	T	G	exon	orf117a, nonsynonymous, AAT=>CAT, N=>H
113790	Insertion	-	AGAT	Intergenic or intron	-
114665	Deletion	CATG	-	Intergenic or intron	-
114791	Deletion	GATG	-	Intergenic or intron	-
115478	SNV	G	A	Intergenic or intron	-
115980	SNV	A	C	Intergenic or intron	-
117519	SNV	C	T	Intergenic or intron	-
117906	SNV	C	T	Intergenic or intron	-
118383	Deletion	C	-	Intergenic or intron	-
118501	SNV	G	A	Intergenic or intron	-
119034	Insertion	-	GGGA	Intergenic or intron	-
119180	SNV	A	C	Intergenic or intron	-
120130	SNV	A	G	Intergenic or intron	-
120261	SNV	A	C	Intergenic or intron	-
120428	SNV	A	G	exon	orf115d, nonsynonymous, ATT=>GTT, I=>V
122075	Insertion	-	C	Intergenic or intron	-
124808	SNV	T	G	Intergenic or intron	-
125265	SNV	C	T	Intergenic or intron	-
125303	Deletion	TCA	-	Intergenic or intron	-
126812	SNV	A	G	Intergenic or intron	-
126916	SNV	A	C	Intergenic or intron	-
126930	Deletion	A	-	Intergenic or intron	-
126938	SNV	C	T	Intergenic or intron	-
126940	SNV	T	G	Intergenic or intron	-
126953	SNV	C	A	Intergenic or intron	-
126977	SNV	C	G	Intergenic or intron	-
126978	SNV	C	A	Intergenic or intron	-
126980	SNV	G	C	Intergenic or intron	-
126981	Insertion	-	C	Intergenic or intron	-
126982	SNV	C	G	Intergenic or intron	-
126984	Insertion	-	A	Intergenic or intron	-
126986	Deletion	G	-	Intergenic or intron	-
126988	Deletion	G	-	Intergenic or intron	-
127015	Deletion	T	-	Intergenic or intron	-
127017	SNV	T	C	Intergenic or intron	-
127179	SNV	T	A	exon	orf322, nonsynonymous, CTG=>CAG, L=>Q
127182	SNV	T	A	exon	orf322, nonsynonymous, GTG=>GAG, V=>E
127183	SNV	G	A	exon	orf322, synonymous, GTG=>GTA
127184	SNV	G	A	exon	orf322, nonsynonymous, GGC=>AGC, G=>S
127186	SNV	C	T	exon	orf322, synonymous, GGC=>GGT
127187	SNV	T	C	exon	orf322, nonsynonymous, TTC=>CTC, F=>L
127189	SNV	C	G	exon	orf322, nonsynonymous, TTC=>TTG, F=>L
127239	SNV	A	G	exon	orf322, nonsynonymous, GAG=>GGG, E=>G
127259	SNV	G	C	exon	orf322, nonsynonymous, GTC=>CTC, V=>L
127271	SNV	G	A	exon	orf322, nonsynonymous, GCC=>ACC, A=>T
127276	SNV	G	A	exon	orf322, synonymous, GTG=>GTA
127282	SNV	A	C	exon	orf322, synonymous, ATA=>ATC
127288	SNV	G	C	exon	orf322, nonsynonymous, TTG=>TTC, L=>F
127289	SNV	A	C	exon	orf322, nonsynonymous, ATA=>CTA, I=>L
127291	SNV	A	C	exon	orf322, synonymous, ATA=>ATC
127421	SNV	A	G	exon	orf322, nonsynonymous, AAG=>GAG, K=>E
128069	SNV	T	G	Intergenic or intron	-
128513	SNV	G	A	Intergenic or intron	-
128943	SNV	A	C	Intergenic or intron	-
128967	SNV	A	G	Intergenic or intron	-
128972	SNV	T	A	Intergenic or intron	-
129858	SNV	T	C	Intergenic or intron	-
129907	Insertion	-	ATA	Intergenic or intron	-
130087	Deletion	A	-	Intergenic or intron	-
130249	SNV	T	G	Intergenic or intron	-
130323	SNV	T	G	Intergenic or intron	-
130324	Deletion	CT	-	Intergenic or intron	-
130331	SNV	T	A	Intergenic or intron	-
130333	SNV	G	A	Intergenic or intron	-
130335	Deletion	T	-	Intergenic or intron	-
130338	SNV	C	A	Intergenic or intron	-
130339	Insertion	-	A	Intergenic or intron	-
130340	SNV	G	A	Intergenic or intron	-
130342	SNV	T	G	Intergenic or intron	-
130345	Deletion	G	-	Intergenic or intron	-
130350	Deletion	A	-	Intergenic or intron	-
130352	SNV	G	T	Intergenic or intron	-
130353	SNV	T	C	Intergenic or intron	-
130356	SNV	C	A	Intergenic or intron	-
130373	Insertion	-	G	Intergenic or intron	-
130375	Insertion	-	A	Intergenic or intron	-
130376	SNV	T	A	Intergenic or intron	-
130383	SNV	G	A	Intergenic or intron	-
130384	Deletion	C	-	Intergenic or intron	-
130400	SNV	A	T	Intergenic or intron	-
130401	SNV	C	T	Intergenic or intron	-
130403	SNV	T	A	Intergenic or intron	-
130405	SNV	C	A	Intergenic or intron	-
130409	SNV	T	G	Intergenic or intron	-
130410	Insertion	-	GG	Intergenic or intron	-
130414	Deletion	G	-	Intergenic or intron	-
130425	SNV	T	G	Intergenic or intron	-
131261	Deletion	A	-	Intergenic or intron	-
131302	SNV	G	C	Intergenic or intron	-
131304	SNV	C	T	Intergenic or intron	-
131305	SNV	T	C	Intergenic or intron	-
131307	SNV	T	C	Intergenic or intron	-
131309	SNV	C	G	Intergenic or intron	-
131311	SNV	A	C	Intergenic or intron	-
131313	Insertion	-	T	Intergenic or intron	-
131318	SNV	C	T	Intergenic or intron	-
131320	SNV	C	G	Intergenic or intron	-
131323	SNV	G	A	Intergenic or intron	-
131324	SNV	C	G	Intergenic or intron	-
131325	SNV	C	A	Intergenic or intron	-
131327	SNV	G	C	Intergenic or intron	-
131328	SNV	T	A	Intergenic or intron	-
131330	SNV	C	A	Intergenic or intron	-
131331	SNV	G	A	Intergenic or intron	-
131332	SNV	C	G	Intergenic or intron	-
131334	Deletion	T	-	Intergenic or intron	-
131336	SNV	C	T	Intergenic or intron	-
131339	SNV	A	C	Intergenic or intron	-
131343	SNV	A	T	Intergenic or intron	-
131344	Deletion	G	-	Intergenic or intron	-
131346	SNV	A	G	Intergenic or intron	-
131349	Deletion	A	-	Intergenic or intron	-
131488	Insertion	-	AACA	Intergenic or intron	-
132191	SNV	C	G	Intergenic or intron	-
132934	SNV	T	C	Intergenic or intron	-
133190	SNV	T	C	Intergenic or intron	-
133215	Deletion	TTCTG	-	Intergenic or intron	-
133332	SNV	G	A	Intergenic or intron	-
137285	SNV	C	T	Intergenic or intron	-
138287	SNV	G	T	Intergenic or intron	-
139565	Deletion	AGGA	-	Intergenic or intron	-
140252	SNV	A	T	Intergenic or intron	-
140472	SNV	C	A	exon	orf112, GAA=>TAA, E=>*, nonsense
142110	SNV	T	C	Intergenic or intron	-
142588	SNV	G	T	exon	orf106b, TGC=>TGA, C=>*, nonsense
143389	SNV	G	A	Intergenic or intron	-
144245	SNV	G	C	Intergenic or intron	-
144246	SNV	T	A	Intergenic or intron	-
144249	SNV	A	C	Intergenic or intron	-
144250	SNV	C	T	Intergenic or intron	-
144253	Deletion	A	-	Intergenic or intron	-
144257	SNV	C	G	Intergenic or intron	-
144258	SNV	C	T	Intergenic or intron	-
144259	SNV	G	T	Intergenic or intron	-
144263	SNV	C	G	Intergenic or intron	-
144264	SNV	A	C	Intergenic or intron	-
144265	SNV	A	C	Intergenic or intron	-
144266	SNV	A	G	Intergenic or intron	-
144270	SNV	G	C	Intergenic or intron	-
144273	SNV	T	A	Intergenic or intron	-
144275	Insertion	-	GT	Intergenic or intron	-
144277	SNV	A	C	Intergenic or intron	-
144278	SNV	T	C	Intergenic or intron	-
144282	SNV	A	G	Intergenic or intron	-
144284	SNV	C	T	Intergenic or intron	-
144286	SNV	C	G	Intergenic or intron	-
144287	SNV	A	G	Intergenic or intron	-
144289	SNV	A	T	Intergenic or intron	-
144290	SNV	G	T	Intergenic or intron	-
144292	Deletion	C	-	Intergenic or intron	-
144294	SNV	T	A	Intergenic or intron	-
144295	SNV	T	A	Intergenic or intron	-
148166	SNV	G	T	Intergenic or intron	-
148167	SNV	G	C	Intergenic or intron	-
148169	SNV	G	C	Intergenic or intron	-
148174	SNV	G	A	Intergenic or intron	-
148176	SNV	A	C	Intergenic or intron	-
148177	SNV	G	C	Intergenic or intron	-
148179	SNV	G	T	Intergenic or intron	-
148181	Insertion	-	AG	Intergenic or intron	-
148184	Insertion	-	G	Intergenic or intron	-
148195	SNV	T	C	Intergenic or intron	-
148196	SNV	A	T	Intergenic or intron	-
148379	SNV	A	C	Intergenic or intron	-
148506	SNV	A	G	Intergenic or intron	-
148894	SNV	C	T	Intergenic or intron	-
151474	SNV	A	C	Intergenic or intron	-
151747	Deletion	ATGAT	-	Intergenic or intron	-
151912	SNV	T	G	Intergenic or intron	-
151919	SNV	T	C	Intergenic or intron	-
152001	SNV	A	G	Intergenic or intron	-
152057	SNV	T	C	Intergenic or intron	-
152138	SNV	C	T	Intergenic or intron	-
152501	SNV	C	T	Intergenic or intron	-
152505	SNV	C	A	Intergenic or intron	-
152568	SNV	A	C	Intergenic or intron	-
152629	SNV	C	T	Intergenic or intron	-
152630	Insertion	-	AG	Intergenic or intron	-
152631	SNV	A	T	Intergenic or intron	-
152637	Insertion	-	TAT	Intergenic or intron	-
152638	SNV	G	T	Intergenic or intron	-
152640	SNV	G	C	Intergenic or intron	-
152642	Insertion	-	C	Intergenic or intron	-
152643	SNV	T	A	Intergenic or intron	-
152644	SNV	C	A	Intergenic or intron	-
152646	SNV	T	C	Intergenic or intron	-
152647	SNV	T	C	Intergenic or intron	-
152650	SNV	T	A	Intergenic or intron	-
152655	SNV	A	T	Intergenic or intron	-
152878	Deletion	TT	-	Intergenic or intron	-
152986	Deletion	ATCAT	-	Intergenic or intron	-
153262	SNV	C	T	exon	orf117b, nonsynonymous, CAT=>TAT, H=>Y
153357	SNV	A	G	exon	orf117b, synonymous, CGA=>CGG
154084	SNV	G	C	Intergenic or intron	-
154085	Insertion	-	A	Intergenic or intron	-
154168	Deletion	TTTT	-	Intergenic or intron	-
156379	SNV	A	C	Intergenic or intron	-
156512	Deletion	A	-	Intergenic or intron	-
156682	Insertion	-	GAA	Intergenic or intron	-
157115	SNV	C	T	exon	rpl2, nonsynonymous, TCG=>TTG, S=>L
157305	SNV	A	C	Intergenic or intron	-
157548	SNV	A	G	exon	orfX, nonsynonymous, ATT=>GTT, I=>V
157878	SNV	T	C	exon	orfX, nonsynonymous, TGT=>CGT, C=>R
158477	SNV	T	C	Intergenic or intron	-
158662	Insertion	-	A	Intergenic or intron	-
159349	SNV	C	T	Intergenic or intron	-
159426	SNV	G	A	Intergenic or intron	-
159489	Insertion	-	T	Intergenic or intron	-
160367	SNV	G	A	Intergenic or intron	-
160807	SNV	G	T	Intergenic or intron	-
161361	SNV	A	G	Intergenic or intron	-
162747	SNV	T	C	Intergenic or intron	-
164162	SNV	A	C	Intergenic or intron	-
164707	SNV	T	C	exon	orf116, synonymous, TCA=>TCG
164797	SNV	A	C	exon	orf116, synonymous, GGT=>GGG
165047	SNV	C	T	Intergenic or intron	-
165550	SNV	C	T	Intergenic or intron	-
166154	Deletion	GA	-	Intergenic or intron	-
166804	Deletion	G	-	Intergenic or intron	-
168188	SNV	T	C	Intergenic or intron	-
168462	SNV	C	A	Intergenic or intron	-
168858	SNV	C	T	Intergenic or intron	-
168934	SNV	C	T	Intergenic or intron	-
169044	SNV	T	A	Intergenic or intron	-
169045	Deletion	T	-	Intergenic or intron	-
169982	SNV	T	C	Intergenic or intron	-
170158	SNV	T	C	Intergenic or intron	-
171363	Insertion	-	A	Intergenic or intron	-
171366	SNV	C	T	Intergenic or intron	-
171404	SNV	T	C	Intergenic or intron	-
174002	SNV	A	T	Intergenic or intron	-
174003	SNV	A	G	Intergenic or intron	-
174005	SNV	C	T	Intergenic or intron	-
174010	SNV	T	C	Intergenic or intron	-
174015	Deletion	G	-	Intergenic or intron	-
174017	Deletion	T	-	Intergenic or intron	-
174019	Deletion	T	-	Intergenic or intron	-
174022	SNV	T	A	Intergenic or intron	-
174023	SNV	T	G	Intergenic or intron	-
174025	SNV	C	T	Intergenic or intron	-
174028	SNV	G	T	Intergenic or intron	-
174031	SNV	T	C	Intergenic or intron	-
174032	SNV	G	T	Intergenic or intron	-
174034	SNV	A	T	Intergenic or intron	-
174035	Deletion	A	-	Intergenic or intron	-
174037	SNV	A	T	Intergenic or intron	-
174058	SNV	G	C	Intergenic or intron	-
174060	SNV	T	C	Intergenic or intron	-
174062	SNV	G	C	Intergenic or intron	-
174063	SNV	G	C	Intergenic or intron	-
174065	SNV	C	A	Intergenic or intron	-
174068	SNV	T	G	Intergenic or intron	-
174069	Insertion	-	C	Intergenic or intron	-
174071	SNV	A	C	Intergenic or intron	-
174072	SNV	A	T	Intergenic or intron	-
174077	Insertion	-	C	Intergenic or intron	-
174078	SNV	A	G	Intergenic or intron	-
174079	SNV	T	G	Intergenic or intron	-
174080	SNV	C	G	Intergenic or intron	-
174081	Insertion	-	G	Intergenic or intron	-
174084	Insertion	-	AG	Intergenic or intron	-
174085	SNV	T	C	Intergenic or intron	-
174086	SNV	T	G	Intergenic or intron	-
174117	SNV	A	G	Intergenic or intron	-
174155	SNV	G	C	Intergenic or intron	-
174157	SNV	A	T	Intergenic or intron	-
174158	SNV	A	T	Intergenic or intron	-
174159	SNV	A	T	Intergenic or intron	-
174160	SNV	A	G	Intergenic or intron	-
174161	Insertion	-	TT	Intergenic or intron	-
174162	SNV	A	G	Intergenic or intron	-
174171	Insertion	-	T	Intergenic or intron	-
174173	SNV	T	G	Intergenic or intron	-
174174	SNV	T	G	Intergenic or intron	-
174177	SNV	A	G	Intergenic or intron	-
174178	Deletion	T	-	Intergenic or intron	-
174181	SNV	C	G	Intergenic or intron	-
174183	SNV	A	T	Intergenic or intron	-
174185	SNV	C	A	Intergenic or intron	-
174189	SNV	C	T	Intergenic or intron	-
174190	SNV	A	G	Intergenic or intron	-
175811	SNV	T	G	Intergenic or intron	-
175814	Insertion	-	G	Intergenic or intron	-
175815	SNV	T	A	Intergenic or intron	-
175817	SNV	C	G	Intergenic or intron	-
175818	SNV	C	A	Intergenic or intron	-
175819	SNV	T	A	Intergenic or intron	-
175821	Deletion	T	-	Intergenic or intron	-
175828	SNV	T	C	Intergenic or intron	-
175829	SNV	T	A	Intergenic or intron	-
175830	SNV	T	G	Intergenic or intron	-
175831	SNV	T	A	Intergenic or intron	-
175832	SNV	T	A	Intergenic or intron	-
175833	SNV	T	G	Intergenic or intron	-
175834	SNV	T	A	Intergenic or intron	-
175835	SNV	T	A	Intergenic or intron	-
175838	SNV	A	G	Intergenic or intron	-
175843	Deletion	A	-	Intergenic or intron	-
175849	SNV	A	C	Intergenic or intron	-
175850	SNV	A	C	Intergenic or intron	-
175854	SNV	A	G	Intergenic or intron	-
175855	SNV	A	G	Intergenic or intron	-
175857	SNV	C	T	Intergenic or intron	-
175861	SNV	G	T	Intergenic or intron	-
175862	SNV	G	T	Intergenic or intron	-
175863	SNV	A	C	Intergenic or intron	-
175864	SNV	A	T	Intergenic or intron	-
175865	SNV	C	G	Intergenic or intron	-
175867	Deletion	G	-	Intergenic or intron	-
175869	SNV	C	T	Intergenic or intron	-
178805	SNV	G	T	Intergenic or intron	-
178806	SNV	G	T	Intergenic or intron	-
178807	SNV	A	C	Intergenic or intron	-
179648	SNV	C	T	Intergenic or intron	-
180312	SNV	A	T	Intergenic or intron	-
180313	Insertion	-	G	Intergenic or intron	-
180490	SNV	G	T	Intergenic or intron	-
180702	SNV	A	G	Intergenic or intron	-
180825	SNV	T	G	Intergenic or intron	-
180938	SNV	T	C	Intergenic or intron	-
181359	Insertion	-	G	Intergenic or intron	-
181442	Insertion	-	GTCCGAGAAAG	Intergenic or intron	-
181547	SNV	A	C	Intergenic or intron	-
182885	SNV	A	G	Intergenic or intron	-
183583	SNV	A	C	Intergenic or intron	-
184962	SNV	T	C	Intergenic or intron	-
187181	SNV	G	C	Intergenic or intron	-
187183	SNV	G	T	Intergenic or intron	-
187185	SNV	A	C	Intergenic or intron	-
187186	Insertion	-	C	Intergenic or intron	-
189669	SNV	C	G	Intergenic or intron	-
189672	SNV	C	A	Intergenic or intron	-
189675	SNV	C	G	Intergenic or intron	-
189679	SNV	A	G	Intergenic or intron	-
189693	SNV	G	T	Intergenic or intron	-
189696	Deletion	C	-	Intergenic or intron	-
189698	SNV	T	C	Intergenic or intron	-
189700	Insertion	-	G	Intergenic or intron	-
189702	SNV	T	A	Intergenic or intron	-
189703	SNV	T	G	Intergenic or intron	-
189704	SNV	T	A	Intergenic or intron	-
189705	Insertion	-	A	Intergenic or intron	-
189706	SNV	C	A	Intergenic or intron	-
189707	SNV	T	A	Intergenic or intron	-
189708	SNV	T	A	Intergenic or intron	-
189709	SNV	C	A	Intergenic or intron	-
189710	Insertion	-	G	Intergenic or intron	-
189711	SNV	G	C	Intergenic or intron	-
189721	SNV	G	C	Intergenic or intron	-
189725	SNV	C	G	Intergenic or intron	-
189726	SNV	T	G	Intergenic or intron	-
189727	SNV	A	G	Intergenic or intron	-
189728	SNV	C	G	Intergenic or intron	-
189729	SNV	C	G	Intergenic or intron	-
189730	SNV	C	T	Intergenic or intron	-
189731	SNV	C	A	Intergenic or intron	-
189732	SNV	C	G	Intergenic or intron	-
189736	SNV	G	C	Intergenic or intron	-
189816	SNV	G	T	Intergenic or intron	-
191711	SNV	A	G	Intergenic or intron	-
191966	SNV	A	T	Intergenic or intron	-
192063	SNV	G	A	Intergenic or intron	-
192235	SNV	G	T	Intergenic or intron	-
193577	SNV	G	T	Intergenic or intron	-
193584	SNV	T	A	Intergenic or intron	-
193590	SNV	T	G	Intergenic or intron	-
193642	SNV	G	C	Intergenic or intron	-
193645	Insertion	-	T	Intergenic or intron	-
193649	Deletion	A	-	Intergenic or intron	-
193652	SNV	C	T	Intergenic or intron	-
195900	SNV	G	T	Intergenic or intron	-
195930	SNV	T	C	Intergenic or intron	-
195931	SNV	G	C	Intergenic or intron	-
195932	SNV	A	G	Intergenic or intron	-
195933	SNV	A	C	Intergenic or intron	-
195934	SNV	G	C	Intergenic or intron	-
195935	SNV	G	A	Intergenic or intron	-
195939	SNV	A	T	Intergenic or intron	-
195940	SNV	G	T	Intergenic or intron	-
195941	SNV	A	T	Intergenic or intron	-
195942	SNV	A	C	Intergenic or intron	-
195944	SNV	A	T	Intergenic or intron	-
195945	SNV	A	T	Intergenic or intron	-
195946	SNV	A	C	Intergenic or intron	-
195951	SNV	T	A	Intergenic or intron	-
195954	SNV	A	T	Intergenic or intron	-
195955	SNV	C	G	Intergenic or intron	-
195959	SNV	G	T	Intergenic or intron	-
195961	Insertion	-	CC	Intergenic or intron	-
195962	Insertion	-	C	Intergenic or intron	-
195963	SNV	C	T	Intergenic or intron	-
195966	SNV	T	A	Intergenic or intron	-
195969	SNV	T	C	Intergenic or intron	-
195971	Insertion	-	C	Intergenic or intron	-
195972	SNV	C	G	Intergenic or intron	-
195973	SNV	C	G	Intergenic or intron	-
195974	SNV	C	A	Intergenic or intron	-
195975	SNV	C	T	Intergenic or intron	-
195979	SNV	A	T	Intergenic or intron	-
195980	Insertion	-	TT	Intergenic or intron	-
195983	SNV	C	T	Intergenic or intron	-
195988	SNV	A	C	Intergenic or intron	-
195990	Insertion	-	C	Intergenic or intron	-
196779	SNV	A	C	Intergenic or intron	-
196951	SNV	T	C	Intergenic or intron	-
197064	SNV	T	G	Intergenic or intron	-
197405	SNV	C	A	exon	orf261, nonsynonymous, GAG=>GAT, E=>D
197410	SNV	C	A	exon	orf261, nonsynonymous, GCT=>TCT, A=>S
197441	SNV	A	C	exon	orf261, synonymous, ACT=>ACG
197493	SNV	T	C	exon	orf261, nonsynonymous, CAT=>CGT, H=>R
197526	SNV	A	G	exon	orf261, nonsynonymous, GTT=>GCT, V=>A
197528	SNV	A	T	exon	orf261, synonymous, ATT=>ATA
197530	SNV	T	C	exon	orf261, nonsynonymous, ATT=>GTT, I=>V
197531	SNV	T	A	exon	orf261, nonsynonymous, GAA=>GAT, E=>D
197539	SNV	C	T	exon	orf261, nonsynonymous, GTT=>ATT, V=>I
197540	SNV	G	T	exon	orf261, nonsynonymous, CGC=>CGA
197542	Deletion	G	-	exon	orf261, frameshift
197546	Insertion	-	T	exon	orf261, frameshift
197552	SNV	T	A	exon	orf261, nonsynonymous, GAA=>GAT, E=>D
197553	SNV	T	G	exon	orf261, nonsynonymous, GAA=>GCA, E=>A
197554	SNV	C	T	exon	orf261, nonsynonymous, GAA=>AAA, E=>K
197558	SNV	T	A	exon	orf261, nonsynonymous, GAA=>GAT, E=>D
197563	SNV	G	T	exon	orf261, nonsynonymous, CCA=>ACA, P=>T
197566	SNV	T	C	exon	orf261, nonsynonymous, ATT=>GTT, I=>V
197567	Deletion	A	-	exon	orf261, frameshift
197570	Insertion	-	T	exon	orf261, frameshift
197573	SNV	C	T	exon	orf261, synonymous, GGG=>GGA
197579	SNV	G	A	exon	orf261, synonymous, AGC=>AGT
197580	SNV	C	T	exon	orf261, nonsynonymous, AGC=>AAC, S=>N
197584	SNV	T	G	exon	orf261, nonsynonymous, ATA=>CTA, I=>L
197590	SNV	G	T	exon	orf261, nonsynonymous, CTA=>ATA, L=>I
197593	SNV	A	C	exon	orf261, nonsynonymous, TCT=>GCT, S=>A
197597	SNV	G	A	exon	orf261, synonymous, ACC=>ACT
197601	SNV	T	C	exon	orf261, nonsynonymous, AAA=>AGA, K=>R
197605	SNV	C	G	exon	orf261, nonsynonymous, GAA=>CAA, E=>Q
197606	SNV	T	C	exon	orf261, nonsynonymous, ATA=>ATG, I=>M
197608	SNV	T	C	exon	orf261, nonsynonymous, ATA=>GTA, I=>V
197609	SNV	A	G	exon	orf261, nonsynonymous, ATT=>ATC
197616	SNV	T	C	exon	orf261, nonsynonymous, GAA=>GGA, E=>G
197617	SNV	C	G	exon	orf261, nonsynonymous, GAA=>CAA, E=>Q
197621	SNV	T	G	exon	orf261, nonsynonymous, ATA=>ATC
197625	SNV	C	T	exon	orf261, synonymous, AGA=>AAA, R=>K
197626	SNV	T	G	exon	orf261, synonymous, AGA=>CGA
197633	SNV	T	A	exon	orf261, nonsynonymous, AGA=>AGT, R=>S
197635	SNV	T	G	exon	orf261, synonymous, AGA=>CGA
197636	SNV	T	A	exon	orf261, nonsynonymous, TTA=>TTT, L=>F
197641	SNV	C	T	exon	orf261, nonsynonymous, GGT=>AGT, G=>S
197794	SNV	G	T	exon	orf261, nonsynonymous, CTT=>ATT, L=>I
197870	SNV	T	C	exon	orf261, synonymous, CAA=>CAG
197878	SNV	T	C	exon	orf261, nonsynonymous, ATT=>GTT, I=>V
197924	SNV	T	A	exon	orf261, nonsynonymous, TTA=>TTT, L=>F
197932	SNV	T	C	exon	orf261, nonsynonymous, ATA=>GTA, I=>V
197952	SNV	A	C	exon	orf261, nonsynonymous, TTC=>TGC, F=>C
197957	SNV	G	T	exon	orf261, nonsynonymous, TTC=>TTA, F=>L
197963	SNV	A	C	exon	orf261, synonymous, TCT=>TCG
197979	SNV	T	C	exon	orf261, nonsynonymous, CAA=>CGA, Q=>R
198045	SNV	C	T	exon	orf261, nonsynonymous, AGC=>AAC, S=>N
198046	SNV	T	C	exon	orf261, nonsynonymous, AGC=>GGC, S=>G
198049	SNV	A	G	exon	orf261, nonsynonymous, TGC=>CGC, C=>R
198083	SNV	A	C	exon	orf261, nonsynonymous, TTT=>TTG, F=>L
198084	SNV	A	G	exon	orf261, nonsynonymous, TTT=>TCT, F=>S
198085	SNV	A	G	exon	orf261, nonsynonymous, TTT=>CTT, F=>L
198090	SNV	A	T	exon	orf261, nonsynonymous, ATA=>AAA, I=>K
198100	SNV	T	C	exon	orf261, nonsynonymous, ACA=>GCA, T=>A
198106	SNV	A	T	exon	orf261, nonsynonymous, TTG=>ATG, L=>M
198107	SNV	T	C	exon	orf261, synonymous, TTA=>TTG
198114	SNV	A	G	exon	orf261, nonsynonymous, TTT=>TCT, F=>S
198119	SNV	T	C	exon	orf261, synonymous, TTA=>TTG
198323	SNV	T	G	Intergenic or intron	-
199169	SNV	A	C	exon	cox1, synonymous, TCT=>TCG
199844	SNV	A	C	exon	cox1, synonymous, CTT=>CTG
200000	Deletion	G	-	Intergenic or intron	-
200015	SNV	C	T	Intergenic or intron	-
200154	SNV	A	G	Intergenic or intron	-
200222	SNV	A	C	Intergenic or intron	-
200285	Deletion	CCATA	-	Intergenic or intron	-
200989	SNV	A	G	Intergenic or intron	-
202539	SNV	G	A	Intergenic or intron	-
202583	SNV	T	G	Intergenic or intron	-
202810	SNV	A	G	Intergenic or intron	-
203166	SNV	A	G	Intergenic or intron	-
203176	SNV	C	T	Intergenic or intron	-
203225	Deletion	T	-	Intergenic or intron	-
203285	SNV	C	T	Intergenic or intron	-
203655	SNV	C	A	Intergenic or intron	-
204661	Insertion	-	A	Intergenic or intron	-
205127	SNV	A	C	Intergenic or intron	-
205458	SNV	C	T	Intergenic or intron	-
205509	SNV	C	A	Intergenic or intron	-
205510	SNV	G	A	Intergenic or intron	-
205511	SNV	T	A	Intergenic or intron	-
205512	SNV	T	A	Intergenic or intron	-
205513	SNV	T	C	Intergenic or intron	-
205514	SNV	T	G	Intergenic or intron	-
205592	SNV	T	G	Intergenic or intron	-
205914	SNV	A	G	Intergenic or intron	-
207076	SNV	T	A	Intergenic or intron	-
207697	Deletion	C	-	Intergenic or intron	-
207768	SNV	T	G	Intergenic or intron	-
208013	Deletion	AT	-	Intergenic or intron	-
208084	Deletion	CTT	-	Intergenic or intron	-
209066	Insertion	-	AAAG	Intergenic or intron	-
209561	SNV	A	G	Intergenic or intron	-
209603	Deletion	ACTTA	-	Intergenic or intron	-
210278	Insertion	-	A	Intergenic or intron	-
210283	Insertion	-	A	Intergenic or intron	-
210284	Insertion	-	AA	Intergenic or intron	-
210406	SNV	T	G	Intergenic or intron	-
210729	Insertion	-	CTTTT	Intergenic or intron	-
211289	SNV	T	A	Intergenic or intron	-
211797	Deletion	T	-	Intergenic or intron	-
212208	SNV	C	A	Intergenic or intron	-
213232	SNV	C	T	Intergenic or intron	-
213418	SNV	T	C	Intergenic or intron	-
213426	SNV	A	T	Intergenic or intron	-
213427	SNV	A	T	Intergenic or intron	-
213428	SNV	A	T	Intergenic or intron	-
213430	Insertion	-	A	Intergenic or intron	-
213831	SNV	G	T	Intergenic or intron	-
213835	SNV	T	A	Intergenic or intron	-
213836	SNV	G	T	Intergenic or intron	-
213837	SNV	C	A	Intergenic or intron	-
214004	SNV	G	A	Intergenic or intron	-
214009	SNV	C	A	Intergenic or intron	-
214010	SNV	T	G	Intergenic or intron	-
214015	SNV	T	C	Intergenic or intron	-
215054	SNV	C	A	exon	rps3, nonsynonymous, CCA=>CAA, P=>Q
215104	SNV	G	T	exon	rps3, nonsynonymous, GCA=>TCA, A=>S
215108	SNV	T	C	exon	rps3, nonsynonymous, GTG=>GCG, V=>A
215111	SNV	G	A	exon	rps3, nonsynonymous, CGC=>CAC, R=>H
215113	SNV	C	T	exon	rps3, nonsynonymous, CCC=>TCC, P=>S
215118	SNV	C	T	exon	rps3, synonymous, TCC=>TCT
215745	SNV	A	C	exon	rps3, synonymous, ATA=>ATC
216510	SNV	T	G	Intergenic or intron	-
216536	SNV	A	C	Intergenic or intron	-
217109	SNV	C	G	exon	rpl5, synonymous, GCC=>GCG
217135	SNV	T	C	exon	rpl5, nonsynonymous, CTG=>CCG, L=>P
217512	SNV	G	A	Intergenic or intron	-
217846	SNV	T	C	Intergenic or intron	-
218169	SNV	T	G	Intergenic or intron	-
218446	SNV	G	A	Intergenic or intron	-
218655	SNV	T	G	Intergenic or intron	-
221110	SNV	C	T	Intergenic or intron	-
221457	SNV	A	C	Intergenic or intron	-
221537	SNV	T	G	Intergenic or intron	-
221628	Deletion	T	-	Intergenic or intron	-

## Sheet: BC2
Table S3 Total mtDNA variants of Brassica carinata accession BC2.
Genomic Position	Variant type	Reference sequence	Alleles	Description	Annotation
2388	SNV	G	C	Intergenic or intron	-
2390	Insertion	-	T	Intergenic or intron	-
2392	SNV	G	C	Intergenic or intron	-
2395	SNV	G	T	Intergenic or intron	-
2398	SNV	A	C	Intergenic or intron	-
2403	SNV	C	G	Intergenic or intron	-
2404	Insertion	-	T	Intergenic or intron	-
2406	Insertion	-	GG	Intergenic or intron	-
2407	Insertion	-	CG	Intergenic or intron	-
2409	SNV	T	A	Intergenic or intron	-
2410	SNV	T	A	Intergenic or intron	-
2411	SNV	T	G	Intergenic or intron	-
2412	SNV	T	G	Intergenic or intron	-
2414	SNV	T	A	Intergenic or intron	-
2415	SNV	T	C	Intergenic or intron	-
2418	SNV	A	T	Intergenic or intron	-
2419	SNV	A	G	Intergenic or intron	-
2475	SNV	C	T	Intergenic or intron	-
2570	SNV	T	G	Intergenic or intron	-
2571	SNV	C	A	Intergenic or intron	-
2684	SNV	A	C	Intergenic or intron	-
2840	SNV	T	G	Intergenic or intron	-
2887	Insertion	-	A	Intergenic or intron	-
3003	Deletion	G	-	Intergenic or intron	-
3005	SNV	G	A	Intergenic or intron	-
3006	SNV	T	A	Intergenic or intron	-
3054	SNV	A	C	Intergenic or intron	-
3618	SNV	C	T	Intergenic or intron	-
3964	Deletion	TTT	-	exon	orf101f, frameshift
3968	Deletion	T	-	exon	orf101f, frameshift
4135	SNV	T	C	exon	orf101f, synonymous, TTT=>TTC
4168	SNV	T	C	exon	orf101f, nonsynonymous, TCT=>TCC
4183	Deletion	CTTCTT	-	exon	orf101f, frameshift
4325	SNV	T	C	Intergenic or intron	-
4397	SNV	T	G	Intergenic or intron	-
4635	SNV	C	T	Intergenic or intron	-
4639	SNV	A	C	Intergenic or intron	-
4668	SNV	G	A	Intergenic or intron	-
4701	SNV	G	A	Intergenic or intron	-
5384	SNV	C	T	exon	ccmC, nonsynonymous, TCA=>TTA, S=>L
5720	Insertion	-	AATAG	Intergenic or intron	-
5790	SNV	G	T	Intergenic or intron	-
5805	SNV	T	G	Intergenic or intron	-
6101	SNV	T	C	Intergenic or intron	-
6544	Deletion	CAATCGAAG	-	Intergenic or intron	-
6890	Deletion	GAGAT	-	Intergenic or intron	-
7137	SNV	G	A	Intergenic or intron	-
7268	SNV	A	C	Intergenic or intron	-
7382	SNV	C	T	Intergenic or intron	-
7401	Insertion	-	GAAA	Intergenic or intron	-
7531	Insertion	-	T	Intergenic or intron	-
7959	SNV	G	A	Intergenic or intron	-
8382	Insertion	-	G	Intergenic or intron	-
8530	Insertion	-	A	Intergenic or intron	-
8661	SNV	C	A	Intergenic or intron	-
8681	SNV	G	T	Intergenic or intron	-
8817	SNV	A	G	Intergenic or intron	-
9037	SNV	A	G	Intergenic or intron	-
9401	SNV	C	T	Intergenic or intron	-
9713	SNV	C	T	Intergenic or intron	-
9740	Deletion	CC	-	Intergenic or intron	-
9813	SNV	A	T	Intergenic or intron	-
10079	SNV	A	G	exon	nad2, nonsynonymous, TGC=>CGC, C=>R
10477	SNV	C	T	Intergenic or intron	-
11157	Insertion	-	C	Intergenic or intron	-
12362	SNV	G	A	exon	rps4, nonsynonymous, CCA=>TCA, P=>S
13613	Deletion	A	-	Intergenic or intron	-
13615	SNV	T	C	Intergenic or intron	-
13616	SNV	T	C	Intergenic or intron	-
13617	SNV	T	A	Intergenic or intron	-
13618	SNV	T	C	Intergenic or intron	-
13619	SNV	G	A	Intergenic or intron	-
13620	SNV	T	A	Intergenic or intron	-
13621	SNV	G	A	Intergenic or intron	-
13622	SNV	G	A	Intergenic or intron	-
13624	Insertion	-	T	Intergenic or intron	-
13758	SNV	C	T	Intergenic or intron	-
13883	SNV	G	A	Intergenic or intron	-
13916	Deletion	TG	-	Intergenic or intron	-
14257	SNV	C	T	Intergenic or intron	-
14388	SNV	T	C	Intergenic or intron	-
14435	SNV	A	G	Intergenic or intron	-
14612	SNV	G	A	Intergenic or intron	-
14754	SNV	G	A	Intergenic or intron	-
14767	Insertion	-	A	Intergenic or intron	-
14831	SNV	C	T	Intergenic or intron	-
14865	SNV	C	T	Intergenic or intron	-
15356	SNV	G	A	Intergenic or intron	-
15463	SNV	T	G	Intergenic or intron	-
16065	SNV	T	A	Intergenic or intron	-
16066	SNV	C	A	Intergenic or intron	-
16067	Deletion	C	-	Intergenic or intron	-
16070	SNV	C	T	Intergenic or intron	-
16071	SNV	T	A	Intergenic or intron	-
16075	SNV	T	C	Intergenic or intron	-
16076	SNV	A	G	Intergenic or intron	-
16078	SNV	T	A	Intergenic or intron	-
16079	SNV	T	C	Intergenic or intron	-
16086	SNV	T	C	Intergenic or intron	-
16087	SNV	T	C	Intergenic or intron	-
16089	SNV	C	A	Intergenic or intron	-
16091	SNV	T	C	Intergenic or intron	-
16092	SNV	T	A	Intergenic or intron	-
16093	SNV	C	A	Intergenic or intron	-
16094	SNV	C	G	Intergenic or intron	-
16096	SNV	C	G	Intergenic or intron	-
16097	SNV	T	G	Intergenic or intron	-
16099	SNV	T	A	Intergenic or intron	-
16100	SNV	C	A	Intergenic or intron	-
16104	Insertion	-	GA	Intergenic or intron	-
16105	SNV	T	G	Intergenic or intron	-
16107	SNV	A	G	Intergenic or intron	-
16110	SNV	A	T	Intergenic or intron	-
16111	SNV	G	A	Intergenic or intron	-
16113	SNV	C	T	Intergenic or intron	-
16116	SNV	G	T	Intergenic or intron	-
16118	SNV	A	T	Intergenic or intron	-
16120	SNV	G	T	Intergenic or intron	-
16122	Deletion	A	-	Intergenic or intron	-
16125	SNV	C	T	Intergenic or intron	-
16126	SNV	C	T	Intergenic or intron	-
16659	SNV	A	T	Intergenic or intron	-
16692	SNV	T	G	Intergenic or intron	-
16693	SNV	T	A	Intergenic or intron	-
16703	SNV	A	C	Intergenic or intron	-
16729	Deletion	ATTC	-	Intergenic or intron	-
16761	SNV	T	G	Intergenic or intron	-
16762	SNV	T	A	Intergenic or intron	-
16776	SNV	G	T	Intergenic or intron	-
16845	Deletion	C	-	Intergenic or intron	-
16847	SNV	G	T	Intergenic or intron	-
16849	Deletion	A	-	Intergenic or intron	-
16851	Deletion	TT	-	Intergenic or intron	-
16862	SNV	A	C	Intergenic or intron	-
17447	Insertion	-	C	Intergenic or intron	-
17448	SNV	C	G	Intergenic or intron	-
17449	SNV	A	T	Intergenic or intron	-
17453	SNV	A	C	Intergenic or intron	-
17455	SNV	C	A	Intergenic or intron	-
17457	SNV	C	A	Intergenic or intron	-
17461	SNV	C	G	Intergenic or intron	-
17465	Insertion	-	A	Intergenic or intron	-
17489	SNV	T	A	Intergenic or intron	-
17506	SNV	C	G	Intergenic or intron	-
17830	SNV	A	G	exon	nad7, synonymous, CTT=>CTC
18113	SNV	A	G	Intergenic or intron	-
18553	Insertion	-	A	Intergenic or intron	-
18737	SNV	G	T	Intergenic or intron	-
18749	SNV	A	T	Intergenic or intron	-
19099	SNV	C	T	Intergenic or intron	-
19247	SNV	T	G	Intergenic or intron	-
19622	Insertion	-	G	Intergenic or intron	-
19698	SNV	T	C	Intergenic or intron	-
20128	Deletion	A	-	Intergenic or intron	-
20455	SNV	A	G	Intergenic or intron	-
20503	Deletion	CGTT	-	Intergenic or intron	-
20517	Insertion	-	A	Intergenic or intron	-
23302	SNV	G	A	Intergenic or intron	-
23568	SNV	T	G	Intergenic or intron	-
23569	SNV	A	C	Intergenic or intron	-
23570	SNV	G	A	Intergenic or intron	-
23580	SNV	C	T	Intergenic or intron	-
24021	Insertion	-	T	Intergenic or intron	-
24350	SNV	T	G	Intergenic or intron	-
24393	SNV	G	A	Intergenic or intron	-
24509	Insertion	-	GTTAC	Intergenic or intron	-
25172	SNV	G	T	Intergenic or intron	-
25245	SNV	G	A	Intergenic or intron	-
25973	Insertion	-	A	Intergenic or intron	-
25975	SNV	C	A	Intergenic or intron	-
26980	SNV	A	C	exon	orf124, synonymous, CTA=>CTC
27149	SNV	T	C	exon	orf124, nonsynonymous, TCC=>CCC, S=>P
27159	SNV	A	G	exon	orf124, nonsynonymous, GAT=>GGT, D=>G
27212	SNV	G	A	exon	orf113a, nonsynonymous, GAG=>AAG, E=>K
27218	SNV	T	C	exon	orf113a, nonsynonymous, TTC=>CTC, F=>L
27224	SNV	G	A	exon	orf113a, nonsynonymous, GAA=>AAA, E=>K
27266	SNV	T	C	exon	orf113a, nonsynonymous, TCT=>CCT, S=>P
27275	SNV	C	G	exon	orf113a, nonsynonymous, CGT=>GGT, R=>G
27415	SNV	C	T	exon	orf113a, synonymous, GGC=>GGT
27437	SNV	C	G	exon	orf113a, nonsynonymous, CGC=>GGC, R=>G
27656	SNV	G	A	exon	orf286, synonymous, TCC=>TCT
27665	SNV	C	T	exon	orf286, synonymous, ACG=>ACA
27668	SNV	A	G	exon	orf286, synonymous, TTT=>TTC
27701	SNV	C	T	exon	orf286, synonymous, GTG=>GTA
27724	SNV	T	A	exon	orf286, nonsynonymous, ACG=>TCG, T=>S
27725	SNV	C	A	exon	orf286, synonymous, GTG=>GTT
27727	SNV	C	A	exon	orf286, nonsynonymous, GTG=>TTG, V=>L
27732	SNV	T	G	exon	orf286, nonsynonymous, TAT=>TCT, Y=>S
27733	SNV	A	C	exon	orf286, nonsynonymous, TAT=>GAT, Y=>D
27739	SNV	G	T	exon	orf286, nonsynonymous, CTA=>ATA, L=>I
27742	SNV	A	T	exon	orf286, nonsynonymous, TTT=>ATT, F=>I
27747	SNV	C	T	exon	orf286, nonsynonymous, GGG=>GAG, G=>E
27765	SNV	G	T	exon	orf286, nonsynonymous, CCG=>CAG, P=>Q
27787	SNV	C	T	exon	orf286, nonsynonymous, GAA=>AAA, E=>K
27804	SNV	C	A	exon	orf286, nonsynonymous, GGA=>GTA, G=>V
27805	SNV	C	T	exon	orf286, nonsynonymous, GGA=>AGA, G=>R
27806	SNV	C	T	exon	orf286, synonymous, GTG=>GTA
27809	SNV	G	C	exon	orf286, nonsynonymous, TTC=>TTG, F=>L
27846	SNV	T	C	exon	orf286, nonsynonymous, GAG=>GGG, E=>G
27969	SNV	T	C	exon	orf286, nonsynonymous, AAA=>AGA, K=>R
27970	SNV	T	C	exon	orf286, nonsynonymous, AAA=>GAA, K=>E
27974	Insertion	-	AAAACC	exon	orf286, Inserted in 3-fold
28046	SNV	T	C	Intergenic or intron	-
28051	SNV	T	C	Intergenic or intron	-
28070	Deletion	G	-	Intergenic or intron	-
28127	SNV	T	C	Intergenic or intron	-
28128	SNV	G	A	Intergenic or intron	-
28130	SNV	T	G	Intergenic or intron	-
28131	SNV	T	G	Intergenic or intron	-
28132	Deletion	T	-	Intergenic or intron	-
28135	SNV	C	T	Intergenic or intron	-
28136	SNV	A	G	Intergenic or intron	-
28238	SNV	C	T	Intergenic or intron	-
28239	SNV	T	G	Intergenic or intron	-
28240	SNV	A	C	Intergenic or intron	-
28374	SNV	C	T	Intergenic or intron	-
28386	SNV	C	T	Intergenic or intron	-
28855	SNV	G	A	Intergenic or intron	-
29668	SNV	C	T	Intergenic or intron	-
29893	SNV	A	G	Intergenic or intron	-
30577	Insertion	-	A	Intergenic or intron	-
31044	SNV	C	T	exon	orf110, TGG=>TGA, W=>*, nonsense
31120	SNV	G	T	exon	orf110, nonsynonymous, TCT=>TAT, S=>Y
31263	Insertion	-	GCC	exon	orf110, Inserted in 3-fold
31486	Insertion	-	TCTA	Intergenic or intron	-
33734	Deletion	T	-	Intergenic or intron	-
33772	Deletion	CT	-	Intergenic or intron	-
33891	Insertion	-	T	Intergenic or intron	-
35770	SNV	C	T	exon	orf101a, nonsynonymous, CCA=>CTA, P=>L
35848	SNV	C	T	exon	orf101a, nonsynonymous, TCT=>TTT, S=>F
36134	SNV	C	T	Intergenic or intron	-
36221	SNV	A	G	Intergenic or intron	-
36292	SNV	A	C	Intergenic or intron	-
36700	Insertion	-	A	Intergenic or intron	-
37002	SNV	A	T	Intergenic or intron	-
40085	SNV	C	T	Intergenic or intron	-
40720	SNV	T	C	Intergenic or intron	-
41089	Deletion	AAGA	-	Intergenic or intron	-
41851	SNV	G	A	exon	nad9, nonsynonymous, TCG=>TTG, S=>L
41963	SNV	C	T	exon	nad9, nonsynonymous, GTC=>ATC, V=>I
42031	SNV	G	A	Intergenic or intron	-
42218	SNV	C	T	Intergenic or intron	-
42409	SNV	T	G	Intergenic or intron	-
42490	SNV	A	C	Intergenic or intron	-
43415	SNV	G	A	Intergenic or intron	-
43596	SNV	G	A	Intergenic or intron	-
43656	SNV	G	C	Intergenic or intron	-
43690	SNV	G	A	Intergenic or intron	-
43749	SNV	A	G	Intergenic or intron	-
44366	SNV	G	A	Intergenic or intron	-
44401	SNV	C	T	Intergenic or intron	-
44890	SNV	A	C	Intergenic or intron	-
45538	Deletion	AATT	-	Intergenic or intron	-
46161	SNV	T	C	exon	ccmFN2, nonsynonymous, TTA=>TCA, L=>S
46496	SNV	G	A	Intergenic or intron	-
46719	Deletion	GA	-	Intergenic or intron	-
46832	SNV	C	T	Intergenic or intron	-
46981	Deletion	GACGGA	-	Intergenic or intron	-
47088	SNV	G	A	Intergenic or intron	-
47656	Insertion	-	TGT	Intergenic or intron	-
48046	SNV	G	A	Intergenic or intron	-
48360	Deletion	T	-	Intergenic or intron	-
48391	SNV	C	T	Intergenic or intron	-
48523	SNV	C	T	Intergenic or intron	-
49616	SNV	T	C	Intergenic or intron	-
50230	Deletion	GA	-	Intergenic or intron	-
50404	SNV	A	G	Intergenic or intron	-
51588	SNV	C	T	Intergenic or intron	-
51890	SNV	C	T	Intergenic or intron	-
51920	SNV	G	A	Intergenic or intron	-
53704	Deletion	T	-	Intergenic or intron	-
53920	SNV	G	T	Intergenic or intron	-
54455	SNV	T	G	Intergenic or intron	-
54691	SNV	G	C	Intergenic or intron	-
54765	Deletion	G	-	Intergenic or intron	-
54788	SNV	A	G	Intergenic or intron	-
55754	SNV	G	A	exon	orf25, nonsynonymous, TCG=>TTG, S=>L
55793	SNV	G	A	exon	orf25, nonsynonymous, GCG=>GTG, A=>V
56159	SNV	G	A	Intergenic or intron	-
56581	SNV	G	T	Intergenic or intron	-
56605	SNV	G	A	Intergenic or intron	-
56834	Insertion	-	CC	Intergenic or intron	-
57000	SNV	C	G	Intergenic or intron	-
57022	Deletion	A	-	Intergenic or intron	-
57082	SNV	T	C	Intergenic or intron	-
57373	Deletion	C	-	Intergenic or intron	-
57686	SNV	C	T	exon	orf101b, nonsynonymous, GAG=>AAG, E=>K
58005	SNV	G	A	Intergenic or intron	-
58210	SNV	C	T	Intergenic or intron	-
58221	SNV	T	G	Intergenic or intron	-
58222	Insertion	-	G	Intergenic or intron	-
58271	SNV	T	C	Intergenic or intron	-
58300	SNV	T	C	Intergenic or intron	-
58301	SNV	A	G	Intergenic or intron	-
58311	SNV	T	C	Intergenic or intron	-
58316	SNV	A	T	Intergenic or intron	-
58318	SNV	G	A	Intergenic or intron	-
58320	SNV	A	G	Intergenic or intron	-
58321	SNV	A	C	Intergenic or intron	-
58324	SNV	G	C	Intergenic or intron	-
58326	SNV	A	C	Intergenic or intron	-
58328	SNV	G	C	Intergenic or intron	-
58330	SNV	G	C	Intergenic or intron	-
58331	Insertion	-	C	Intergenic or intron	-
58332	SNV	C	T	Intergenic or intron	-
58335	Insertion	-	G	Intergenic or intron	-
63802	Insertion	-	G	Intergenic or intron	-
63823	SNV	G	A	Intergenic or intron	-
63826	SNV	A	C	Intergenic or intron	-
63828	SNV	T	C	Intergenic or intron	-
63829	SNV	T	G	Intergenic or intron	-
63830	Insertion	-	G	Intergenic or intron	-
63831	SNV	A	C	Intergenic or intron	-
63832	SNV	T	A	Intergenic or intron	-
63833	SNV	G	C	Intergenic or intron	-
63835	SNV	A	T	Intergenic or intron	-
63836	SNV	A	C	Intergenic or intron	-
63839	SNV	C	G	Intergenic or intron	-
63840	Deletion	A	-	Intergenic or intron	-
63842	SNV	A	C	Intergenic or intron	-
63843	Deletion	A	-	Intergenic or intron	-
64639	SNV	C	T	Intergenic or intron	-
64686	Insertion	-	CT	Intergenic or intron	-
64717	SNV	T	G	Intergenic or intron	-
64718	SNV	A	C	Intergenic or intron	-
64719	SNV	G	A	Intergenic or intron	-
64815	SNV	T	C	Intergenic or intron	-
64895	Insertion	-	CA	Intergenic or intron	-
65296	SNV	G	A	Intergenic or intron	-
65375	SNV	T	G	Intergenic or intron	-
65591	SNV	C	T	Intergenic or intron	-
65924	Insertion	-	CATTTTT	Intergenic or intron	-
66404	SNV	C	T	Intergenic or intron	-
66442	Deletion	GACTGTAGG	-	Intergenic or intron	-
66655	SNV	G	A	Intergenic or intron	-
66777	SNV	C	T	Intergenic or intron	-
67191	Deletion	G	-	exon	orf119, frameshift
67267	SNV	T	C	exon	orf119, nonsynonymous, TCC=>CCC, S=>P
67800	Insertion	-	GAGA	Intergenic or intron	-
67999	SNV	G	A	Intergenic or intron	-
68252	SNV	G	A	Intergenic or intron	-
68999	SNV	G	T	Intergenic or intron	-
69549	Deletion	TGGTT	-	Intergenic or intron	-
69663	SNV	A	C	Intergenic or intron	-
69937	SNV	C	T	Intergenic or intron	-
69958	Insertion	-	TTGT	Intergenic or intron	-
70099	Insertion	-	TCTTTCTT	Intergenic or intron	-
70113	SNV	G	A	Intergenic or intron	-
70668	SNV	T	C	Intergenic or intron	-
71520	Deletion	TT	-	Intergenic or intron	-
71941	SNV	G	A	exon	orf161, synonymous, CCG=>CCA
73704	SNV	C	T	Intergenic or intron	-
73723	SNV	A	G	Intergenic or intron	-
75132	SNV	G	A	exon	matR, nonsynonymous, GGT=>AGT, G=>S
75295	SNV	G	A	exon	matR, nonsynonymous, CGG=>CAG, R=>Q
75900	Deletion	T	-	Intergenic or intron	-
77901	SNV	A	G	Intergenic or intron	-
78727	SNV	T	C	exon	nad5, synonymous, GGT=>GGC
79867	Deletion	CC	-	exon	orf115b, frameshift
80285	SNV	G	T	Intergenic or intron	-
80360	SNV	G	A	Intergenic or intron	-
81199	SNV	C	T	Intergenic or intron	-
81373	SNV	G	A	Intergenic or intron	-
81921	SNV	G	T	Intergenic or intron	-
82103	SNV	G	A	Intergenic or intron	-
82328	SNV	G	T	Intergenic or intron	-
82735	Deletion	C	-	Intergenic or intron	-
83052	SNV	A	G	Intergenic or intron	-
83137	SNV	G	A	Intergenic or intron	-
83500	Insertion	-	AA	Intergenic or intron	-
86542	SNV	T	C	Intergenic or intron	-
86793	SNV	G	C	Intergenic or intron	-
87157	SNV	A	G	Intergenic or intron	-
87430	SNV	T	C	Intergenic or intron	-
87508	Deletion	TAAGA	-	Intergenic or intron	-
87632	Insertion	-	T	Intergenic or intron	-
88700	SNV	G	C	Intergenic or intron	-
88731	SNV	A	C	Intergenic or intron	-
89005	Deletion	C	-	Intergenic or intron	-
89358	SNV	T	C	Intergenic or intron	-
89587	SNV	A	C	exon	orf104, nonsynonymous, ACT=>CCT, T=>P
89631	SNV	T	G	exon	orf104, nonsynonymous, TGT=>TGG, C=>W
89772	SNV	C	T	Intergenic or intron	-
90352	SNV	C	T	Intergenic or intron	-
90976	SNV	C	T	Intergenic or intron	-
91314	Insertion	-	AA	Intergenic or intron	-
91373	SNV	C	T	Intergenic or intron	-
92119	SNV	G	A	Intergenic or intron	-
92196	SNV	C	T	Intergenic or intron	-
92255	SNV	G	A	Intergenic or intron	-
92289	SNV	A	G	Intergenic or intron	-
92453	SNV	A	T	Intergenic or intron	-
92651	SNV	G	A	Intergenic or intron	-
93934	Deletion	A	-	Intergenic or intron	-
94019	SNV	C	T	Intergenic or intron	-
95097	SNV	A	C	Intergenic or intron	-
95329	SNV	T	C	Intergenic or intron	-
96149	SNV	G	A	Intergenic or intron	-
96160	SNV	A	C	Intergenic or intron	-
96174	SNV	C	A	Intergenic or intron	-
96344	SNV	A	C	Intergenic or intron	-
96345	SNV	A	G	Intergenic or intron	-
96346	SNV	A	T	Intergenic or intron	-
96347	SNV	A	C	Intergenic or intron	-
96348	SNV	A	T	Intergenic or intron	-
96349	SNV	A	T	Intergenic or intron	-
96350	SNV	A	C	Intergenic or intron	-
96351	Deletion	T	-	Intergenic or intron	-
96354	SNV	T	C	Intergenic or intron	-
96355	Insertion	-	C	Intergenic or intron	-
96356	SNV	T	G	exon	orf195, TGA=>TGC, *=>C, readthrough
96357	SNV	C	G	exon	orf195, TGA=>TCA, *=>S, readthrough
96363	SNV	A	C	exon	orf195, nonsynonymous, TTG=>TGG, L=>W
96364	SNV	A	C	exon	orf195, nonsynonymous, TTG=>GTG, L=>V
96366	Deletion	TT	-	exon	orf195, frameshift
96370	SNV	C	A	exon	orf195, GGA=>TGA, G=>*, nonsense
96873	SNV	G	C	exon	orf195, nonsynonymous, CCA=>CGA, P=>R
96874	SNV	G	C	exon	orf195, nonsynonymous, CCA=>GCA, P=>A
96875	SNV	G	C	exon	orf195, synonymous, CTC=>CTG
96876	SNV	A	T	exon	orf195, nonsynonymous, CTC=>CAC, L=>H
96877	Deletion	G	-	exon	orf195, frameshift
96902	SNV	G	T	exon	orf195, nonsynonymous, GAC=>GAA, D=>E
96906	SNV	A	C	exon	orf195, nonsynonymous, ATG=>AGG, M=>R
96907	SNV	T	C	exon	orf195, nonsynonymous, ATG=>GTG, M=>V
96908	SNV	T	G	exon	orf195, synonymous, GCA=>GCC
96910	SNV	C	T	exon	orf195, nonsynonymous, GCA=>ACA, A=>T
96911	Insertion	-	T	exon	orf195, frameshift
96913	SNV	C	G	exon	orf195, nonsynonymous, GCA=>CCA, A=>P
96915	SNV	A	G	exon	orf195, nonsynonymous, GTC=>GCC, V=>A
96916	SNV	C	G	exon	orf195, nonsynonymous, GTC=>CTC, V=>L
96918	SNV	G	T	exon	orf195, nonsynonymous, GCT=>GAT, A=>D
96919	SNV	C	T	exon	orf195, nonsynonymous, GCT=>ACT, A=>T
96922	SNV	A	T	exon	orf195, nonsynonymous, TTT=>ATT, F=>I
96927	SNV	G	T	exon	orf195, nonsynonymous, CCA=>CAA, P=>Q
96929	SNV	T	G	exon	orf195, synonymous, ATA=>ATC
96933	SNV	G	C	exon	orf195, nonsynonymous, CCT=>CGT, P=>R
96934	SNV	G	C	exon	orf195, nonsynonymous, CCT=>GCT, P=>A
96935	SNV	A	C	exon	orf195, synonymous, GTT=>GTG
96936	SNV	A	G	exon	orf195, nonsynonymous, GTT=>GCT, V=>A
96937	SNV	C	A	exon	orf195, nonsynonymous, 'GTT=>TTT, V=>F
96941	Insertion	-	C	exon	orf195, Inserted in stop codon
96944	SNV	C	A	exon	cox2, nonsynonymous, CGA=>CTA, R=>L
96945	Deletion	G	-	exon	cox2, frameshift
96947	SNV	G	T	exon	cox2, nonsynonymous, TCT=>TAT, S=>Y
96948	SNV	A	C	exon	cox2, nonsynonymous, TCT=>GCT, S=>A
96950	SNV	G	T	exon	cox2, TCA=>TAA, S=>*, nonsense
96951	SNV	A	T	exon	cox2, nonsynonymous, TCA=>ACA, S=>T
96952	SNV	G	C	exon	cox2, synonymous, GTC=>GTG
96953	Deletion	A	-	exon	cox2, frameshift
99240	SNV	G	T	Intergenic or intron	-
99597	SNV	G	A	Intergenic or intron	-
100964	SNV	C	T	Intergenic or intron	-
101098	SNV	T	C	Intergenic or intron	-
101260	SNV	G	A	Intergenic or intron	-
102079	SNV	C	T	Intergenic or intron	-
102131	SNV	A	C	Intergenic or intron	-
102749	Deletion	C	-	Intergenic or intron	-
103062	SNV	C	T	Intergenic or intron	-
103195	SNV	C	G	Intergenic or intron	-
103445	Deletion	C	-	Intergenic or intron	-
104146	SNV	T	C	Intergenic or intron	-
104304	SNV	C	G	Intergenic or intron	-
104564	SNV	T	C	Intergenic or intron	-
104879	SNV	T	C	Intergenic or intron	-
105005	SNV	C	T	Intergenic or intron	-
105008	SNV	A	T	Intergenic or intron	-
105009	Deletion	A	-	Intergenic or intron	-
105011	SNV	C	T	Intergenic or intron	-
105012	SNV	C	T	Intergenic or intron	-
105014	Insertion	-	A	Intergenic or intron	-
105015	SNV	T	C	Intergenic or intron	-
105016	SNV	G	A	Intergenic or intron	-
105018	SNV	C	A	Intergenic or intron	-
105020	SNV	C	G	Intergenic or intron	-
105021	SNV	T	A	Intergenic or intron	-
105022	SNV	T	A	Intergenic or intron	-
105023	SNV	C	A	Intergenic or intron	-
105025	SNV	T	C	Intergenic or intron	-
105027	Deletion	G	-	Intergenic or intron	-
105031	SNV	G	C	Intergenic or intron	-
105033	SNV	T	C	Intergenic or intron	-
105412	SNV	G	A	Intergenic or intron	-
105476	SNV	C	T	Intergenic or intron	-
105582	SNV	T	C	Intergenic or intron	-
105603	SNV	A	G	Intergenic or intron	-
105748	Insertion	-	GAAA	Intergenic or intron	-
105790	SNV	A	G	Intergenic or intron	-
106464	SNV	A	G	exon	ccmFC, nonsynonymous, TTG=>TCG, L=>S
106661	SNV	G	A	exon	ccmFC, synonymous, ACC=>ACT
107277	SNV	A	C	Intergenic or intron	-
108257	SNV	C	T	exon	ccmFC, synonymous, AAG=>AAA
108795	SNV	C	T	Intergenic or intron	-
109040	SNV	G	T	Intergenic or intron	-
109258	SNV	C	T	Intergenic or intron	-
109709	Deletion	T	-	Intergenic or intron	-
109721	SNV	A	C	Intergenic or intron	-
109943	Deletion	A	-	exon	orf146, frameshift
110342	SNV	G	A	Intergenic or intron	-
110506	Deletion	CA	-	Intergenic or intron	-
110517	SNV	G	A	Intergenic or intron	-
110522	SNV	C	T	Intergenic or intron	-
110536	Deletion	G	-	Intergenic or intron	-
111732	Deletion	AAAA	-	Intergenic or intron	-
112044	Deletion	CTTT	-	exon	orf147, frameshift
112149	SNV	G	A	exon	orf147, nonsynonymous, GAG=>AAG, E=>K
112618	Insertion	-	TCTTT	exon	orf164, frameshift
112726	SNV	T	G	exon	orf164, nonsynonymous, ATT=>ATG, I=>M
113056	SNV	G	A	Intergenic or intron	-
113161	SNV	T	C	Intergenic or intron	-
113263	SNV	G	A	Intergenic or intron	-
113586	SNV	C	T	Intergenic or intron	-
113614	SNV	T	G	Intergenic or intron	-
113790	Insertion	-	AGAT	Intergenic or intron	-
114224	SNV	C	T	Intergenic or intron	-
114457	SNV	C	A	Intergenic or intron	-
114665	Deletion	CATG	-	Intergenic or intron	-
115889	SNV	C	T	Intergenic or intron	-
115980	SNV	A	C	Intergenic or intron	-
116886	SNV	A	G	Intergenic or intron	-
117332	SNV	C	A	Intergenic or intron	-
117519	SNV	C	T	Intergenic or intron	-
117520	SNV	C	T	Intergenic or intron	-
117900	Insertion	-	T	Intergenic or intron	-
117902	SNV	G	C	Intergenic or intron	-
117904	SNV	A	T	Intergenic or intron	-
117907	SNV	C	T	Intergenic or intron	-
117909	SNV	C	A	Intergenic or intron	-
118661	Insertion	-	T	Intergenic or intron	-
118663	SNV	C	G	Intergenic or intron	-
118664	SNV	C	G	Intergenic or intron	-
118680	SNV	A	G	Intergenic or intron	-
118681	SNV	C	G	Intergenic or intron	-
118684	SNV	C	T	Intergenic or intron	-
118686	Deletion	A	-	Intergenic or intron	-
118693	SNV	C	G	Intergenic or intron	-
118694	SNV	C	A	Intergenic or intron	-
118697	Insertion	-	G	Intergenic or intron	-
118698	Insertion	-	G	Intergenic or intron	-
118699	SNV	A	T	Intergenic or intron	-
118702	SNV	C	T	Intergenic or intron	-
118704	SNV	A	C	Intergenic or intron	-
118707	SNV	A	C	Intergenic or intron	-
118708	Deletion	A	-	Intergenic or intron	-
118711	SNV	G	T	Intergenic or intron	-
118712	SNV	G	C	Intergenic or intron	-
118713	Deletion	AG	-	Intergenic or intron	-
118716	SNV	G	T	Intergenic or intron	-
118717	SNV	G	T	Intergenic or intron	-
118719	SNV	A	G	Intergenic or intron	-
118721	SNV	G	T	Intergenic or intron	-
118722	Deletion	C	-	Intergenic or intron	-
119034	Insertion	-	GGGA	Intergenic or intron	-
119048	SNV	A	C	Intergenic or intron	-
119180	SNV	A	C	Intergenic or intron	-
119694	SNV	C	T	exon	orf108b, nonsynonymous, TGT=>TAT, C=>Y
120130	SNV	A	G	Intergenic or intron	-
120261	SNV	A	C	Intergenic or intron	-
120428	SNV	A	G	exon	orf115d, nonsynonymous, ATT=>GTT, I=>V
120633	SNV	C	A	exon	orf115d, nonsynonymous, TCC=>TAC, S=>Y
120883	SNV	G	A	exon	ccmFN1, nonsynonymous, CTC=>TTC, L=>F
124808	SNV	T	G	Intergenic or intron	-
124814	SNV	G	A	Intergenic or intron	-
124906	Deletion	CCTTA	-	Intergenic or intron	-
124978	SNV	G	A	Intergenic or intron	-
125038	Insertion	-	A	Intergenic or intron	-
125040	SNV	C	A	Intergenic or intron	-
125303	Deletion	TCA	-	Intergenic or intron	-
125642	Insertion	-	CA	Intergenic or intron	-
125657	Deletion	TTTC	-	Intergenic or intron	-
125960	SNV	C	T	Intergenic or intron	-
126812	SNV	A	G	Intergenic or intron	-
126930	Deletion	A	-	Intergenic or intron	-
126938	SNV	C	T	Intergenic or intron	-
126940	SNV	T	G	Intergenic or intron	-
126972	SNV	G	C	Intergenic or intron	-
127083	SNV	C	T	exon	orf322, nonsynonymous, CCC=>CTC, P=>L
127143	SNV	T	C	exon	orf322, nonsynonymous, GTT=>GCT, V=>A
127239	SNV	A	G	exon	orf322, nonsynonymous, GAG=>GGG, E=>G
127421	SNV	A	G	exon	orf322, nonsynonymous, AAG=>GAG, K=>E
127426	SNV	G	A	exon	orf322, nonsynonymous, GAG=>GAA
127432	SNV	G	C	exon	orf322, synonymous, CCG=>CCC
127442	SNV	C	G	exon	orf322, nonsynonymous, CGA=>GGA, R=>G
127472	SNV	C	A	exon	orf322, nonsynonymous, CCC=>ACC, P=>T
127473	SNV	C	A	exon	orf322, nonsynonymous, CCC=>CAC, P=>H
127474	SNV	C	A	exon	orf322, synonymous, CCC=>CCA
127475	SNV	C	A	exon	orf322, nonsynonymous, CCG=>ACG, P=>T
127492	SNV	G	C	exon	orf322, nonsynonymous, CAG=>CAC, Q=>H
127498	SNV	A	G	exon	orf322, synonymous, GAA=>GAG
127530	SNV	T	C	exon	orf322, nonsynonymous, CTC=>CCC, L=>P
127575	SNV	G	T	exon	orf322, nonsynonymous, CGG=>CTG, R=>L
127576	SNV	G	T	exon	orf322, synonymous, CGG=>CGT
127577	SNV	G	C	exon	orf322, nonsynonymous, GGT=>CGT, G=>R
127578	SNV	G	C	exon	orf322, nonsynonymous, GGT=>GCT, G=>A
127583	SNV	G	C	exon	orf322, nonsynonymous, GAG=>CAG, E=>Q
127597	SNV	T	A	exon	orf322, synonymous, CCT=>CCA
127607	SNV	G	A	exon	orf322, nonsynonymous, GCT=>ACT, A=>T
127633	SNV	C	G	exon	orf322, nonsynonymous, GAC=>GAG, D=>E
127663	Insertion	-	T	exon	orf322, frameshift
127665	Deletion	G	-	exon	orf322, frameshift
127667	SNV	A	G	exon	orf322, nonsynonymous, AGG=>GGG, R=>G
127670	SNV	G	A	exon	orf322, nonsynonymous, GAT=>AAT, D=>N
127678	SNV	G	T	exon	orf322, nonsynonymous, ATG=>ATT, M=>I
127681	SNV	T	A	exon	orf322, synonymous, ATT=>ATA
127695	Insertion	-	T	exon	orf322, frameshift
127698	SNV	A	C	exon	orf322, nonsynonymous, GAG=>GCG, E=>A
127700	SNV	G	A	exon	orf322, nonsynonymous, GCG=>ACG, A=>T
127702	Deletion	G	-	exon	orf322, frameshift
127705	SNV	A	C	exon	orf322, synonymous, ATA=>ATC
127706	SNV	G	C	exon	orf322, nonsynonymous, GAA=>CAA, E=>Q
127711	SNV	C	T	exon	orf322, synonymous, CGC=>CGT
127718	SNV	C	T	exon	orf322, synonymous, CTG=>TTG
127723	SNV	T	G	exon	orf322, synonymous, GCT=>GCG
127724	SNV	C	G	exon	orf322, nonsynonymous, CAA=>GAA, Q=>E
127725	SNV	A	C	exon	orf322, nonsynonymous, CAA=>CCA, Q=>P
127749	SNV	A	T	exon	orf322, nonsynonymous, GAC=>GTC, D=>V
128275	SNV	C	T	exon	nad3, nonsynonymous, TCC=>TTC, S=>F
128394	SNV	T	C	exon	nad3, synonymous, TTG=>CTG
128505	Deletion	G	-	Intergenic or intron	-
128513	SNV	G	A	Intergenic or intron	-
128867	SNV	A	C	exon	rps12, synonymous, AGA=>CGA
128869	SNV	A	C	exon	rps12, nonsynonymous, AGA=>AGC, R=>S
128943	SNV	A	C	Intergenic or intron	-
128967	SNV	A	G	Intergenic or intron	-
128972	SNV	T	A	Intergenic or intron	-
128992	Insertion	-	CTTTA	Intergenic or intron	-
129829	Insertion	-	T	Intergenic or intron	-
129858	SNV	T	C	Intergenic or intron	-
129907	Insertion	-	ATA	Intergenic or intron	-
130081	SNV	G	T	Intergenic or intron	-
130082	SNV	A	T	Intergenic or intron	-
130083	SNV	C	T	Intergenic or intron	-
130087	Deletion	A	-	Intergenic or intron	-
130246	Insertion	-	A	Intergenic or intron	-
130248	SNV	A	G	Intergenic or intron	-
130249	Deletion	T	-	Intergenic or intron	-
130251	SNV	A	G	Intergenic or intron	-
130254	Deletion	T	-	Intergenic or intron	-
130257	SNV	C	A	Intergenic or intron	-
130259	SNV	C	G	Intergenic or intron	-
130260	SNV	C	G	Intergenic or intron	-
130296	SNV	A	G	Intergenic or intron	-
130309	SNV	C	A	Intergenic or intron	-
130310	SNV	G	C	Intergenic or intron	-
130312	SNV	T	G	Intergenic or intron	-
130313	SNV	A	C	Intergenic or intron	-
130314	SNV	A	C	Intergenic or intron	-
130316	Deletion	G	-	Intergenic or intron	-
130320	SNV	C	T	Intergenic or intron	-
130321	SNV	T	C	Intergenic or intron	-
130322	SNV	T	A	Intergenic or intron	-
130325	SNV	T	C	Intergenic or intron	-
130328	Insertion	-	G	Intergenic or intron	-
130329	SNV	T	C	Intergenic or intron	-
130335	SNV	T	A	Intergenic or intron	-
130336	SNV	C	A	Intergenic or intron	-
130718	Deletion	T	-	Intergenic or intron	-
130721	SNV	A	C	Intergenic or intron	-
130723	SNV	T	A	Intergenic or intron	-
130725	SNV	C	G	Intergenic or intron	-
130728	Deletion	G	-	Intergenic or intron	-
130731	Deletion	C	-	Intergenic or intron	-
130737	SNV	C	T	Intergenic or intron	-
130738	SNV	C	T	Intergenic or intron	-
130739	SNV	C	T	Intergenic or intron	-
130741	Deletion	C	-	Intergenic or intron	-
130743	SNV	T	A	Intergenic or intron	-
130744	SNV	G	C	Intergenic or intron	-
130745	SNV	T	C	Intergenic or intron	-
130747	SNV	C	G	Intergenic or intron	-
130749	SNV	T	C	Intergenic or intron	-
130750	SNV	A	T	Intergenic or intron	-
130752	SNV	A	C	Intergenic or intron	-
130754	SNV	A	C	Intergenic or intron	-
130755	SNV	T	C	Intergenic or intron	-
130758	SNV	G	C	Intergenic or intron	-
130760	Deletion	GAG	-	Intergenic or intron	-
130764	SNV	G	T	Intergenic or intron	-
130766	SNV	A	C	Intergenic or intron	-
130767	SNV	G	A	Intergenic or intron	-
130768	Deletion	GC	-	Intergenic or intron	-
130776	Deletion	T	-	Intergenic or intron	-
130778	SNV	G	A	Intergenic or intron	-
130779	SNV	C	A	Intergenic or intron	-
130859	SNV	G	A	Intergenic or intron	-
130860	SNV	T	C	Intergenic or intron	-
130861	Deletion	T	-	Intergenic or intron	-
130872	Insertion	-	GGCG	Intergenic or intron	-
131972	Insertion	-	ATCTT	Intergenic or intron	-
132122	SNV	G	A	Intergenic or intron	-
132251	Deletion	GATT	-	Intergenic or intron	-
132411	Deletion	AACA	-	Intergenic or intron	-
132933	SNV	C	A	Intergenic or intron	-
132934	SNV	T	C	Intergenic or intron	-
133187	SNV	C	A	Intergenic or intron	-
133190	SNV	T	C	Intergenic or intron	-
133248	SNV	A	C	Intergenic or intron	-
133303	SNV	G	T	Intergenic or intron	-
133885	SNV	C	T	Intergenic or intron	-
137627	SNV	G	A	Intergenic or intron	-
137755	SNV	C	T	Intergenic or intron	-
138638	Deletion	G	-	Intergenic or intron	-
138918	Insertion	-	C	Intergenic or intron	-
139565	Deletion	AGGA	-	Intergenic or intron	-
140472	SNV	C	A	exon	orf112, synonymous, GAA=>TAA, E=>*, nonsense
140748	SNV	C	T	Intergenic or intron	-
142110	SNV	T	C	Intergenic or intron	-
143720	SNV	T	C	Intergenic or intron	-
143995	SNV	T	G	Intergenic or intron	-
143996	SNV	C	A	Intergenic or intron	-
143997	SNV	A	C	Intergenic or intron	-
143998	SNV	T	C	Intergenic or intron	-
144000	SNV	T	C	Intergenic or intron	-
144001	SNV	T	G	Intergenic or intron	-
144004	SNV	T	A	Intergenic or intron	-
144005	SNV	T	G	Intergenic or intron	-
144006	SNV	T	G	Intergenic or intron	-
144008	Deletion	A	-	Intergenic or intron	-
144010	SNV	C	T	Intergenic or intron	-
144014	SNV	T	A	Intergenic or intron	-
144015	SNV	G	A	Intergenic or intron	-
144018	SNV	T	G	Intergenic or intron	-
144019	Insertion	-	G	Intergenic or intron	-
144020	Insertion	-	CG	Intergenic or intron	-
144021	SNV	T	A	Intergenic or intron	-
144022	SNV	T	A	Intergenic or intron	-
147401	SNV	T	C	Intergenic or intron	-
147403	SNV	G	A	Intergenic or intron	-
147408	Insertion	-	C	Intergenic or intron	-
147409	SNV	G	T	Intergenic or intron	-
147414	SNV	A	G	Intergenic or intron	-
147415	SNV	A	G	Intergenic or intron	-
147417	Deletion	AG	-	Intergenic or intron	-
147420	SNV	C	A	Intergenic or intron	-
147424	SNV	G	T	Intergenic or intron	-
147426	SNV	A	T	Intergenic or intron	-
147427	SNV	A	C	Intergenic or intron	-
147429	Deletion	ATC	-	Intergenic or intron	-
147433	SNV	A	G	Intergenic or intron	-
147436	SNV	T	G	Intergenic or intron	-
147438	SNV	C	T	Intergenic or intron	-
148506	SNV	A	G	Intergenic or intron	-
149418	SNV	T	G	Intergenic or intron	-
151474	SNV	A	C	Intergenic or intron	-
151575	SNV	T	C	Intergenic or intron	-
151576	SNV	T	A	Intergenic or intron	-
151577	SNV	G	A	Intergenic or intron	-
151578	SNV	C	A	Intergenic or intron	-
151579	SNV	T	A	Intergenic or intron	-
151580	SNV	T	G	Intergenic or intron	-
151581	SNV	T	A	Intergenic or intron	-
151582	SNV	T	G	Intergenic or intron	-
151583	Deletion	TC	-	Intergenic or intron	-
151588	SNV	T	C	Intergenic or intron	-
151589	Insertion	-	C	Intergenic or intron	-
151591	Insertion	-	C	Intergenic or intron	-
151594	Insertion	-	T	Intergenic or intron	-
151595	SNV	G	C	Intergenic or intron	-
151597	SNV	A	T	Intergenic or intron	-
151598	SNV	A	T	Intergenic or intron	-
151600	SNV	G	C	Intergenic or intron	-
151602	Insertion	-	G	Intergenic or intron	-
151615	Insertion	-	T	Intergenic or intron	-
151948	SNV	C	A	Intergenic or intron	-
151950	Insertion	-	T	Intergenic or intron	-
151951	Insertion	-	G	Intergenic or intron	-
151954	SNV	A	T	Intergenic or intron	-
151955	SNV	A	T	Intergenic or intron	-
151957	SNV	A	C	Intergenic or intron	-
151959	SNV	A	C	Intergenic or intron	-
151960	SNV	G	T	Intergenic or intron	-
151962	SNV	G	C	Intergenic or intron	-
151963	Insertion	-	C	Intergenic or intron	-
151965	SNV	C	A	Intergenic or intron	-
151967	SNV	A	G	Intergenic or intron	-
151971	SNV	G	T	Intergenic or intron	-
151973	Insertion	-	C	Intergenic or intron	-
151974	SNV	A	T	Intergenic or intron	-
151976	SNV	G	C	Intergenic or intron	-
151977	SNV	T	A	Intergenic or intron	-
151978	SNV	C	A	Intergenic or intron	-
151979	SNV	T	C	Intergenic or intron	-
151983	SNV	T	C	Intergenic or intron	-
151985	SNV	A	T	Intergenic or intron	-
151986	SNV	T	G	Intergenic or intron	-
151987	SNV	T	C	Intergenic or intron	-
151989	SNV	A	G	Intergenic or intron	-
152001	SNV	A	G	Intergenic or intron	-
152057	SNV	T	C	Intergenic or intron	-
152251	SNV	G	A	Intergenic or intron	-
152415	SNV	T	G	Intergenic or intron	-
152416	SNV	C	A	Intergenic or intron	-
152501	SNV	C	T	Intergenic or intron	-
152878	Deletion	TT	-	Intergenic or intron	-
153339	SNV	G	A	exon	orf117b, synonymous, ACG=>ACA
153357	SNV	A	G	exon	orf117b, synonymous, CGA=>CGG
154084	SNV	G	C	Intergenic or intron	-
154085	Insertion	-	A	Intergenic or intron	-
154168	Deletion	TTTT	-	Intergenic or intron	-
155249	SNV	G	C	exon	rpl2, nonsynonymous, AGG=>ACG, R=>T
156388	SNV	G	T	Intergenic or intron	-
156757	SNV	G	A	Intergenic or intron	-
156921	Insertion	-	A	Intergenic or intron	-
157115	SNV	C	T	exon	rpl2, nonsynonymous, TCG=>TTG, S=>L
157123	SNV	G	A	exon	rpl2, nonsynonymous, GCC=>ACC, A=>T
157220	SNV	C	T	Intergenic or intron	-
157343	SNV	C	T	exon	orfX, synonymous, TCC=>TCT
157401	SNV	C	T	exon	orfX, nonsynonymous, CGG=>TGG, R=>W
157548	SNV	A	G	exon	orfX, nonsynonymous, ATT=>GTT, I=>V
157878	SNV	T	C	exon	orfX, nonsynonymous, TGT=>CGT, C=>R
158415	SNV	A	G	Intergenic or intron	-
158477	SNV	T	C	Intergenic or intron	-
159478	SNV	G	T	Intergenic or intron	-
159479	SNV	A	C	Intergenic or intron	-
159489	Deletion	T	-	Intergenic or intron	-
159835	Insertion	-	TT	Intergenic or intron	-
159870	SNV	G	T	Intergenic or intron	-
160367	SNV	G	A	Intergenic or intron	-
160616	SNV	G	T	Intergenic or intron	-
160950	SNV	C	T	Intergenic or intron	-
160992	SNV	C	A	Intergenic or intron	-
161361	SNV	A	G	Intergenic or intron	-
161890	SNV	C	T	exon	nad4, nonsynonymous, CCA=>CTA, P=>L
161931	SNV	G	A	Intergenic or intron	-
162680	SNV	T	C	Intergenic or intron	-
162695	Deletion	A	-	Intergenic or intron	-
162747	SNV	T	C	Intergenic or intron	-
163693	SNV	C	T	exon	nad4, nonsynonymous, CAC=>TAC, H=>Y
163745	SNV	C	T	exon	nad4, nonsynonymous, TCT=>TTT, S=>F
164162	SNV	A	C	Intergenic or intron	-
164707	SNV	T	C	exon	orf116, synonymous, TCA=>TCG
164797	SNV	A	C	exon	orf116, synonymous, GGT=>GGG
165047	SNV	C	T	Intergenic or intron	-
165901	SNV	C	T	Intergenic or intron	-
166009	SNV	C	T	Intergenic or intron	-
166154	Deletion	GA	-	Intergenic or intron	-
166232	SNV	T	C	Intergenic or intron	-
166603	SNV	G	A	Intergenic or intron	-
166804	Deletion	G	-	Intergenic or intron	-
167513	Insertion	-	T	Intergenic or intron	-
167591	Deletion	T	-	Intergenic or intron	-
168117	SNV	G	A	Intergenic or intron	-
168462	SNV	C	A	Intergenic or intron	-
168610	SNV	T	G	Intergenic or intron	-
168625	SNV	G	A	Intergenic or intron	-
168954	SNV	C	T	Intergenic or intron	-
169044	SNV	T	A	Intergenic or intron	-
169045	Deletion	T	-	Intergenic or intron	-
169560	SNV	G	A	Intergenic or intron	-
169728	SNV	A	T	Intergenic or intron	-
169729	SNV	A	C	Intergenic or intron	-
169737	SNV	T	C	Intergenic or intron	-
169982	SNV	T	C	Intergenic or intron	-
170158	SNV	T	C	Intergenic or intron	-
170733	SNV	G	A	Intergenic or intron	-
170878	Insertion	-	A	Intergenic or intron	-
171325	SNV	C	T	Intergenic or intron	-
171630	SNV	C	T	Intergenic or intron	-
172112	SNV	A	C	Intergenic or intron	-
172348	SNV	C	T	Intergenic or intron	-
172352	SNV	C	T	Intergenic or intron	-
172659	SNV	A	G	Intergenic or intron	-
172660	SNV	A	G	Intergenic or intron	-
172935	SNV	A	G	Intergenic or intron	-
173157	SNV	T	C	Intergenic or intron	-
173194	SNV	A	G	Intergenic or intron	-
173372	SNV	T	G	Intergenic or intron	-
173729	SNV	T	C	Intergenic or intron	-
174117	SNV	A	G	Intergenic or intron	-
175164	SNV	C	T	exon	orf448, nonsynonymous, GTT=>ATT, V=>I
175528	SNV	G	A	exon	orf448, synonymous, TCC=>TCT
175826	Deletion	TTTTT	-	Intergenic or intron	-
176365	SNV	A	T	Intergenic or intron	-
176366	SNV	A	T	Intergenic or intron	-
176368	SNV	T	A	Intergenic or intron	-
176369	SNV	T	A	Intergenic or intron	-
176371	Insertion	-	G	Intergenic or intron	-
176435	SNV	T	C	Intergenic or intron	-
176438	SNV	A	G	Intergenic or intron	-
176507	SNV	C	A	Intergenic or intron	-
176508	SNV	C	A	Intergenic or intron	-
176509	SNV	C	A	Intergenic or intron	-
176510	SNV	C	G	Intergenic or intron	-
176511	SNV	T	G	Intergenic or intron	-
176514	SNV	C	A	Intergenic or intron	-
176515	SNV	C	G	Intergenic or intron	-
176516	SNV	T	G	Intergenic or intron	-
176517	SNV	T	G	Intergenic or intron	-
176518	SNV	T	G	Intergenic or intron	-
176520	Deletion	AA	-	Intergenic or intron	-
176917	SNV	C	T	Intergenic or intron	-
177219	SNV	C	G	Intergenic or intron	-
179624	SNV	C	T	Intergenic or intron	-
180490	SNV	G	T	Intergenic or intron	-
180702	SNV	A	G	Intergenic or intron	-
180768	SNV	G	A	Intergenic or intron	-
180779	SNV	C	T	Intergenic or intron	-
180938	SNV	T	C	Intergenic or intron	-
181068	SNV	G	A	Intergenic or intron	-
181225	SNV	G	A	Intergenic or intron	-
181286	SNV	G	T	Intergenic or intron	-
182076	SNV	C	T	Intergenic or intron	-
182885	SNV	A	G	Intergenic or intron	-
183221	SNV	G	T	exon	orf448, nonsynonymous, TCC=>TAC, S=>Y
183527	Insertion	-	C	Intergenic or intron	-
184136	SNV	G	T	Intergenic or intron	-
184962	SNV	T	C	Intergenic or intron	-
185209	Insertion	-	T	Intergenic or intron	-
185545	Insertion	-	GG	Intergenic or intron	-
186654	SNV	G	A	Intergenic or intron	-
186731	SNV	C	T	Intergenic or intron	-
187124	SNV	C	A	Intergenic or intron	-
187418	SNV	G	A	Intergenic or intron	-
187760	Insertion	-	CCATC	Intergenic or intron	-
187974	SNV	C	G	Intergenic or intron	-
188325	SNV	A	G	Intergenic or intron	-
189016	Deletion	T	-	Intergenic or intron	-
189047	SNV	T	C	Intergenic or intron	-
189299	SNV	G	A	Intergenic or intron	-
189620	SNV	C	A	Intergenic or intron	-
190866	Deletion	GAAA	-	Intergenic or intron	-
191219	SNV	G	A	exon	nad1, nonsynonymous, TCG=>TTG, S=>L
191711	SNV	A	G	Intergenic or intron	-
192543	Insertion	-	AAAGAA	Intergenic or intron	-
192555	SNV	A	T	Intergenic or intron	-
192556	Deletion	G	-	Intergenic or intron	-
192558	SNV	A	G	Intergenic or intron	-
192559	Deletion	A	-	Intergenic or intron	-
192563	SNV	T	G	Intergenic or intron	-
192564	Insertion	-	G	Intergenic or intron	-
192566	SNV	C	G	Intergenic or intron	-
192567	SNV	T	A	Intergenic or intron	-
192570	SNV	C	A	Intergenic or intron	-
192573	SNV	T	G	Intergenic or intron	-
192574	SNV	C	A	Intergenic or intron	-
192575	Insertion	-	A	Intergenic or intron	-
192576	SNV	C	T	Intergenic or intron	-
192577	Insertion	-	G	Intergenic or intron	-
192580	SNV	C	A	Intergenic or intron	-
192581	Insertion	-	AA	Intergenic or intron	-
192583	SNV	T	A	Intergenic or intron	-
192586	Deletion	C	-	Intergenic or intron	-
192590	Insertion	-	C	Intergenic or intron	-
192593	Insertion	-	AG	Intergenic or intron	-
192594	SNV	A	T	Intergenic or intron	-
192596	SNV	T	C	Intergenic or intron	-
192607	SNV	A	C	Intergenic or intron	-
192608	SNV	A	T	Intergenic or intron	-
192609	SNV	A	C	Intergenic or intron	-
192613	SNV	G	A	Intergenic or intron	-
192615	SNV	A	G	Intergenic or intron	-
192617	SNV	C	T	Intergenic or intron	-
192620	Insertion	-	CC	Intergenic or intron	-
198220	SNV	T	G	Intergenic or intron	-
198221	SNV	T	A	Intergenic or intron	-
198223	SNV	C	A	Intergenic or intron	-
198226	SNV	C	A	Intergenic or intron	-
198227	Deletion	C	-	Intergenic or intron	-
198230	SNV	C	G	Intergenic or intron	-
198233	Insertion	-	T	Intergenic or intron	-
198235	SNV	T	C	Intergenic or intron	-
198237	SNV	G	T	Intergenic or intron	-
198241	Insertion	-	G	Intergenic or intron	-
198243	SNV	A	C	Intergenic or intron	-
198244	SNV	T	G	Intergenic or intron	-
198245	Insertion	-	G	Intergenic or intron	-
198247	SNV	C	G	Intergenic or intron	-
198283	SNV	A	T	Intergenic or intron	-
198285	Insertion	-	CA	Intergenic or intron	-
198286	SNV	C	G	Intergenic or intron	-
198287	Insertion	-	A	Intergenic or intron	-
198288	SNV	C	A	Intergenic or intron	-
198289	SNV	T	A	Intergenic or intron	-
198290	SNV	G	C	Intergenic or intron	-
198294	Insertion	-	C	Intergenic or intron	-
198295	SNV	A	C	Intergenic or intron	-
198300	SNV	C	A	Intergenic or intron	-
198302	Deletion	GA	-	Intergenic or intron	-
198306	SNV	C	A	Intergenic or intron	-
198307	SNV	T	A	Intergenic or intron	-
198309	SNV	A	C	Intergenic or intron	-
199169	SNV	A	C	exon	cox1, synonymous, TCT=>TCG
199826	SNV	T	C	exon	cox1, synonymous, GCA=>GCG
199844	SNV	A	C	exon	cox1, synonymous, CTT=>CTG
199976	SNV	T	C	Intergenic or intron	-
200000	Deletion	G	-	Intergenic or intron	-
200015	SNV	C	T	Intergenic or intron	-
200222	SNV	A	C	Intergenic or intron	-
200554	Insertion	-	A	Intergenic or intron	-
200578	SNV	C	T	Intergenic or intron	-
200749	SNV	G	T	Intergenic or intron	-
200989	SNV	A	G	Intergenic or intron	-
202583	SNV	T	G	Intergenic or intron	-
202742	SNV	G	A	Intergenic or intron	-
202810	SNV	A	G	Intergenic or intron	-
203166	SNV	A	G	Intergenic or intron	-
203624	SNV	G	A	Intergenic or intron	-
203655	SNV	C	A	Intergenic or intron	-
204539	Deletion	A	-	Intergenic or intron	-
204661	Insertion	-	A	Intergenic or intron	-
204740	SNV	C	T	Intergenic or intron	-
204749	SNV	T	A	Intergenic or intron	-
204750	SNV	T	A	Intergenic or intron	-
205509	SNV	C	A	Intergenic or intron	-
205510	SNV	G	A	Intergenic or intron	-
205511	SNV	T	G	Intergenic or intron	-
205512	SNV	T	A	Intergenic or intron	-
205513	SNV	T	C	Intergenic or intron	-
205514	SNV	T	G	Intergenic or intron	-
205577	SNV	G	A	Intergenic or intron	-
205739	SNV	G	A	Intergenic or intron	-
205763	SNV	A	C	Intergenic or intron	-
205903	SNV	C	T	Intergenic or intron	-
205914	SNV	A	G	Intergenic or intron	-
205974	SNV	C	T	Intergenic or intron	-
206151	SNV	G	A	Intergenic or intron	-
207256	SNV	C	A	Intergenic or intron	-
207452	SNV	G	A	Intergenic or intron	-
207648	Insertion	-	A	Intergenic or intron	-
207768	SNV	T	G	Intergenic or intron	-
208013	Deletion	AT	-	Intergenic or intron	-
208084	Deletion	CTT	-	Intergenic or intron	-
208168	SNV	C	T	Intergenic or intron	-
208193	SNV	G	T	Intergenic or intron	-
208269	SNV	T	G	Intergenic or intron	-
208270	SNV	A	C	Intergenic or intron	-
208271	SNV	G	A	Intergenic or intron	-
208572	SNV	C	A	Intergenic or intron	-
209066	Insertion	-	AAAG	Intergenic or intron	-
209347	Insertion	-	CTACTG	Intergenic or intron	-
209912	Insertion	-	AGTAT	Intergenic or intron	-
210109	Insertion	-	GC	Intergenic or intron	-
210729	Insertion	-	CTTTT	Intergenic or intron	-
211437	SNV	T	C	exon	orf101e, synonymous, CGA=>CGG
211629	Deletion	ATCCA	-	exon	orf101e, frameshift
211732	SNV	T	C	Intergenic or intron	-
212070	SNV	G	A	Intergenic or intron	-
212226	SNV	G	A	Intergenic or intron	-
212330	SNV	T	G	Intergenic or intron	-
212570	SNV	A	C	Intergenic or intron	-
212608	SNV	G	A	Intergenic or intron	-
213055	Insertion	-	C	Intergenic or intron	-
213175	SNV	C	A	Intergenic or intron	-
213186	SNV	T	A	Intergenic or intron	-
213254	Insertion	-	T	Intergenic or intron	-
213315	Insertion	-	A	Intergenic or intron	-
213426	SNV	A	T	Intergenic or intron	-
213427	SNV	A	T	Intergenic or intron	-
213428	SNV	A	T	Intergenic or intron	-
213430	Insertion	-	A	Intergenic or intron	-
213449	SNV	T	G	Intergenic or intron	-
213668	SNV	A	G	Intergenic or intron	-
213831	SNV	G	T	Intergenic or intron	-
213835	SNV	T	A	Intergenic or intron	-
213836	SNV	G	T	Intergenic or intron	-
213837	SNV	C	A	Intergenic or intron	-
213853	Insertion	-	TTAAT	Intergenic or intron	-
213959	Insertion	-	C	Intergenic or intron	-
214312	SNV	G	A	Intergenic or intron	-
214319	SNV	G	A	Intergenic or intron	-
214800	SNV	G	A	exon	rps3, synonymous, GGG=>GGA
214801	SNV	G	T	exon	rps3, nonsynonymous, GCA=>TCA, A=>S
214867	SNV	C	A	exon	rps3, nonsynonymous, CCG=>ACG, P=>T
215370	SNV	G	A	exon	rps3, synonymous, GCG=>GCA
215745	SNV	A	C	exon	rps3, synonymous, ATA=>ATC
216510	SNV	T	G	Intergenic or intron	-
217135	SNV	T	C	exon	rpl5, nonsynonymous, CTG=>CCG, L=>P
217473	SNV	G	A	exon	rps14, synonymous, TCG=>TCA
217484	Deletion	A	-	Intergenic or intron	-
217846	SNV	T	C	Intergenic or intron	-
217946	SNV	C	T	Intergenic or intron	-
218169	SNV	T	G	Intergenic or intron	-
218284	SNV	T	C	Intergenic or intron	-
218620	SNV	G	A	Intergenic or intron	-
218655	SNV	T	G	Intergenic or intron	-
218872	SNV	T	C	Intergenic or intron	-
219105	SNV	C	T	exon	cob, nonsynonymous, CCG=>TCG, P=>S
219273	SNV	C	T	exon	cob, nonsynonymous, CTT=>TTT, L=>F
220311	SNV	C	A	Intergenic or intron	-
220348	SNV	C	A	Intergenic or intron	-
220783	SNV	G	A	Intergenic or intron	-
220785	SNV	A	C	Intergenic or intron	-
220914	SNV	A	C	Intergenic or intron	-
221331	SNV	C	T	Intergenic or intron	-
221385	SNV	A	G	Intergenic or intron	-
221458	SNV	C	A	Intergenic or intron	-
221537	SNV	T	G	Intergenic or intron	-
221587	Insertion	-	GTG	Intergenic or intron	-

## Sheet: Sinapis1
Table S3 Total mtDNA variants of B. rapa accession Sinapis1.
Genomic Position	Variant type	Reference sequence	Alleles	Description	Annotation
2388	SNV	G	C	Intergenic or intron	-
2390	Insertion	-	T	Intergenic or intron	-
2392	SNV	G	C	Intergenic or intron	-
2395	SNV	G	T	Intergenic or intron	-
2398	SNV	A	C	Intergenic or intron	-
2403	SNV	C	G	Intergenic or intron	-
2404	Insertion	-	T	Intergenic or intron	-
2406	Insertion	-	GG	Intergenic or intron	-
2407	Insertion	-	CG	Intergenic or intron	-
2409	SNV	T	A	Intergenic or intron	-
2410	SNV	T	A	Intergenic or intron	-
2411	SNV	T	G	Intergenic or intron	-
2412	SNV	T	G	Intergenic or intron	-
2414	SNV	T	A	Intergenic or intron	-
2415	SNV	T	C	Intergenic or intron	-
2418	SNV	A	T	Intergenic or intron	-
2419	SNV	A	G	Intergenic or intron	-
2684	SNV	A	C	Intergenic or intron	-
2864	Deletion	AGCAA	-	Intergenic or intron	-
3054	SNV	A	C	Intergenic or intron	-
3704	SNV	A	G	Intergenic or intron	-
4168	SNV	T	C	exon	orf101f, nonsynonymous, TCT=>TCC
4183	Deletion	CTT	-	exon	orf101f, frameshift
4302	SNV	A	C	Intergenic or intron	-
5220	SNV	T	G	exon	ccmC, synonymous, GCT=>GCG
6099	SNV	T	G	Intergenic or intron	-
6100	SNV	C	G	Intergenic or intron	-
6102	SNV	C	G	Intergenic or intron	-
6103	SNV	C	G	Intergenic or intron	-
6104	SNV	A	G	Intergenic or intron	-
6105	SNV	C	G	Intergenic or intron	-
6106	SNV	C	A	Intergenic or intron	-
6674	Insertion	-	CTAG	Intergenic or intron	-
7401	Insertion	-	GAAA	Intergenic or intron	-
8661	SNV	C	A	Intergenic or intron	-
8817	SNV	A	G	Intergenic or intron	-
8882	SNV	G	C	Intergenic or intron	-
8893	SNV	C	T	Intergenic or intron	-
8940	SNV	C	A	Intergenic or intron	-
9037	SNV	A	G	Intergenic or intron	-
9740	Deletion	C	-	Intergenic or intron	-
9859	Insertion	-	A	Intergenic or intron	-
10079	SNV	A	G	exon	nad2, nonsynonymous, TGC=>CGC, C=>R
10486	Insertion	-	A	Intergenic or intron	-
11184	SNV	C	T	Intergenic or intron	-
11661	SNV	C	T	Intergenic or intron	-
12996	SNV	G	A	exon	rps4, synonymous, CTC=>CTT
13613	Deletion	A	-	Intergenic or intron	-
13615	SNV	T	C	Intergenic or intron	-
13616	SNV	T	C	Intergenic or intron	-
13617	SNV	T	A	Intergenic or intron	-
13618	SNV	T	C	Intergenic or intron	-
13619	SNV	G	A	Intergenic or intron	-
13620	SNV	T	A	Intergenic or intron	-
13621	SNV	G	A	Intergenic or intron	-
13622	SNV	G	A	Intergenic or intron	-
13624	Insertion	-	T	Intergenic or intron	-
13916	Deletion	TG	-	Intergenic or intron	-
14089	Deletion	C	-	Intergenic or intron	-
14388	SNV	T	C	Intergenic or intron	-
15463	SNV	T	G	Intergenic or intron	-
16292	SNV	T	C	Intergenic or intron	-
16633	SNV	T	C	Intergenic or intron	-
16718	SNV	G	A	Intergenic or intron	-
16862	SNV	A	C	Intergenic or intron	-
16965	Deletion	AGAAC	-	Intergenic or intron	-
17541	Deletion	TATC	-	Intergenic or intron	-
18113	SNV	A	G	Intergenic or intron	-
18389	Insertion	-	T	Intergenic or intron	-
18552	SNV	G	T	Intergenic or intron	-
18749	SNV	A	T	Intergenic or intron	-
19247	SNV	T	G	Intergenic or intron	-
19698	SNV	T	C	Intergenic or intron	-
20517	Insertion	-	A	Intergenic or intron	-
20891	SNV	G	T	Intergenic or intron	-
22832	Deletion	GCCCA	-	Intergenic or intron	-
23020	SNV	C	T	Intergenic or intron	-
23119	SNV	C	T	Intergenic or intron	-
23173	SNV	C	T	Intergenic or intron	-
23677	SNV	A	G	Intergenic or intron	-
24006	Insertion	-	C	Intergenic or intron	-
24021	Insertion	-	T	Intergenic or intron	-
25113	SNV	A	C	Intergenic or intron	-
25866	Deletion	ATGAT	-	Intergenic or intron	-
25973	Insertion	-	A	Intergenic or intron	-
25975	SNV	C	A	Intergenic or intron	-
26257	SNV	G	A	Intergenic or intron	-
26258	SNV	A	T	Intergenic or intron	-
26262	SNV	G	C	Intergenic or intron	-
26263	SNV	G	T	Intergenic or intron	-
26264	Insertion	-	CAC	Intergenic or intron	-
26265	SNV	T	A	Intergenic or intron	-
26268	Insertion	-	T	Intergenic or intron	-
26269	Insertion	-	C	Intergenic or intron	-
26272	SNV	C	T	Intergenic or intron	-
26273	SNV	C	A	Intergenic or intron	-
26275	SNV	G	C	Intergenic or intron	-
26276	Deletion	T	-	Intergenic or intron	-
26282	SNV	G	C	Intergenic or intron	-
26283	Insertion	-	C	Intergenic or intron	-
26284	SNV	A	T	Intergenic or intron	-
26285	SNV	G	T	Intergenic or intron	-
26288	SNV	G	C	Intergenic or intron	-
26290	Deletion	GGG	-	Intergenic or intron	-
26296	SNV	G	C	Intergenic or intron	-
26297	SNV	T	C	Intergenic or intron	-
26298	SNV	C	G	Intergenic or intron	-
26301	Deletion	C	-	Intergenic or intron	-
26303	SNV	T	C	Intergenic or intron	-
26305	SNV	C	A	Intergenic or intron	-
26310	SNV	C	G	Intergenic or intron	-
26311	SNV	T	A	Intergenic or intron	-
26312	SNV	T	G	Intergenic or intron	-
26314	SNV	G	C	Intergenic or intron	-
26315	SNV	C	A	Intergenic or intron	-
26318	SNV	A	G	Intergenic or intron	-
26321	Insertion	-	C	Intergenic or intron	-
26324	SNV	G	C	Intergenic or intron	-
26326	SNV	T	A	Intergenic or intron	-
26327	SNV	T	C	Intergenic or intron	-
26328	SNV	T	A	Intergenic or intron	-
26329	SNV	G	A	Intergenic or intron	-
26331	SNV	T	C	Intergenic or intron	-
26333	Insertion	-	C	Intergenic or intron	-
26335	SNV	A	G	Intergenic or intron	-
26336	SNV	A	C	Intergenic or intron	-
26337	SNV	G	C	Intergenic or intron	-
26338	SNV	G	A	Intergenic or intron	-
26341	Insertion	-	C	Intergenic or intron	-
26344	SNV	G	C	Intergenic or intron	-
26345	SNV	A	T	Intergenic or intron	-
26346	SNV	A	T	Intergenic or intron	-
26349	Insertion	-	A	Intergenic or intron	-
26351	SNV	A	C	Intergenic or intron	-
27689	SNV	G	C	exon	orf286, synonymous, ACC=>ACG
27691	SNV	T	C	exon	orf286, nonsynonymous, ACC=>GCC, T=>A
27692	SNV	T	C	exon	orf286, synonymous, CAA=>CAG
27693	SNV	T	C	exon	orf286, nonsynonymous, CAA=>CGA, Q=>R
27694	SNV	G	C	exon	orf286, nonsynonymous, CAA=>GAA, Q=>E
27726	Insertion	-	T	exon	orf286, frameshift
27728	SNV	A	G	exon	orf286, synonymous, GCT=>GCC
27731	SNV	A	C	exon	orf286, TAT=>TAG, Y=>*, nonsense
27733	SNV	A	T	exon	orf286, nonsynonymous, TAT=>AAT, Y=>N
27737	SNV	T	A	exon	orf286, synonymous, CTA=>CTT
27739	SNV	G	C	exon	orf286, nonsynonymous, CTA=>GTA, L=>V
27743	SNV	G	A	exon	orf286, synonymous, CCC=>CCT
27746	SNV	C	T	exon	orf286, synonymous, GGG=>GGA
27753	Insertion	-	AGG	exon	orf286, Inserted in 3-fold
27846	SNV	T	C	exon	orf286, nonsynonymous, GAG=>GGG, E=>G
27873	Deletion	TAA	-	exon	orf286, frameshift
27877	SNV	A	G	exon	orf286, nonsynonymous, TAT=>CAT, Y=>H
27879	SNV	A	C	exon	orf286, nonsynonymous, ATT=>AGT, I=>S
27881	SNV	T	A	exon	orf286, synonymous, CGA=>CGT
27882	Deletion	CG	-	exon	orf286, frameshift
27887	SNV	T	C	exon	orf286, synonymous, TTA=>TTG
27892	SNV	A	G	exon	orf286, nonsynonymous, TTT=>CTT, F=>L
27893	SNV	T	G	exon	orf286, synonymous, CTA=>CTC
27895	Deletion	G	-	exon	orf286, frameshift
27901	SNV	C	T	exon	orf286, nonsynonymous, GGC=>AGC, G=>S
27905	SNV	C	T	exon	orf286, synonymous, CTG=>CTA
27908	SNV	T	C	exon	orf286, synonymous, GCA=>GCG
27969	SNV	T	C	exon	orf286, nonsynonymous, AAA=>AGA, K=>R
27970	SNV	T	C	exon	orf286, nonsynonymous, AAA=>GAA, K=>E
27972	Insertion	-	AA	exon	orf286, frameshift
27974	SNV	T	A	exon	orf286, synonymous, GCA=>GCT
27975	SNV	G	A	exon	orf286, nonsynonymous, GCA=>GTA, A=>V
27977	SNV	T	A	exon	orf286, synonymous, GTA=>GTT
27979	Insertion	-	C	exon	orf286, frameshift
27981	Insertion	-	A	exon	orf286, frameshift
27982	Insertion	-	AA	exon	orf286, frameshift
27998	SNV	T	C	exon	orf286, synonymous, TTA=>TTG
28003	SNV	A	G	exon	orf286, synonymous, TTG=>CTG
28004	SNV	T	C	exon	orf286, synonymous, CTA=>CTG
28005	SNV	A	C	exon	orf286, nonsynonymous, CTA=>CGA, L=>R
28006	SNV	G	A	exon	orf286, synonymous, CTA=>TTA
28013	SNV	A	C	exon	orf286, TAT=>TAG, Y=>*, nonsense
28014	SNV	T	A	exon	orf286, nonsynonymous, TAT=>TTT, Y=>F
28015	SNV	A	G	exon	orf286, nonsynonymous, TAT=>CAT, Y=>H
28051	SNV	T	C	Intergenic or intron	-
28070	Deletion	G	-	Intergenic or intron	-
28074	SNV	G	A	Intergenic or intron	-
28075	Deletion	GG	-	Intergenic or intron	-
28127	SNV	T	C	Intergenic or intron	-
28128	SNV	G	A	Intergenic or intron	-
28130	SNV	T	G	Intergenic or intron	-
28131	SNV	T	G	Intergenic or intron	-
28132	Deletion	T	-	Intergenic or intron	-
28135	SNV	C	T	Intergenic or intron	-
28136	SNV	A	G	Intergenic or intron	-
28143	Insertion	-	G	Intergenic or intron	-
28144	Insertion	-	ACT	Intergenic or intron	-
28146	SNV	A	T	Intergenic or intron	-
28147	SNV	A	C	Intergenic or intron	-
28148	SNV	A	T	Intergenic or intron	-
28149	SNV	G	A	Intergenic or intron	-
28399	Deletion	TATA	-	Intergenic or intron	-
28822	Deletion	GATGGGGCAT	-	Intergenic or intron	-
28976	SNV	T	G	Intergenic or intron	-
30149	SNV	C	G	Intergenic or intron	-
30401	SNV	C	T	Intergenic or intron	-
31322	SNV	C	T	Intergenic or intron	-
31353	Deletion	TTTTC	-	Intergenic or intron	-
34868	SNV	C	T	Intergenic or intron	-
36221	SNV	A	G	Intergenic or intron	-
36292	SNV	A	C	Intergenic or intron	-
36700	Insertion	-	A	Intergenic or intron	-
40283	SNV	C	A	Intergenic or intron	-
40667	SNV	C	A	Intergenic or intron	-
40720	SNV	T	C	Intergenic or intron	-
41089	Deletion	AAGA	-	Intergenic or intron	-
42218	SNV	C	T	Intergenic or intron	-
42409	SNV	T	G	Intergenic or intron	-
42581	SNV	A	C	Intergenic or intron	-
42599	SNV	T	G	Intergenic or intron	-
42656	SNV	T	G	Intergenic or intron	-
43049	SNV	G	C	Intergenic or intron	-
43749	SNV	A	G	Intergenic or intron	-
44677	SNV	C	T	Intergenic or intron	-
44890	SNV	A	C	Intergenic or intron	-
44933	SNV	C	T	Intergenic or intron	-
46161	SNV	T	C	exon	ccmFN2, nonsynonymous, TTA=>TCA, L=>S
46719	Deletion	GA	-	Intergenic or intron	-
46884	SNV	A	C	Intergenic or intron	-
46885	SNV	A	C	Intergenic or intron	-
46886	SNV	G	T	Intergenic or intron	-
46887	SNV	G	T	Intergenic or intron	-
49513	Insertion	-	G	Intergenic or intron	-
49515	Deletion	C	-	Intergenic or intron	-
49616	SNV	T	C	Intergenic or intron	-
50221	SNV	C	T	Intergenic or intron	-
50230	Deletion	GA	-	Intergenic or intron	-
50631	SNV	G	A	Intergenic or intron	-
51390	SNV	G	A	exon	atp6, nonsynonymous, CCA=>TCA, P=>S
54455	SNV	T	G	Intergenic or intron	-
54788	SNV	A	G	Intergenic or intron	-
56498	SNV	G	A	exon	nad4L, nonsynonymous, CCT=>CTT, P=>L
56581	SNV	G	T	Intergenic or intron	-
56965	SNV	T	G	Intergenic or intron	-
57000	SNV	C	G	Intergenic or intron	-
57022	Deletion	A	-	Intergenic or intron	-
57082	SNV	T	C	Intergenic or intron	-
57106	SNV	G	A	Intergenic or intron	-
57373	Deletion	C	-	Intergenic or intron	-
58005	SNV	G	A	Intergenic or intron	-
58204	SNV	C	T	Intergenic or intron	-
58210	SNV	C	T	Intergenic or intron	-
58222	Insertion	-	G	Intergenic or intron	-
58271	SNV	T	C	Intergenic or intron	-
58298	SNV	G	T	Intergenic or intron	-
58300	SNV	T	C	Intergenic or intron	-
58301	SNV	A	G	Intergenic or intron	-
58303	SNV	C	T	Intergenic or intron	-
58304	SNV	A	G	Intergenic or intron	-
58306	SNV	A	T	Intergenic or intron	-
58307	SNV	C	A	Intergenic or intron	-
58308	SNV	C	A	Intergenic or intron	-
58309	SNV	C	T	Intergenic or intron	-
58311	SNV	T	C	Intergenic or intron	-
58316	SNV	A	T	Intergenic or intron	-
58318	SNV	G	A	Intergenic or intron	-
58320	SNV	A	G	Intergenic or intron	-
58321	SNV	A	C	Intergenic or intron	-
58324	SNV	G	C	Intergenic or intron	-
58326	SNV	A	C	Intergenic or intron	-
58328	SNV	G	C	Intergenic or intron	-
58330	SNV	G	C	Intergenic or intron	-
58331	Insertion	-	C	Intergenic or intron	-
58332	SNV	C	T	Intergenic or intron	-
58335	Insertion	-	G	Intergenic or intron	-
58342	Insertion	-	A	Intergenic or intron	-
59047	SNV	T	C	Intergenic or intron	-
59048	SNV	G	A	Intergenic or intron	-
59050	SNV	T	A	Intergenic or intron	-
59205	SNV	T	G	Intergenic or intron	-
63802	Insertion	-	G	Intergenic or intron	-
63823	SNV	G	A	Intergenic or intron	-
63826	SNV	A	C	Intergenic or intron	-
63828	SNV	T	C	Intergenic or intron	-
63829	SNV	T	G	Intergenic or intron	-
63830	Insertion	-	G	Intergenic or intron	-
63831	SNV	A	C	Intergenic or intron	-
63832	SNV	T	A	Intergenic or intron	-
63833	SNV	G	C	Intergenic or intron	-
63835	SNV	A	T	Intergenic or intron	-
63836	SNV	A	C	Intergenic or intron	-
63839	SNV	C	G	Intergenic or intron	-
63840	Deletion	A	-	Intergenic or intron	-
63842	SNV	A	C	Intergenic or intron	-
63843	Deletion	A	-	Intergenic or intron	-
64686	Insertion	-	CT	Intergenic or intron	-
64717	SNV	T	G	Intergenic or intron	-
64718	SNV	A	C	Intergenic or intron	-
64719	SNV	G	A	Intergenic or intron	-
64815	SNV	T	C	Intergenic or intron	-
64895	Insertion	-	CA	Intergenic or intron	-
65296	SNV	G	A	Intergenic or intron	-
65375	SNV	T	G	Intergenic or intron	-
65924	Insertion	-	CATTTTT	Intergenic or intron	-
66777	SNV	C	T	Intergenic or intron	-
66977	Insertion	-	T	exon	orf119, frameshift
67191	Deletion	G	-	exon	orf119, frameshift
67267	SNV	T	C	exon	orf119, nonsynonymous, TCC=>CCC, S=>P
67508	SNV	G	A	Intergenic or intron	-
67800	Insertion	-	GAGA	Intergenic or intron	-
68999	SNV	G	T	Intergenic or intron	-
69191	SNV	C	T	Intergenic or intron	-
69319	SNV	A	T	Intergenic or intron	-
69320	SNV	G	T	Intergenic or intron	-
69323	SNV	A	C	Intergenic or intron	-
69324	SNV	T	C	Intergenic or intron	-
69325	SNV	G	C	Intergenic or intron	-
69326	SNV	G	C	Intergenic or intron	-
69330	SNV	T	A	Intergenic or intron	-
69331	SNV	T	C	Intergenic or intron	-
69343	SNV	A	C	Intergenic or intron	-
71336	SNV	T	G	Intergenic or intron	-
71338	SNV	G	T	Intergenic or intron	-
71344	Insertion	-	TC	Intergenic or intron	-
71346	SNV	T	G	Intergenic or intron	-
71347	SNV	T	G	Intergenic or intron	-
71349	SNV	A	G	Intergenic or intron	-
71354	SNV	T	A	Intergenic or intron	-
71357	SNV	T	C	Intergenic or intron	-
71359	SNV	T	A	Intergenic or intron	-
71362	Insertion	-	GA	Intergenic or intron	-
71364	SNV	G	C	Intergenic or intron	-
71366	Insertion	-	CCTG	Intergenic or intron	-
71368	Insertion	-	C	Intergenic or intron	-
71371	SNV	T	A	Intergenic or intron	-
71372	Deletion	C	-	Intergenic or intron	-
71375	Insertion	-	G	Intergenic or intron	-
71378	SNV	G	A	Intergenic or intron	-
71379	Deletion	T	-	Intergenic or intron	-
71385	SNV	A	T	Intergenic or intron	-
71387	SNV	T	G	Intergenic or intron	-
71520	Deletion	TT	-	Intergenic or intron	-
72368	SNV	C	T	exon	orf161, nonsynonymous, CTT=>TTT, L=>F
72746	SNV	A	C	exon	orf159, nonsynonymous, ACC=>CCC, T=>P
72927	SNV	G	A	exon	orf159, synonymous, TGA=>TAA
73723	SNV	A	G	Intergenic or intron	-
74723	SNV	G	A	exon	matR, synonymous, CTG=>CTA
75418	SNV	C	T	exon	matR, nonsynonymous, GCG=>GTG, A=>V
76664	SNV	T	C	Intergenic or intron	-
77003	SNV	A	C	Intergenic or intron	-
77081	SNV	T	C	Intergenic or intron	-
79965	SNV	G	A	exon	orf115b, nonsynonymous, TGC=>TAC, C=>Y
81018	SNV	G	A	Intergenic or intron	-
82102	SNV	C	T	Intergenic or intron	-
83052	SNV	A	G	Intergenic or intron	-
85881	SNV	G	A	Intergenic or intron	-
86542	SNV	T	C	Intergenic or intron	-
87046	SNV	T	G	Intergenic or intron	-
87430	SNV	T	C	Intergenic or intron	-
87508	Deletion	TAAGA	-	Intergenic or intron	-
88714	SNV	G	T	Intergenic or intron	-
88721	SNV	T	G	Intergenic or intron	-
88957	SNV	G	A	Intergenic or intron	-
89358	SNV	T	C	Intergenic or intron	-
89587	SNV	A	C	exon	orf104, nonsynonymous, ACT=>CCT, T=>P
89671	Deletion	TCCTT	-	exon	orf104, frameshift
89731	SNV	C	T	exon	orf104, nonsynonymous, CGG=>TGG, R=>W
92289	SNV	A	G	Intergenic or intron	-
92674	Deletion	GCCTT	-	Intergenic or intron	-
92937	Insertion	-	GTTCT	Intergenic or intron	-
93934	Deletion	AA	-	Intergenic or intron	-
94678	SNV	G	A	Intergenic or intron	-
94727	SNV	G	A	Intergenic or intron	-
94888	SNV	G	A	Intergenic or intron	-
95097	SNV	A	C	Intergenic or intron	-
95329	SNV	T	C	Intergenic or intron	-
95524	SNV	G	A	Intergenic or intron	-
96160	SNV	A	C	Intergenic or intron	-
96354	SNV	T	C	Intergenic or intron	-
96355	Insertion	-	C	Intergenic or intron	-
96356	SNV	T	G	exon	cox2, nonsynonymous, GAA=>GCA, E=>A
96357	SNV	C	G	exon	cox2, nonsynonymous, GAA=>CAA, E=>Q
96363	SNV	A	C	exon	cox2, TGA=>GGA, *=>G, readthrough
96364	SNV	A	C	exon	cox2, nonsynonymous, ATT=>ATG, I=>M
96366	Deletion	TT	-	exon	cox2, frameshift
96370	SNV	C	A	exon	cox2, nonsynonymous, TTG=>TTT, L=>F
96374	SNV	G	C	exon	cox2, TCA=>TGA, S=>*, nonsense
96375	SNV	A	C	exon	cox2, nonsynonymous, TCA=>GCA, S=>A
96867	SNV	G	C	exon	cox2, nonsynonymous, CAA=>GAA, Q=>E
96868	SNV	G	C	exon	cox2, synonymous, CCC=>CCG
96869	SNV	G	C	exon	cox2, nonsynonymous, CCC=>CGC, P=>R
96870	SNV	G	C	exon	cox2, nonsynonymous, CCC=>GCC, P=>A
96871	SNV	A	C	exon	cox2, nonsynonymous, CAT=>CAG, H=>Q
96873	SNV	G	C	exon	cox2, nonsynonymous, CAT=>GAT, H=>D
96874	SNV	G	C	exon	cox2, synonymous, TCC=>TCG
96875	SNV	G	C	exon	cox2, nonsynonymous, TCC=>TGC, S=>C
96876	SNV	A	T	exon	cox2, nonsynonymous, TCC=>ACC, S=>T
96877	Deletion	G	-	exon	cox2, frameshift
96896	SNV	G	C	exon	cox2, nonsynonymous, CCC=>CGC, P=>R
96897	SNV	G	T	exon	cox2, nonsynonymous, CCC=>ACC, P=>T
96898	SNV	G	T	exon	cox2, synonymous, CCC=>CCA
96899	SNV	G	A	exon	cox2, nonsynonymous, CCC=>CTC, P=>L
96900	Insertion	-	A	exon	cox2, frameshift
96902	SNV	G	T	exon	cox2, nonsynonymous, ACG=>AAG, T=>K
96906	SNV	A	C	exon	cox2, nonsynonymous, TGG=>GGG, W=>G
96907	SNV	T	C	exon	cox2, synonymous, CAA=>CAG
96908	SNV	T	G	exon	cox2, nonsynonymous, CAA=>CCA, Q=>P
96910	SNV	C	T	exon	cox2, synonymous, CAG=>CAA
96911	Insertion	-	T	exon	cox2, frameshift
96913	SNV	C	G	exon	cox2, nonsynonymous, TCG=>TCC
96915	SNV	A	G	exon	cox2, nonsynonymous, TCG=>CCG, S=>P
96916	SNV	C	G	exon	cox2, synonymous, CTG=>CTC
96918	SNV	G	T	exon	cox2, nonsynonymous, CTG=>ATG, L=>M
96919	SNV	C	T	exon	cox2, synonymous, TTG=>TTA
96922	SNV	A	T	exon	cox2, nonsynonymous, CAT=>CAA, H=>Q
96927	SNV	G	T	exon	cox2, nonsynonymous, CAT=>AAT, H=>N
96929	SNV	T	G	exon	cox2, nonsynonymous, TAC=>TCC, Y=>S
96933	SNV	G	C	exon	cox2, nonsynonymous, CTA=>GTA, L=>V
96934	SNV	G	C	exon	cox2, nonsynonymous, TTC=>TTG, F=>L
96935	SNV	A	C	exon	cox2, nonsynonymous, TTC=>TGC, F=>C
96936	SNV	A	G	exon	cox2, nonsynonymous, TTC=>CTC, F=>L
96937	SNV	C	A	exon	cox2, synonymous, TCG=>TCT
96941	Insertion	-	C	exon	cox2, frameshift
96944	SNV	C	A	exon	cox2, nonsynonymous, CGA=>CTA, R=>L
96945	Deletion	G	-	exon	cox2, frameshift
96947	SNV	G	T	exon	cox2, nonsynonymous, TCT=>TAT, S=>Y
96948	SNV	A	C	exon	cox2, nonsynonymous, TCT=>GCT, S=>A
96950	SNV	G	T	exon	cox2, TCA=>TAA, S=>*, nonsense
96951	SNV	A	T	exon	cox2, nonsynonymous, TCA=>ACA, S=>T
96952	SNV	G	C	exon	cox2, nonsynonymous, GTC=>GTG
96953	Deletion	A	-	exon	cox2, frameshift
99240	SNV	G	T	Intergenic or intron	-
100013	SNV	G	A	exon	orf115c, nonsynonymous, GGA=>GAA, G=>E
100088	SNV	T	G	exon	orf115c, TTA=>TGA, L=>*, nonsense
101098	SNV	T	C	Intergenic or intron	-
102130	SNV	T	G	Intergenic or intron	-
102749	Deletion	C	-	Intergenic or intron	-
104146	SNV	T	C	Intergenic or intron	-
104564	SNV	T	C	Intergenic or intron	-
104879	SNV	T	C	Intergenic or intron	-
105038	SNV	T	C	Intergenic or intron	-
105079	SNV	C	A	Intergenic or intron	-
105582	SNV	T	C	Intergenic or intron	-
106320	SNV	G	A	Intergenic or intron	-
106464	SNV	A	G	exon	ccmFC, nonsynonymous, TTG=>TCG, L=>S
107147	Insertion	-	A	Intergenic or intron	-
108062	SNV	G	A	exon	ccmFC, synonymous, ATC=>ATT
109709	Deletion	T	-	Intergenic or intron	-
109721	SNV	A	C	Intergenic or intron	-
109943	Deletion	A	-	exon	orf146, frameshift
110342	SNV	G	A	Intergenic or intron	-
110506	Deletion	CA	-	Intergenic or intron	-
110536	Deletion	G	-	Intergenic or intron	-
111735	SNV	A	G	Intergenic or intron	-
111986	SNV	C	A	Intergenic or intron	-
112618	Insertion	-	TCTTT	exon	orf164, frameshift
112726	SNV	T	G	exon	orf164, nonsynonymous, ATT=>ATG, I=>M
113790	Insertion	-	AGAT	Intergenic or intron	-
114665	Deletion	CATG	-	Intergenic or intron	-
114791	Deletion	GATG	-	Intergenic or intron	-
115478	SNV	G	A	Intergenic or intron	-
115980	SNV	A	C	Intergenic or intron	-
117519	SNV	C	T	Intergenic or intron	-
117906	SNV	C	T	Intergenic or intron	-
118383	Deletion	C	-	Intergenic or intron	-
118501	SNV	G	A	Intergenic or intron	-
119034	Insertion	-	GGGA	Intergenic or intron	-
119180	SNV	A	C	Intergenic or intron	-
120130	SNV	A	G	Intergenic or intron	-
120261	SNV	A	C	Intergenic or intron	-
120428	SNV	A	G	exon	orf115d, nonsynonymous, ATT=>GTT, I=>V
122075	Insertion	-	C	Intergenic or intron	-
124808	SNV	T	G	Intergenic or intron	-
125265	SNV	C	T	Intergenic or intron	-
125303	Deletion	TCA	-	Intergenic or intron	-
126812	SNV	A	G	Intergenic or intron	-
126916	SNV	A	C	Intergenic or intron	-
126930	Deletion	A	-	Intergenic or intron	-
126938	SNV	C	T	Intergenic or intron	-
126940	SNV	T	G	Intergenic or intron	-
126961	SNV	T	A	Intergenic or intron	-
126962	SNV	T	G	Intergenic or intron	-
126965	Insertion	-	TT	Intergenic or intron	-
126967	Insertion	-	AA	Intergenic or intron	-
126968	SNV	G	A	Intergenic or intron	-
126972	SNV	G	C	Intergenic or intron	-
126977	SNV	C	G	Intergenic or intron	-
126978	SNV	C	A	Intergenic or intron	-
126980	SNV	G	C	Intergenic or intron	-
126981	Insertion	-	C	Intergenic or intron	-
126982	SNV	C	G	Intergenic or intron	-
126984	Insertion	-	A	Intergenic or intron	-
126986	Deletion	G	-	Intergenic or intron	-
126988	Deletion	G	-	Intergenic or intron	-
126991	SNV	A	C	Intergenic or intron	-
126995	SNV	A	C	Intergenic or intron	-
127015	Deletion	T	-	Intergenic or intron	-
127239	SNV	A	G	exon	orf322, nonsynonymous, GAG=>GGG, E=>G
127259	SNV	G	C	exon	orf322, nonsynonymous, GTC=>CTC, V=>L
127271	SNV	G	A	exon	orf322, nonsynonymous, GCC=>ACC, A=>T
127276	SNV	G	A	exon	orf322, synonymous, GTG=>GTA
127282	SNV	A	C	exon	orf322, synonymous, ATA=>ATC
127288	SNV	G	C	exon	orf322, nonsynonymous, TTG=>TTC, L=>F
127289	SNV	A	C	exon	orf322, nonsynonymous, ATA=>CTA, I=>L
127291	SNV	A	C	exon	orf322, synonymous, ATA=>ATC
127303	SNV	C	A	exon	orf322, synonymous, GTC=>GTA
127305	SNV	T	G	exon	orf322, nonsynonymous, ATC=>AGC, I=>S
127371	SNV	G	A	exon	orf322, nonsynonymous, GGA=>GAA, G=>E
128069	SNV	T	G	Intergenic or intron	-
128513	SNV	G	A	Intergenic or intron	-
128943	SNV	A	C	Intergenic or intron	-
128967	SNV	A	G	Intergenic or intron	-
128972	SNV	T	A	Intergenic or intron	-
129858	SNV	T	C	Intergenic or intron	-
129907	Insertion	-	ATA	Intergenic or intron	-
130087	Deletion	A	-	Intergenic or intron	-
130249	SNV	T	G	Intergenic or intron	-
130323	SNV	T	G	Intergenic or intron	-
130324	Deletion	CT	-	Intergenic or intron	-
130331	SNV	T	A	Intergenic or intron	-
130333	SNV	G	A	Intergenic or intron	-
130335	Deletion	T	-	Intergenic or intron	-
130338	SNV	C	A	Intergenic or intron	-
130339	Insertion	-	A	Intergenic or intron	-
130340	SNV	G	A	Intergenic or intron	-
130342	SNV	T	G	Intergenic or intron	-
130345	Deletion	G	-	Intergenic or intron	-
130350	Deletion	A	-	Intergenic or intron	-
130352	SNV	G	T	Intergenic or intron	-
130353	SNV	T	C	Intergenic or intron	-
130356	SNV	C	A	Intergenic or intron	-
130373	Insertion	-	G	Intergenic or intron	-
130375	Insertion	-	A	Intergenic or intron	-
130376	SNV	T	A	Intergenic or intron	-
130383	SNV	G	A	Intergenic or intron	-
130384	Deletion	C	-	Intergenic or intron	-
130388	SNV	T	G	Intergenic or intron	-
130400	SNV	A	T	Intergenic or intron	-
130401	SNV	C	T	Intergenic or intron	-
130403	SNV	T	A	Intergenic or intron	-
130405	SNV	C	A	Intergenic or intron	-
130409	SNV	T	G	Intergenic or intron	-
130410	Insertion	-	GG	Intergenic or intron	-
130411	SNV	C	T	Intergenic or intron	-
130414	Deletion	G	-	Intergenic or intron	-
130425	SNV	T	G	Intergenic or intron	-
131302	SNV	G	C	Intergenic or intron	-
131304	SNV	C	T	Intergenic or intron	-
131305	SNV	T	C	Intergenic or intron	-
131307	SNV	T	C	Intergenic or intron	-
131309	SNV	C	G	Intergenic or intron	-
131311	SNV	A	C	Intergenic or intron	-
131313	Insertion	-	T	Intergenic or intron	-
131318	SNV	C	T	Intergenic or intron	-
131320	SNV	C	G	Intergenic or intron	-
131323	SNV	G	A	Intergenic or intron	-
131324	SNV	C	G	Intergenic or intron	-
131325	SNV	C	A	Intergenic or intron	-
131327	SNV	G	C	Intergenic or intron	-
131328	SNV	T	A	Intergenic or intron	-
131330	SNV	C	A	Intergenic or intron	-
131331	SNV	G	A	Intergenic or intron	-
131332	SNV	C	G	Intergenic or intron	-
131334	Deletion	T	-	Intergenic or intron	-
131336	SNV	C	T	Intergenic or intron	-
131339	SNV	A	C	Intergenic or intron	-
131343	SNV	A	T	Intergenic or intron	-
131344	Deletion	G	-	Intergenic or intron	-
131346	SNV	A	G	Intergenic or intron	-
131349	Deletion	A	-	Intergenic or intron	-
131488	Insertion	-	AACA	Intergenic or intron	-
132191	SNV	C	G	Intergenic or intron	-
132934	SNV	T	C	Intergenic or intron	-
133190	SNV	T	C	Intergenic or intron	-
133215	Deletion	TTCTG	-	Intergenic or intron	-
133332	SNV	G	A	Intergenic or intron	-
137122	Insertion	-	AAGAA	Intergenic or intron	-
137285	SNV	C	T	Intergenic or intron	-
139565	Deletion	AGGA	-	Intergenic or intron	-
140252	SNV	A	T	Intergenic or intron	-
140472	SNV	C	A	exon	orf112, GAA=>TAA, E=>*, nonsense
142110	SNV	T	C	Intergenic or intron	-
142588	SNV	G	T	exon	orf106b, TGC=>TGA, C=>*, nonsense
143389	SNV	G	A	Intergenic or intron	-
144245	SNV	G	C	Intergenic or intron	-
144246	SNV	T	A	Intergenic or intron	-
144249	SNV	A	C	Intergenic or intron	-
144250	SNV	C	T	Intergenic or intron	-
144253	Deletion	A	-	Intergenic or intron	-
144257	SNV	C	G	Intergenic or intron	-
144258	SNV	C	T	Intergenic or intron	-
144259	SNV	G	T	Intergenic or intron	-
144263	SNV	C	G	Intergenic or intron	-
144264	SNV	A	C	Intergenic or intron	-
144265	SNV	A	C	Intergenic or intron	-
144266	SNV	A	G	Intergenic or intron	-
144270	SNV	G	C	Intergenic or intron	-
144273	SNV	T	A	Intergenic or intron	-
144275	Insertion	-	GT	Intergenic or intron	-
144277	SNV	A	C	Intergenic or intron	-
144278	SNV	T	C	Intergenic or intron	-
144282	SNV	A	G	Intergenic or intron	-
144284	SNV	C	T	Intergenic or intron	-
144286	SNV	C	G	Intergenic or intron	-
144287	SNV	A	G	Intergenic or intron	-
144289	SNV	A	T	Intergenic or intron	-
144290	SNV	G	T	Intergenic or intron	-
144292	Deletion	C	-	Intergenic or intron	-
144294	SNV	T	A	Intergenic or intron	-
144295	SNV	T	A	Intergenic or intron	-
148166	SNV	G	T	Intergenic or intron	-
148167	SNV	G	C	Intergenic or intron	-
148169	SNV	G	C	Intergenic or intron	-
148174	SNV	G	A	Intergenic or intron	-
148176	SNV	A	C	Intergenic or intron	-
148177	SNV	G	C	Intergenic or intron	-
148179	SNV	G	T	Intergenic or intron	-
148181	Insertion	-	AG	Intergenic or intron	-
148184	Insertion	-	G	Intergenic or intron	-
148195	SNV	T	C	Intergenic or intron	-
148196	SNV	A	T	Intergenic or intron	-
148379	SNV	A	C	Intergenic or intron	-
148506	SNV	A	G	Intergenic or intron	-
148894	SNV	C	T	Intergenic or intron	-
151474	SNV	A	C	Intergenic or intron	-
151747	Deletion	ATGAT	-	Intergenic or intron	-
151912	SNV	T	G	Intergenic or intron	-
151919	SNV	T	C	Intergenic or intron	-
152001	SNV	A	G	Intergenic or intron	-
152057	SNV	T	C	Intergenic or intron	-
152138	SNV	C	T	Intergenic or intron	-
152501	SNV	C	T	Intergenic or intron	-
152505	SNV	C	A	Intergenic or intron	-
152568	SNV	A	C	Intergenic or intron	-
152629	SNV	C	T	Intergenic or intron	-
152630	Insertion	-	AG	Intergenic or intron	-
152631	SNV	A	T	Intergenic or intron	-
152637	Insertion	-	TAT	Intergenic or intron	-
152638	SNV	G	T	Intergenic or intron	-
152640	SNV	G	C	Intergenic or intron	-
152642	Insertion	-	C	Intergenic or intron	-
152643	SNV	T	A	Intergenic or intron	-
152644	SNV	C	A	Intergenic or intron	-
152646	SNV	T	C	Intergenic or intron	-
152647	SNV	T	C	Intergenic or intron	-
152650	SNV	T	A	Intergenic or intron	-
152655	SNV	A	T	Intergenic or intron	-
152878	Deletion	TT	-	Intergenic or intron	-
152986	Deletion	ATCAT	-	Intergenic or intron	-
153262	SNV	C	T	exon	orf117b, nonsynonymous, CAT=>TAT, H=>Y
153357	SNV	A	G	exon	orf117b, synonymous, CGA=>CGG
154084	SNV	G	C	Intergenic or intron	-
154085	Insertion	-	A	Intergenic or intron	-
154168	Deletion	TTTT	-	Intergenic or intron	-
154476	SNV	C	T	exon	rpl2, synonymous, TCC=>TCT
156379	SNV	A	C	Intergenic or intron	-
156512	Deletion	A	-	Intergenic or intron	-
156682	Insertion	-	GAA	Intergenic or intron	-
157115	SNV	C	T	exon	rpl2, nonsynonymous, TCG=>TTG, S=>L
157305	SNV	A	C	Intergenic or intron	-
157548	SNV	A	G	exon	orfX, nonsynonymous, ATT=>GTT, I=>V
157878	SNV	T	C	exon	orfX, nonsynonymous, TGT=>CGT, C=>R
158477	SNV	T	C	Intergenic or intron	-
158662	Insertion	-	A	Intergenic or intron	-
159349	SNV	C	T	Intergenic or intron	-
159426	SNV	G	A	Intergenic or intron	-
159489	Insertion	-	T	Intergenic or intron	-
160367	SNV	G	A	Intergenic or intron	-
160807	SNV	G	T	Intergenic or intron	-
161361	SNV	A	G	Intergenic or intron	-
162747	SNV	T	C	Intergenic or intron	-
164162	SNV	A	C	Intergenic or intron	-
164707	SNV	T	C	exon	orf116, synonymous, TCA=>TCG
164797	SNV	A	C	exon	orf116, synonymous, GGT=>GGG
165047	SNV	C	T	Intergenic or intron	-
165550	SNV	C	T	Intergenic or intron	-
166154	Deletion	GA	-	Intergenic or intron	-
166804	Deletion	G	-	Intergenic or intron	-
168188	SNV	T	C	Intergenic or intron	-
168462	SNV	C	A	Intergenic or intron	-
168858	SNV	C	T	Intergenic or intron	-
168934	SNV	C	T	Intergenic or intron	-
169044	SNV	T	A	Intergenic or intron	-
169045	Deletion	T	-	Intergenic or intron	-
169982	SNV	T	C	Intergenic or intron	-
170158	SNV	T	C	Intergenic or intron	-
171363	Insertion	-	A	Intergenic or intron	-
171366	SNV	C	T	Intergenic or intron	-
171402	SNV	T	C	Intergenic or intron	-
171404	SNV	T	C	Intergenic or intron	-
174002	SNV	A	T	Intergenic or intron	-
174003	SNV	A	G	Intergenic or intron	-
174005	SNV	C	T	Intergenic or intron	-
174010	SNV	T	C	Intergenic or intron	-
174015	Deletion	G	-	Intergenic or intron	-
174017	Deletion	T	-	Intergenic or intron	-
174019	Deletion	T	-	Intergenic or intron	-
174022	SNV	T	A	Intergenic or intron	-
174023	SNV	T	G	Intergenic or intron	-
174025	SNV	C	T	Intergenic or intron	-
174028	SNV	G	T	Intergenic or intron	-
174031	SNV	T	C	Intergenic or intron	-
174032	SNV	G	T	Intergenic or intron	-
174034	SNV	A	T	Intergenic or intron	-
174035	Deletion	A	-	Intergenic or intron	-
174037	SNV	A	T	Intergenic or intron	-
174058	SNV	G	C	Intergenic or intron	-
174060	SNV	T	C	Intergenic or intron	-
174062	SNV	G	C	Intergenic or intron	-
174063	SNV	G	C	Intergenic or intron	-
174065	SNV	C	A	Intergenic or intron	-
174068	SNV	T	G	Intergenic or intron	-
174069	Insertion	-	C	Intergenic or intron	-
174071	SNV	A	C	Intergenic or intron	-
174072	SNV	A	T	Intergenic or intron	-
174077	Insertion	-	C	Intergenic or intron	-
174078	SNV	A	G	Intergenic or intron	-
174079	SNV	T	G	Intergenic or intron	-
174080	SNV	C	G	Intergenic or intron	-
174081	Insertion	-	G	Intergenic or intron	-
174084	Insertion	-	AG	Intergenic or intron	-
174085	SNV	T	C	Intergenic or intron	-
174086	SNV	T	G	Intergenic or intron	-
174117	SNV	A	G	Intergenic or intron	-
174138	Insertion	-	TC	Intergenic or intron	-
174139	SNV	A	T	Intergenic or intron	-
174141	SNV	G	T	Intergenic or intron	-
174142	SNV	C	T	Intergenic or intron	-
174143	SNV	G	C	Intergenic or intron	-
174147	SNV	A	T	Intergenic or intron	-
174155	SNV	G	C	Intergenic or intron	-
174157	SNV	A	T	Intergenic or intron	-
174158	SNV	A	T	Intergenic or intron	-
174159	SNV	A	T	Intergenic or intron	-
174160	SNV	A	G	Intergenic or intron	-
174161	Insertion	-	TT	Intergenic or intron	-
174162	SNV	A	G	Intergenic or intron	-
174168	Insertion	-	T	Intergenic or intron	-
174171	Insertion	-	T	Intergenic or intron	-
174173	SNV	T	G	Intergenic or intron	-
174174	SNV	T	G	Intergenic or intron	-
174177	SNV	A	G	Intergenic or intron	-
174178	Deletion	T	-	Intergenic or intron	-
174181	SNV	C	G	Intergenic or intron	-
174183	SNV	A	T	Intergenic or intron	-
174185	SNV	C	A	Intergenic or intron	-
174189	SNV	C	T	Intergenic or intron	-
174190	SNV	A	G	Intergenic or intron	-
175811	SNV	T	G	Intergenic or intron	-
175814	Insertion	-	G	Intergenic or intron	-
175815	SNV	T	A	Intergenic or intron	-
175817	SNV	C	G	Intergenic or intron	-
175818	SNV	C	A	Intergenic or intron	-
175819	SNV	T	A	Intergenic or intron	-
175821	Deletion	T	-	Intergenic or intron	-
175828	SNV	T	C	Intergenic or intron	-
175829	SNV	T	A	Intergenic or intron	-
175830	SNV	T	G	Intergenic or intron	-
175831	SNV	T	A	Intergenic or intron	-
175832	SNV	T	A	Intergenic or intron	-
175833	SNV	T	G	Intergenic or intron	-
175834	SNV	T	A	Intergenic or intron	-
175835	SNV	T	A	Intergenic or intron	-
175838	SNV	A	G	Intergenic or intron	-
175843	Deletion	A	-	Intergenic or intron	-
175845	SNV	G	A	Intergenic or intron	-
175846	SNV	T	C	Intergenic or intron	-
175847	Deletion	G	-	Intergenic or intron	-
175849	SNV	A	C	Intergenic or intron	-
175850	SNV	A	C	Intergenic or intron	-
175854	SNV	A	G	Intergenic or intron	-
175855	SNV	A	G	Intergenic or intron	-
175857	SNV	C	T	Intergenic or intron	-
175861	SNV	G	T	Intergenic or intron	-
175862	SNV	G	T	Intergenic or intron	-
175863	SNV	A	C	Intergenic or intron	-
175864	SNV	A	T	Intergenic or intron	-
175865	SNV	C	G	Intergenic or intron	-
175867	Deletion	G	-	Intergenic or intron	-
175869	SNV	C	T	Intergenic or intron	-
178805	SNV	G	T	Intergenic or intron	-
178806	SNV	G	T	Intergenic or intron	-
178807	SNV	A	C	Intergenic or intron	-
179648	SNV	C	T	Intergenic or intron	-
180312	SNV	A	T	Intergenic or intron	-
180313	Insertion	-	G	Intergenic or intron	-
180490	SNV	G	T	Intergenic or intron	-
180702	SNV	A	G	Intergenic or intron	-
180825	SNV	T	G	Intergenic or intron	-
180938	SNV	T	C	Intergenic or intron	-
181359	Insertion	-	G	Intergenic or intron	-
181442	Insertion	-	GTCCGAGAAAG	Intergenic or intron	-
181547	SNV	A	C	Intergenic or intron	-
182885	SNV	A	G	Intergenic or intron	-
183583	SNV	A	C	Intergenic or intron	-
184962	SNV	T	C	Intergenic or intron	-
187181	SNV	G	C	Intergenic or intron	-
187183	SNV	G	T	Intergenic or intron	-
187185	SNV	A	C	Intergenic or intron	-
187186	Insertion	-	C	Intergenic or intron	-
189669	SNV	C	G	Intergenic or intron	-
189672	SNV	C	A	Intergenic or intron	-
189675	SNV	C	G	Intergenic or intron	-
189679	SNV	A	G	Intergenic or intron	-
189693	SNV	G	T	Intergenic or intron	-
189696	Deletion	C	-	Intergenic or intron	-
189700	Insertion	-	G	Intergenic or intron	-
189702	SNV	T	A	Intergenic or intron	-
189703	SNV	T	G	Intergenic or intron	-
189704	SNV	T	A	Intergenic or intron	-
189705	Insertion	-	A	Intergenic or intron	-
189706	SNV	C	A	Intergenic or intron	-
189707	SNV	T	A	Intergenic or intron	-
189708	SNV	T	A	Intergenic or intron	-
189709	SNV	C	A	Intergenic or intron	-
189710	Insertion	-	G	Intergenic or intron	-
189711	SNV	G	C	Intergenic or intron	-
189721	SNV	G	C	Intergenic or intron	-
189736	SNV	G	C	Intergenic or intron	-
189816	SNV	G	T	Intergenic or intron	-
191711	SNV	A	G	Intergenic or intron	-
191966	SNV	A	T	Intergenic or intron	-
192063	SNV	G	A	Intergenic or intron	-
192235	SNV	G	T	Intergenic or intron	-
193569	SNV	C	A	Intergenic or intron	-
193571	SNV	C	T	Intergenic or intron	-
193572	SNV	G	T	Intergenic or intron	-
193573	Deletion	C	-	Intergenic or intron	-
193577	SNV	G	T	Intergenic or intron	-
193584	SNV	T	A	Intergenic or intron	-
193590	SNV	T	G	Intergenic or intron	-
195930	SNV	T	C	Intergenic or intron	-
195931	SNV	G	C	Intergenic or intron	-
195932	SNV	A	G	Intergenic or intron	-
195933	SNV	A	C	Intergenic or intron	-
195934	SNV	G	C	Intergenic or intron	-
195935	SNV	G	A	Intergenic or intron	-
195939	SNV	A	T	Intergenic or intron	-
195940	SNV	G	T	Intergenic or intron	-
195941	SNV	A	T	Intergenic or intron	-
195942	SNV	A	C	Intergenic or intron	-
195944	SNV	A	T	Intergenic or intron	-
195945	SNV	A	T	Intergenic or intron	-
195946	SNV	A	C	Intergenic or intron	-
195951	SNV	T	A	Intergenic or intron	-
195954	SNV	A	T	Intergenic or intron	-
195955	SNV	C	G	Intergenic or intron	-
195959	SNV	G	T	Intergenic or intron	-
195961	Insertion	-	CC	Intergenic or intron	-
195962	Insertion	-	C	Intergenic or intron	-
195963	SNV	C	T	Intergenic or intron	-
195966	SNV	T	A	Intergenic or intron	-
195969	SNV	T	C	Intergenic or intron	-
195971	Insertion	-	C	Intergenic or intron	-
195972	SNV	C	G	Intergenic or intron	-
195973	SNV	C	G	Intergenic or intron	-
195974	SNV	C	A	Intergenic or intron	-
195975	SNV	C	T	Intergenic or intron	-
195979	SNV	A	T	Intergenic or intron	-
195980	Insertion	-	TT	Intergenic or intron	-
195983	SNV	C	T	Intergenic or intron	-
195988	SNV	A	C	Intergenic or intron	-
195990	Insertion	-	C	Intergenic or intron	-
196779	SNV	A	C	Intergenic or intron	-
196951	SNV	T	C	Intergenic or intron	-
197064	SNV	T	G	Intergenic or intron	-
197405	SNV	C	A	exon	orf261, nonsynonymous, GAG=>GAT, E=>D
197410	SNV	C	A	exon	orf261, nonsynonymous, GCT=>TCT, A=>S
197441	SNV	A	C	exon	orf261, synonymous, ACT=>ACG
197493	SNV	T	C	exon	orf261, nonsynonymous, CAT=>CGT, H=>R
197526	SNV	A	G	exon	orf261, nonsynonymous, GTT=>GCT, V=>A
197528	SNV	A	T	exon	orf261, synonymous, ATT=>ATA
197530	SNV	T	C	exon	orf261, nonsynonymous, ATT=>GTT, I=>V
197531	SNV	T	A	exon	orf261, nonsynonymous, GAA=>GAT, E=>D
197539	SNV	C	T	exon	orf261, nonsynonymous, GTT=>ATT, V=>I
197540	SNV	G	T	exon	orf261, synonymous, CGC=>CGA
197542	Deletion	G	-	exon	orf261, frameshift
197546	Insertion	-	T	exon	orf261, frameshift
197552	SNV	T	A	exon	orf261, nonsynonymous, GAA=>GAT, E=>D
197553	SNV	T	G	exon	orf261, nonsynonymous, GAA=>GCA, E=>A
197554	SNV	C	T	exon	orf261, nonsynonymous, GAA=>AAA, E=>K
197558	SNV	T	A	exon	orf261, nonsynonymous, GAA=>GAT, E=>D
197563	SNV	G	T	exon	orf261, nonsynonymous, CCA=>ACA, P=>T
197566	SNV	T	C	exon	orf261, nonsynonymous, ATT=>GTT, I=>V
197567	Deletion	A	-	exon	orf261, frameshift
197570	Insertion	-	T	exon	orf261, frameshift
197573	SNV	C	T	exon	orf261, nonsynonymous, GGG=>GGA
197579	SNV	G	A	exon	orf261, synonymous, AGC=>AGT
197580	SNV	C	T	exon	orf261, nonsynonymous, AGC=>AAC, S=>N
197584	SNV	T	G	exon	orf261, nonsynonymous, ATA=>CTA, I=>L
197590	SNV	G	T	exon	orf261, nonsynonymous, CTA=>ATA, L=>I
197593	SNV	A	C	exon	orf261, nonsynonymous, TCT=>GCT, S=>A
197597	SNV	G	A	exon	orf261, synonymous, ACC=>ACT
197601	SNV	T	C	exon	orf261, nonsynonymous, AAA=>AGA, K=>R
197605	SNV	C	G	exon	orf261, nonsynonymous, GAA=>CAA, E=>Q
197606	SNV	T	C	exon	orf261, nonsynonymous, ATA=>ATG, I=>M
197608	SNV	T	C	exon	orf261, nonsynonymous, ATA=>GTA, I=>V
197609	SNV	A	G	exon	orf261, synonymous, ATT=>ATC
197616	SNV	T	C	exon	orf261, nonsynonymous, GAA=>GGA, E=>G
197617	SNV	C	G	exon	orf261, nonsynonymous, GAA=>CAA, E=>Q
197621	SNV	T	G	exon	orf261, nonsynonymous, ATA=>ATC
197625	SNV	C	T	exon	orf261, nonsynonymous, AGA=>AAA, R=>K
197626	SNV	T	G	exon	orf261, synonymous, AGA=>CGA
197633	SNV	T	A	exon	orf261, nonsynonymous, AGA=>AGT, R=>S
197635	SNV	T	G	exon	orf261, synonymous, AGA=>CGA
197636	SNV	T	A	exon	orf261, nonsynonymous, TTA=>TTT, L=>F
197641	SNV	C	T	exon	orf261, nonsynonymous, GGT=>AGT, G=>S
197785	SNV	A	C	exon	orf261, nonsynonymous, TAT=>GAT, Y=>D
197794	SNV	G	T	exon	orf261, nonsynonymous, CTT=>ATT, L=>I
197870	SNV	T	C	exon	orf261, synonymous, CAA=>CAG
197878	SNV	T	C	exon	orf261, nonsynonymous, ATT=>GTT, I=>V
197924	SNV	T	A	exon	orf261, nonsynonymous, TTA=>TTT, L=>F
197932	SNV	T	C	exon	orf261, nonsynonymous, ATA=>GTA, I=>V
197952	SNV	A	C	exon	orf261, nonsynonymous, TTC=>TGC, F=>C
197957	SNV	G	T	exon	orf261, nonsynonymous, TTC=>TTA, F=>L
197963	SNV	A	C	exon	orf261, synonymous, TCT=>TCG
197979	SNV	T	C	exon	orf261, nonsynonymous, CAA=>CGA, Q=>R
198045	SNV	C	T	exon	orf261, nonsynonymous, AGC=>AAC, S=>N
198046	SNV	T	C	exon	orf261, nonsynonymous, AGC=>GGC, S=>G
198049	SNV	A	G	exon	orf261, nonsynonymous, TGC=>CGC, C=>R
198083	SNV	A	C	exon	orf261, nonsynonymous, TTT=>TTG, F=>L
198084	SNV	A	G	exon	orf261, nonsynonymous, TTT=>TCT, F=>S
198085	SNV	A	G	exon	orf261, nonsynonymous, TTT=>CTT, F=>L
198090	SNV	A	T	exon	orf261, nonsynonymous, ATA=>AAA, I=>K
198100	SNV	T	C	exon	orf261, nonsynonymous, ACA=>GCA, T=>A
198106	SNV	A	T	exon	orf261, nonsynonymous, TTG=>ATG, L=>M
198107	SNV	T	C	exon	orf261, synonymous, TTA=>TTG
198114	SNV	A	G	exon	orf261, nonsynonymous, TTT=>TCT, F=>S
198119	SNV	T	C	exon	orf261, nonsynonymous, TTA=>TTG
198323	SNV	T	G	Intergenic or intron	-
199169	SNV	A	C	exon	cox1, nonsynonymous, TCT=>TCG
199844	SNV	A	C	exon	cox1, synonymous, CTT=>CTG
200000	Deletion	G	-	Intergenic or intron	-
200015	SNV	C	T	Intergenic or intron	-
200154	SNV	A	G	Intergenic or intron	-
200222	SNV	A	C	Intergenic or intron	-
200285	Deletion	CCATA	-	Intergenic or intron	-
200989	SNV	A	G	Intergenic or intron	-
202539	SNV	G	A	Intergenic or intron	-
202583	SNV	T	G	Intergenic or intron	-
202810	SNV	A	G	Intergenic or intron	-
203166	SNV	A	G	Intergenic or intron	-
203176	SNV	C	T	Intergenic or intron	-
203225	Deletion	T	-	Intergenic or intron	-
203285	SNV	C	T	Intergenic or intron	-
203655	SNV	C	A	Intergenic or intron	-
204661	Insertion	-	A	Intergenic or intron	-
205127	SNV	A	C	Intergenic or intron	-
205458	SNV	C	T	Intergenic or intron	-
205509	SNV	C	A	Intergenic or intron	-
205510	SNV	G	A	Intergenic or intron	-
205511	SNV	T	A	Intergenic or intron	-
205512	SNV	T	A	Intergenic or intron	-
205513	SNV	T	C	Intergenic or intron	-
205514	SNV	T	G	Intergenic or intron	-
205592	SNV	T	G	Intergenic or intron	-
205914	SNV	A	G	Intergenic or intron	-
207076	SNV	T	A	Intergenic or intron	-
207697	Deletion	C	-	Intergenic or intron	-
207768	SNV	T	G	Intergenic or intron	-
208013	Deletion	AT	-	Intergenic or intron	-
208084	Deletion	CTT	-	Intergenic or intron	-
209066	Insertion	-	AAAG	Intergenic or intron	-
209561	SNV	A	G	Intergenic or intron	-
209603	Deletion	ACTTA	-	Intergenic or intron	-
210278	Insertion	-	A	Intergenic or intron	-
210283	Insertion	-	A	Intergenic or intron	-
210284	Insertion	-	AA	Intergenic or intron	-
210406	SNV	T	G	Intergenic or intron	-
210729	Insertion	-	CTTTT	Intergenic or intron	-
211289	SNV	T	A	Intergenic or intron	-
211797	Deletion	T	-	Intergenic or intron	-
212208	SNV	C	A	Intergenic or intron	-
213232	SNV	C	T	Intergenic or intron	-
213418	SNV	T	C	Intergenic or intron	-
213426	SNV	A	T	Intergenic or intron	-
213427	SNV	A	T	Intergenic or intron	-
213428	SNV	A	T	Intergenic or intron	-
213430	Insertion	-	A	Intergenic or intron	-
213831	SNV	G	T	Intergenic or intron	-
213835	SNV	T	A	Intergenic or intron	-
213836	SNV	G	T	Intergenic or intron	-
213837	SNV	C	A	Intergenic or intron	-
214004	SNV	G	A	Intergenic or intron	-
214009	SNV	C	A	Intergenic or intron	-
214010	SNV	T	G	Intergenic or intron	-
214015	SNV	T	C	Intergenic or intron	-
215054	SNV	C	A	exon	rps3, nonsynonymous, CCA=>CAA, P=>Q
215104	SNV	G	T	exon	rps3, nonsynonymous, GCA=>TCA, A=>S
215108	SNV	T	C	exon	rps3, nonsynonymous, GTG=>GCG, V=>A
215111	SNV	G	A	exon	rps3, nonsynonymous, CGC=>CAC, R=>H
215113	SNV	C	T	exon	rps3, nonsynonymous, CCC=>TCC, P=>S
215118	SNV	C	T	exon	rps3, synonymous, TCC=>TCT
215745	SNV	A	C	exon	rps3, synonymous, ATA=>ATC
216510	SNV	T	G	Intergenic or intron	-
216536	SNV	A	C	Intergenic or intron	-
217109	SNV	C	G	exon	rpl5, synonymous, GCC=>GCG
217135	SNV	T	C	exon	rpl5, nonsynonymous, CTG=>CCG, L=>P
217512	SNV	G	A	Intergenic or intron	-
217846	SNV	T	C	Intergenic or intron	-
218169	SNV	T	G	Intergenic or intron	-
218446	SNV	G	A	Intergenic or intron	-
218655	SNV	T	G	Intergenic or intron	-
221110	SNV	C	T	Intergenic or intron	-
221457	SNV	A	C	Intergenic or intron	-
221537	SNV	T	G	Intergenic or intron	-
221628	Deletion	T	-	Intergenic or intron	-

## Sheet: Raphanus1
Table S3 Total mtDNA variants of Raphanus sativus accession Raphanus-1.
Genomic Position	Variant type	Reference sequence	Alleles	Description	Annotation
2388	SNV	G	C	Intergenic or intron	-
2390	Insertion	-	T	Intergenic or intron	-
2392	SNV	G	C	Intergenic or intron	-
2395	SNV	G	T	Intergenic or intron	-
2398	SNV	A	C	Intergenic or intron	-
2403	SNV	C	G	Intergenic or intron	-
2404	Insertion	-	T	Intergenic or intron	-
2406	Insertion	-	GG	Intergenic or intron	-
2407	Insertion	-	CG	Intergenic or intron	-
2409	SNV	T	A	Intergenic or intron	-
2410	SNV	T	A	Intergenic or intron	-
2411	SNV	T	G	Intergenic or intron	-
2412	SNV	T	G	Intergenic or intron	-
2414	SNV	T	A	Intergenic or intron	-
2415	SNV	T	C	Intergenic or intron	-
2418	SNV	A	T	Intergenic or intron	-
2419	SNV	A	G	Intergenic or intron	-
2684	SNV	A	C	Intergenic or intron	-
2887	Insertion	-	A	Intergenic or intron	-
3054	SNV	A	C	Intergenic or intron	-
3234	SNV	G	C	Intergenic or intron	-
3292	Deletion	C	-	Intergenic or intron	-
3893	SNV	G	A	Intergenic or intron	-
3964	Deletion	TTT	-	exon	orf101f, frameshift
3968	Deletion	T	-	exon	orf101f, frameshift
4135	SNV	T	C	exon	orf101f, synonymous, TTT=>TTC
4168	SNV	T	C	exon	orf101f, synonymous, TCT=>TCC
4183	Deletion	CTT	-	exon	orf101f, frameshift
4325	SNV	T	C	Intergenic or intron	-
4397	SNV	T	G	Intergenic or intron	-
4617	SNV	A	C	Intergenic or intron	-
4639	SNV	A	C	Intergenic or intron	-
4896	SNV	A	G	exon	ccmC, synonymous, CCA=>CCG
4916	SNV	G	A	exon	ccmC, nonsynonymous, GGA=>GAA, G=>E
5108	SNV	G	A	exon	ccmC, nonsynonymous, AGA=>AAA, R=>K
5247	SNV	C	A	exon	ccmC, synonymous, ATC=>ATA
5303	SNV	G	C	exon	ccmC, nonsynonymous, GGG=>GCG, G=>A
5321	SNV	G	A	exon	ccmC, nonsynonymous, GGT=>GAT, G=>D
6101	SNV	T	C	Intergenic or intron	-
6674	Insertion	-	CTAG	Intergenic or intron	-
6677	SNV	C	T	Intergenic or intron	-
7220	Deletion	T	-	Intergenic or intron	-
7222	SNV	C	A	Intergenic or intron	-
7224	Deletion	C	-	Intergenic or intron	-
7229	Insertion	-	T	Intergenic or intron	-
7231	SNV	C	A	Intergenic or intron	-
7232	SNV	T	G	Intergenic or intron	-
7236	Insertion	-	T	Intergenic or intron	-
7237	SNV	C	T	Intergenic or intron	-
7238	SNV	C	G	Intergenic or intron	-
7239	SNV	C	A	Intergenic or intron	-
7240	SNV	C	G	Intergenic or intron	-
7252	Deletion	A	-	Intergenic or intron	-
7376	SNV	G	T	Intergenic or intron	-
7378	SNV	C	G	Intergenic or intron	-
7382	SNV	C	G	Intergenic or intron	-
7383	SNV	C	A	Intergenic or intron	-
7384	SNV	C	G	Intergenic or intron	-
7392	SNV	C	G	Intergenic or intron	-
7395	SNV	T	C	Intergenic or intron	-
7396	SNV	C	A	Intergenic or intron	-
7401	SNV	G	C	Intergenic or intron	-
7402	SNV	A	C	Intergenic or intron	-
7403	SNV	A	G	Intergenic or intron	-
7405	SNV	G	T	Intergenic or intron	-
7408	Insertion	-	G	Intergenic or intron	-
7411	SNV	A	G	Intergenic or intron	-
7412	SNV	C	T	Intergenic or intron	-
7417	SNV	A	G	Intergenic or intron	-
7420	Deletion	CT	-	Intergenic or intron	-
7424	SNV	T	A	Intergenic or intron	-
7425	SNV	G	A	Intergenic or intron	-
7426	SNV	A	T	Intergenic or intron	-
7427	SNV	A	C	Intergenic or intron	-
7430	Insertion	-	T	Intergenic or intron	-
7431	SNV	G	T	Intergenic or intron	-
7434	Insertion	-	C	Intergenic or intron	-
7436	SNV	C	T	Intergenic or intron	-
7437	SNV	A	T	Intergenic or intron	-
7440	SNV	G	C	Intergenic or intron	-
7443	Deletion	T	-	Intergenic or intron	-
7531	Insertion	-	T	Intergenic or intron	-
7751	SNV	G	A	Intergenic or intron	-
7752	SNV	A	G	Intergenic or intron	-
8027	SNV	G	T	Intergenic or intron	-
8643	SNV	G	A	Intergenic or intron	-
8661	SNV	C	A	Intergenic or intron	-
8677	SNV	A	C	Intergenic or intron	-
8681	SNV	G	T	Intergenic or intron	-
8682	SNV	G	T	Intergenic or intron	-
8683	SNV	G	T	Intergenic or intron	-
8817	SNV	A	G	Intergenic or intron	-
8987	SNV	A	C	Intergenic or intron	-
9037	SNV	A	G	Intergenic or intron	-
9412	SNV	G	A	Intergenic or intron	-
9740	Deletion	CC	-	Intergenic or intron	-
10079	SNV	A	G	exon	nad2, nonsynonymous, TGC=>CGC, C=>R
10910	Insertion	-	C	Intergenic or intron	-
11076	SNV	C	T	Intergenic or intron	-
11157	Insertion	-	C	Intergenic or intron	-
11461	SNV	C	T	Intergenic or intron	-
11462	SNV	C	T	Intergenic or intron	-
11496	Insertion	-	T	Intergenic or intron	-
12161	SNV	T	G	Intergenic or intron	-
12286	SNV	G	A	exon	rps4, nonsynonymous, CCT=>CTT, P=>L
13149	SNV	A	C	exon	rps4, synonymous, CTT=>CTG
13613	Deletion	A	-	Intergenic or intron	-
13615	SNV	T	C	Intergenic or intron	-
13616	SNV	T	C	Intergenic or intron	-
13617	SNV	T	A	Intergenic or intron	-
13618	SNV	T	C	Intergenic or intron	-
13619	SNV	G	A	Intergenic or intron	-
13620	SNV	T	A	Intergenic or intron	-
13621	SNV	G	A	Intergenic or intron	-
13622	SNV	G	A	Intergenic or intron	-
13624	Insertion	-	T	Intergenic or intron	-
13883	SNV	G	A	Intergenic or intron	-
13916	Deletion	TG	-	Intergenic or intron	-
14069	SNV	C	T	Intergenic or intron	-
14223	SNV	G	A	Intergenic or intron	-
14282	SNV	G	A	Intergenic or intron	-
14388	SNV	T	C	Intergenic or intron	-
14435	SNV	A	G	Intergenic or intron	-
14996	SNV	G	A	Intergenic or intron	-
15356	SNV	G	A	Intergenic or intron	-
15463	SNV	T	G	Intergenic or intron	-
15608	SNV	G	A	Intergenic or intron	-
15809	SNV	G	A	Intergenic or intron	-
16041	SNV	G	C	Intergenic or intron	-
16137	Insertion	-	A	Intergenic or intron	-
16292	SNV	T	C	Intergenic or intron	-
16633	SNV	T	C	Intergenic or intron	-
16662	SNV	G	A	Intergenic or intron	-
16729	Deletion	ATTC	-	Intergenic or intron	-
16841	Insertion	-	A	Intergenic or intron	-
16845	Deletion	C	-	Intergenic or intron	-
16847	SNV	G	T	Intergenic or intron	-
16849	Deletion	A	-	Intergenic or intron	-
16851	Deletion	TT	-	Intergenic or intron	-
16862	SNV	A	C	Intergenic or intron	-
16883	SNV	A	G	Intergenic or intron	-
17413	SNV	G	T	Intergenic or intron	-
17414	SNV	G	A	Intergenic or intron	-
17417	SNV	A	C	Intergenic or intron	-
17433	SNV	C	G	Intergenic or intron	-
17435	SNV	G	A	Intergenic or intron	-
17436	SNV	T	G	Intergenic or intron	-
17438	SNV	G	T	Intergenic or intron	-
17442	SNV	C	T	Intergenic or intron	-
17443	SNV	A	C	Intergenic or intron	-
17444	Deletion	G	-	Intergenic or intron	-
17454	SNV	C	T	Intergenic or intron	-
17455	SNV	C	T	Intergenic or intron	-
17456	SNV	A	C	Intergenic or intron	-
17457	SNV	C	T	Intergenic or intron	-
17639	SNV	G	T	Intergenic or intron	-
17830	SNV	A	G	exon	nad7, synonymous, CTT=>CTC
18113	SNV	A	G	Intergenic or intron	-
18394	SNV	T	G	Intergenic or intron	-
18749	SNV	A	T	Intergenic or intron	-
18750	SNV	A	C	Intergenic or intron	-
19247	SNV	T	G	Intergenic or intron	-
19622	Insertion	-	GG	Intergenic or intron	-
19698	SNV	T	C	Intergenic or intron	-
20128	Insertion	-	A	Intergenic or intron	-
20455	SNV	A	G	Intergenic or intron	-
21695	SNV	T	G	Intergenic or intron	-
22002	Deletion	G	-	Intergenic or intron	-
23978	SNV	A	G	Intergenic or intron	-
24350	SNV	T	G	Intergenic or intron	-
24618	Deletion	T	-	exon	orf114, frameshift
25059	SNV	C	T	Intergenic or intron	-
25172	SNV	G	T	Intergenic or intron	-
26167	SNV	A	G	Intergenic or intron	-
26171	SNV	C	G	Intergenic or intron	-
26182	SNV	C	G	Intergenic or intron	-
26183	Deletion	T	-	Intergenic or intron	-
26189	SNV	G	A	Intergenic or intron	-
26190	Insertion	-	T	Intergenic or intron	-
26191	SNV	A	G	Intergenic or intron	-
26193	SNV	A	T	Intergenic or intron	-
26197	Insertion	-	G	Intergenic or intron	-
26198	SNV	T	A	Intergenic or intron	-
26199	SNV	T	G	Intergenic or intron	-
26200	SNV	T	G	Intergenic or intron	-
26201	Insertion	-	G	Intergenic or intron	-
26202	SNV	T	G	Intergenic or intron	-
26203	SNV	T	A	Intergenic or intron	-
26207	SNV	T	A	Intergenic or intron	-
26211	SNV	C	A	Intergenic or intron	-
26212	Insertion	-	G	Intergenic or intron	-
26213	Insertion	-	G	Intergenic or intron	-
26215	Insertion	-	G	Intergenic or intron	-
26217	SNV	C	A	Intergenic or intron	-
26218	SNV	A	G	Intergenic or intron	-
26219	Insertion	-	G	Intergenic or intron	-
26223	SNV	C	T	Intergenic or intron	-
26224	SNV	A	T	Intergenic or intron	-
26226	SNV	A	G	Intergenic or intron	-
26227	Insertion	-	CG	Intergenic or intron	-
26229	SNV	A	T	Intergenic or intron	-
26230	SNV	A	T	Intergenic or intron	-
26231	Insertion	-	G	Intergenic or intron	-
26235	SNV	A	T	Intergenic or intron	-
26237	Insertion	-	C	Intergenic or intron	-
26238	SNV	A	T	Intergenic or intron	-
26242	Insertion	-	TTA	Intergenic or intron	-
26243	SNV	C	A	Intergenic or intron	-
26244	Insertion	-	GGG	Intergenic or intron	-
26511	SNV	G	A	Intergenic or intron	-
26872	SNV	T	A	exon	orf124, nonsynonymous, TTT=>TTA, F=>L
26873	SNV	C	A	exon	orf124, nonsynonymous, CTA=>ATA, L=>I
26879	SNV	T	A	exon	orf124, nonsynonymous, TCA=>ACA, S=>T
26880	SNV	C	A	exon	orf124, TCA=>TAA, S=>*, nonsense
26885	Insertion	-	AGCG	exon	orf124, frameshift
26896	Insertion	-	T	exon	orf124, frameshift
26899	Deletion	C	-	exon	orf124, frameshift
26904	SNV	T	C	exon	orf124, nonsynonymous, TTT=>TCT, F=>S
26980	SNV	A	C	exon	orf124, synonymous, CTA=>CTC
27038	Insertion	-	CTCG	exon	orf124, frameshift
27165	SNV	C	T	exon	orf286, nonsynonymous, TGA=>TAA
27170	SNV	T	C	exon	orf286, synonymous, CTA=>CTG
27172	SNV	G	T	exon	orf286, nonsynonymous, CTA=>ATA, L=>I
27179	SNV	C	T	exon	orf286, synonymous, CGG=>CGA
27212	SNV	G	T	exon	orf286, synonymous, CTC=>CTA
27236	SNV	T	C	exon	orf286, synonymous, AGA=>AGG
27266	SNV	T	C	exon	orf286, synonymous, AGA=>AGG
27275	SNV	C	G	exon	orf286, synonymous, ACG=>ACC
27299	SNV	G	A	exon	orf286, synonymous, ATC=>ATT
27379	SNV	G	A	exon	orf286, nonsynonymous, CTT=>TTT, L=>F
27393	SNV	T	A	exon	orf286, nonsynonymous, AAC=>ATC, N=>I
27435	SNV	G	T	exon	orf286, nonsynonymous, GCC=>GAC, A=>D
27438	SNV	G	A	exon	orf286, nonsynonymous, GCG=>GTG, A=>V
27446	SNV	C	A	exon	orf286, nonsynonymous, AGG=>AGT, R=>S
27509	Deletion	TT	-	exon	orf286, frameshift
27512	Deletion	ATCTA	-	exon	orf286, frameshift
27518	Deletion	GT	-	exon	orf286, frameshift
27656	SNV	G	C	exon	orf286, synonymous, TCC=>TCG
27662	SNV	A	G	exon	orf286, synonymous, TAT=>TAC
27665	SNV	C	T	exon	orf286, synonymous, ACG=>ACA
27668	SNV	A	C	exon	orf286, nonsynonymous, TTT=>TTG, F=>L
27689	SNV	G	A	exon	orf286, synonymous, ACC=>ACT
27722	SNV	C	G	exon	orf286, synonymous, ACG=>ACC
27724	SNV	T	A	exon	orf286, nonsynonymous, ACG=>TCG, T=>S
27725	SNV	C	A	exon	orf286, synonymous, GTG=>GTT
27727	SNV	C	A	exon	orf286, nonsynonymous, GTG=>TTG, V=>L
27730	SNV	C	A	exon	orf286, nonsynonymous, GCT=>TCT, A=>S
27765	Insertion	-	T	exon	orf286, frameshift
27766	SNV	G	A	exon	orf286, nonsynonymous, CCG=>TCG, P=>S
27767	Insertion	-	CC	exon	orf286, frameshift
27769	SNV	T	C	exon	orf286, nonsynonymous, AGT=>GGT, S=>G
27772	SNV	C	G	exon	orf286, nonsynonymous, GTG=>CTG, V=>L
27826	SNV	C	G	exon	orf286, nonsynonymous, GTC=>CTC, V=>L
27827	SNV	C	T	exon	orf286, synonymous, TTG=>TTA
27846	SNV	T	C	exon	orf286, nonsynonymous, GAG=>GGG, E=>G
27873	Deletion	TAA	-	exon	orf286, frameshift
27877	SNV	A	G	exon	orf286, nonsynonymous, TAT=>CAT, Y=>H
27879	SNV	A	C	exon	orf286, nonsynonymous, ATT=>AGT, I=>S
27881	SNV	T	A	exon	orf286, synonymous, CGA=>CGT
27882	Deletion	CG	-	exon	orf286, frameshift
27887	SNV	T	C	exon	orf286, synonymous, TTA=>TTG
27892	SNV	A	G	exon	orf286, nonsynonymous, TTT=>CTT, F=>L
27893	SNV	T	G	exon	orf286, nonsynonymous, CTA=>CTC
27895	Deletion	G	-	exon	orf286, frameshift
27901	SNV	C	T	exon	orf286, nonsynonymous, GGC=>AGC, G=>S
27905	SNV	C	T	exon	orf286, synonymous, CTG=>CTA
27908	SNV	T	C	exon	orf286, synonymous, GCA=>GCG
27996	SNV	A	G	exon	orf286, nonsynonymous, CTC=>CCC, L=>P
28003	SNV	A	G	exon	orf286, synonymous, TTG=>CTG
28004	SNV	T	C	exon	orf286, synonymous, CTA=>CTG
28005	SNV	A	C	exon	orf286, nonsynonymous, CTA=>CGA, L=>R
28006	SNV	G	A	exon	orf286, synonymous, CTA=>TTA
28008	SNV	C	T	exon	orf286, nonsynonymous, CGA=>CAA, R=>Q
28010	SNV	A	G	exon	orf286, synonymous, GTT=>GTC
28012	SNV	C	G	exon	orf286, nonsynonymous, GTT=>CTT, V=>L
28013	SNV	A	T	exon	orf286, TAT=>TAA, Y=>*, nonsense
28014	SNV	T	C	exon	orf286, nonsynonymous, TAT=>TGT, Y=>C
28015	SNV	A	G	exon	orf286, nonsynonymous, TAT=>CAT, Y=>H
28051	SNV	T	C	Intergenic or intron	-
28070	SNV	G	C	Intergenic or intron	-
28079	SNV	A	G	Intergenic or intron	-
28399	Insertion	-	TA	Intergenic or intron	-
29099	SNV	C	T	Intergenic or intron	-
29214	SNV	C	A	Intergenic or intron	-
29639	SNV	A	C	Intergenic or intron	-
29669	SNV	C	T	Intergenic or intron	-
29893	SNV	A	G	Intergenic or intron	-
31120	SNV	G	T	exon	orf110, nonsynonymous, TCT=>TAT, S=>Y
31486	Insertion	-	TCTA	Intergenic or intron	-
33734	Deletion	T	-	Intergenic or intron	-
33772	Deletion	C	-	Intergenic or intron	-
33783	SNV	T	C	Intergenic or intron	-
34819	Insertion	-	CTAA	Intergenic or intron	-
36134	SNV	C	T	Intergenic or intron	-
36221	SNV	A	G	Intergenic or intron	-
36292	SNV	A	C	Intergenic or intron	-
36700	Insertion	-	A	Intergenic or intron	-
37002	SNV	A	T	Intergenic or intron	-
37003	SNV	A	C	Intergenic or intron	-
38882	Insertion	-	CTG	Intergenic or intron	-
38950	SNV	C	T	Intergenic or intron	-
39159	SNV	G	A	Intergenic or intron	-
40085	SNV	C	T	Intergenic or intron	-
40540	SNV	C	T	Intergenic or intron	-
40603	SNV	C	T	Intergenic or intron	-
40690	SNV	T	G	Intergenic or intron	-
40720	SNV	T	C	Intergenic or intron	-
41073	SNV	G	A	Intergenic or intron	-
41089	Deletion	AAGA	-	Intergenic or intron	-
42218	SNV	C	T	Intergenic or intron	-
42409	SNV	T	G	Intergenic or intron	-
42410	SNV	A	C	Intergenic or intron	-
42490	SNV	A	C	Intergenic or intron	-
42599	SNV	T	G	Intergenic or intron	-
43749	SNV	A	G	Intergenic or intron	-
44557	SNV	G	A	Intergenic or intron	-
44580	SNV	G	A	Intergenic or intron	-
44583	SNV	G	A	Intergenic or intron	-
44711	SNV	G	A	Intergenic or intron	-
44813	SNV	G	A	Intergenic or intron	-
44890	SNV	A	C	Intergenic or intron	-
45264	SNV	G	A	Intergenic or intron	-
45271	SNV	G	A	Intergenic or intron	-
45274	SNV	G	A	Intergenic or intron	-
45328	SNV	G	A	Intergenic or intron	-
45628	Insertion	-	GGGCCGG	Intergenic or intron	-
46161	SNV	T	C	exon	ccmFN2, nonsynonymous, TTA=>TCA, L=>S
46719	Deletion	GA	-	Intergenic or intron	-
46981	Deletion	GACGGA	-	Intergenic or intron	-
47052	SNV	C	T	Intergenic or intron	-
47562	SNV	C	T	Intergenic or intron	-
47926	SNV	G	A	Intergenic or intron	-
48292	SNV	A	T	Intergenic or intron	-
48293	SNV	A	G	Intergenic or intron	-
48295	Insertion	-	TTA	Intergenic or intron	-
48298	Insertion	-	G	Intergenic or intron	-
48299	SNV	C	T	Intergenic or intron	-
48300	SNV	G	A	Intergenic or intron	-
48301	SNV	G	T	Intergenic or intron	-
48302	Insertion	-	A	Intergenic or intron	-
48308	SNV	G	C	Intergenic or intron	-
48322	Deletion	C	-	Intergenic or intron	-
48355	SNV	A	T	Intergenic or intron	-
48356	SNV	A	C	Intergenic or intron	-
48357	SNV	G	C	Intergenic or intron	-
48360	SNV	T	C	Intergenic or intron	-
48361	SNV	T	C	Intergenic or intron	-
48606	SNV	G	C	Intergenic or intron	-
48607	Insertion	-	A	Intergenic or intron	-
48608	SNV	G	A	Intergenic or intron	-
48611	SNV	T	G	Intergenic or intron	-
48613	Deletion	G	-	Intergenic or intron	-
48615	SNV	G	T	Intergenic or intron	-
48617	SNV	G	C	Intergenic or intron	-
48631	SNV	G	T	Intergenic or intron	-
48633	SNV	C	T	Intergenic or intron	-
48635	SNV	T	C	Intergenic or intron	-
48636	SNV	A	C	Intergenic or intron	-
48637	SNV	A	G	Intergenic or intron	-
48638	SNV	A	G	Intergenic or intron	-
48684	Deletion	CG	-	Intergenic or intron	-
48706	Insertion	-	ATCC	Intergenic or intron	-
48708	Insertion	-	TCC	Intergenic or intron	-
48712	SNV	T	C	Intergenic or intron	-
49138	Insertion	-	T	Intergenic or intron	-
49513	Insertion	-	G	Intergenic or intron	-
49515	Deletion	C	-	Intergenic or intron	-
49616	SNV	T	C	Intergenic or intron	-
50230	Deletion	GA	-	Intergenic or intron	-
50404	SNV	A	G	Intergenic or intron	-
52301	SNV	G	T	Intergenic or intron	-
53704	Deletion	T	-	Intergenic or intron	-
54455	SNV	T	G	Intergenic or intron	-
54461	SNV	T	G	Intergenic or intron	-
54524	SNV	G	A	Intergenic or intron	-
54788	SNV	A	G	Intergenic or intron	-
55793	SNV	G	A	exon	orf25, nonsynonymous, GCG=>GTG, A=>V
56581	SNV	G	T	Intergenic or intron	-
56595	Insertion	-	A	Intergenic or intron	-
56599	SNV	A	C	Intergenic or intron	-
56603	SNV	G	C	Intergenic or intron	-
56605	SNV	G	C	Intergenic or intron	-
56641	Insertion	-	G	Intergenic or intron	-
56643	SNV	C	A	Intergenic or intron	-
57305	SNV	G	C	Intergenic or intron	-
57306	SNV	G	T	Intergenic or intron	-
57309	Insertion	-	A	Intergenic or intron	-
57310	SNV	G	C	Intergenic or intron	-
57312	SNV	T	A	Intergenic or intron	-
57313	SNV	T	A	Intergenic or intron	-
57315	Insertion	-	A	Intergenic or intron	-
57318	SNV	C	G	Intergenic or intron	-
57319	Insertion	-	AA	Intergenic or intron	-
57322	SNV	G	C	Intergenic or intron	-
57324	SNV	G	T	Intergenic or intron	-
57325	SNV	A	G	Intergenic or intron	-
57326	Deletion	A	-	Intergenic or intron	-
57329	Deletion	A	-	Intergenic or intron	-
57331	SNV	G	T	Intergenic or intron	-
57333	SNV	A	T	Intergenic or intron	-
57335	SNV	T	G	Intergenic or intron	-
57337	SNV	A	T	Intergenic or intron	-
57338	SNV	A	T	Intergenic or intron	-
57373	Deletion	C	-	Intergenic or intron	-
57533	SNV	A	C	exon	orf101b, TAA=>GAA, *=>E, readthrough
58201	SNV	G	A	Intergenic or intron	-
58221	SNV	T	G	Intergenic or intron	-
58226	SNV	T	C	Intergenic or intron	-
58227	Insertion	-	C	Intergenic or intron	-
58229	SNV	G	T	Intergenic or intron	-
58231	SNV	G	T	Intergenic or intron	-
58232	SNV	A	C	Intergenic or intron	-
58234	SNV	T	C	Intergenic or intron	-
58235	Insertion	-	C	Intergenic or intron	-
58237	SNV	G	T	Intergenic or intron	-
58240	SNV	T	C	Intergenic or intron	-
58241	SNV	A	G	Intergenic or intron	-
58243	SNV	G	T	Intergenic or intron	-
58245	SNV	A	C	Intergenic or intron	-
58247	SNV	G	A	Intergenic or intron	-
58250	Insertion	-	TC	Intergenic or intron	-
58251	SNV	A	T	Intergenic or intron	-
58253	SNV	C	A	Intergenic or intron	-
58255	SNV	T	C	Intergenic or intron	-
58256	SNV	G	A	Intergenic or intron	-
58261	SNV	A	C	Intergenic or intron	-
58263	SNV	G	T	Intergenic or intron	-
58264	SNV	A	C	Intergenic or intron	-
58265	SNV	A	C	Intergenic or intron	-
58266	SNV	T	C	Intergenic or intron	-
58268	SNV	T	C	Intergenic or intron	-
58269	SNV	A	C	Intergenic or intron	-
58270	SNV	G	A	Intergenic or intron	-
58272	Deletion	A	-	Intergenic or intron	-
58277	SNV	A	C	Intergenic or intron	-
58278	Insertion	-	C	Intergenic or intron	-
58280	SNV	G	T	Intergenic or intron	-
58281	SNV	C	T	Intergenic or intron	-
58283	SNV	G	A	Intergenic or intron	-
58284	SNV	G	T	Intergenic or intron	-
58286	SNV	C	A	Intergenic or intron	-
58291	SNV	A	C	Intergenic or intron	-
58292	Deletion	G	-	Intergenic or intron	-
58294	SNV	T	A	Intergenic or intron	-
58295	SNV	G	A	Intergenic or intron	-
58296	SNV	G	C	Intergenic or intron	-
58298	Deletion	G	-	Intergenic or intron	-
58300	SNV	T	C	Intergenic or intron	-
58304	Deletion	A	-	Intergenic or intron	-
58312	SNV	C	G	Intergenic or intron	-
58313	SNV	T	A	Intergenic or intron	-
59042	SNV	G	T	Intergenic or intron	-
59043	SNV	A	T	Intergenic or intron	-
59044	SNV	A	C	Intergenic or intron	-
59046	SNV	A	C	Intergenic or intron	-
59050	SNV	T	A	Intergenic or intron	-
59052	SNV	C	G	Intergenic or intron	-
59053	SNV	C	A	Intergenic or intron	-
59055	SNV	T	A	Intergenic or intron	-
59056	SNV	C	G	Intergenic or intron	-
59057	SNV	C	G	Intergenic or intron	-
59058	SNV	A	G	Intergenic or intron	-
59093	SNV	G	A	Intergenic or intron	-
59192	SNV	T	G	Intergenic or intron	-
59193	SNV	A	C	Intergenic or intron	-
59200	SNV	T	A	Intergenic or intron	-
59201	SNV	C	T	Intergenic or intron	-
59204	SNV	G	C	Intergenic or intron	-
59205	SNV	T	A	Intergenic or intron	-
59206	SNV	G	A	Intergenic or intron	-
59207	SNV	G	A	Intergenic or intron	-
63061	SNV	C	A	exon	orf188, GAA=>TAA, E=>*, nonsense
63064	SNV	G	T	exon	orf188, nonsynonymous, CAA=>AAA, Q=>K
63066	Insertion	-	T	exon	orf188, frameshift
63067	SNV	G	T	exon	orf188, nonsynonymous, CTT=>ATT, L=>I
63068	SNV	A	T	exon	orf188, nonsynonymous, TTT=>TTA, F=>L
63070	SNV	A	T	exon	orf188, nonsynonymous, TTT=>ATT, F=>I
63071	SNV	A	T	exon	orf188, nonsynonymous, AAT=>AAA, N=>K
63074	SNV	A	T	exon	orf188, synonymous, GCT=>GCA
63076	Deletion	C	-	exon	orf188, frameshift
63079	SNV	G	T	exon	orf188, nonsynonymous, CCT=>ACT, P=>T
63080	SNV	G	C	exon	orf188, synonymous, GGC=>GGG
63081	SNV	C	T	exon	orf188, nonsynonymous, GGC=>GAC, G=>D
63082	SNV	C	T	exon	orf188, nonsynonymous, GGC=>AGC, G=>S
63110	SNV	C	G	exon	orf188, nonsynonymous, GAG=>GAC, E=>D
63113	SNV	A	T	exon	orf188, nonsynonymous, AAT=>AAA, N=>K
63114	SNV	T	C	exon	orf188, nonsynonymous, AAT=>AGT, N=>S
63125	SNV	C	A	exon	orf188, nonsynonymous, TGG=>TGT, W=>C
63134	SNV	G	C	exon	orf188, synonymous, CTC=>CTG
63161	SNV	C	A	exon	orf188, synonymous, CTG=>CTT
63216	SNV	A	T	exon	orf188, nonsynonymous, CTA=>CAA, L=>Q
63308	SNV	G	T	exon	orf188, synonymous, CCC=>CCA
63330	SNV	T	G	exon	orf188, nonsynonymous, AAA=>ACA, K=>T
63331	SNV	T	A	exon	orf188, AAA=>TAA, K=>*, nonsense
63332	SNV	T	G	exon	orf188, synonymous, CTA=>CTC
63413	SNV	A	C	Intergenic or intron	-
63457	SNV	A	C	Intergenic or intron	-
63463	SNV	G	T	Intergenic or intron	-
63464	SNV	T	G	Intergenic or intron	-
63706	Insertion	-	AGA	Intergenic or intron	-
64450	SNV	C	T	exon	rps7, nonsynonymous, ATG=>ATA, M=>I
64481	SNV	G	A	Intergenic or intron	-
64504	SNV	T	A	Intergenic or intron	-
64505	SNV	A	C	Intergenic or intron	-
64717	SNV	T	G	Intergenic or intron	-
64718	SNV	A	C	Intergenic or intron	-
64719	SNV	G	A	Intergenic or intron	-
64815	SNV	T	C	Intergenic or intron	-
65050	SNV	G	A	Intergenic or intron	-
65296	SNV	G	A	Intergenic or intron	-
65375	SNV	T	G	Intergenic or intron	-
65591	SNV	C	T	Intergenic or intron	-
65924	Insertion	-	CATTTTT	Intergenic or intron	-
66777	SNV	C	T	Intergenic or intron	-
67191	Deletion	G	-	exon	orf119, frameshift
67267	SNV	T	C	exon	orf119, nonsynonymous, TCC=>CCC, S=>P
67800	Insertion	-	GAGA	Intergenic or intron	-
67999	SNV	G	A	Intergenic or intron	-
68999	SNV	G	T	Intergenic or intron	-
69958	Insertion	-	TTGT	Intergenic or intron	-
70019	Insertion	-	C	Intergenic or intron	-
70023	SNV	G	A	Intergenic or intron	-
70058	SNV	A	T	Intergenic or intron	-
70060	SNV	C	A	Intergenic or intron	-
70062	SNV	G	A	Intergenic or intron	-
70067	SNV	A	T	Intergenic or intron	-
70204	SNV	T	A	Intergenic or intron	-
70205	SNV	T	G	Intergenic or intron	-
70208	Insertion	-	A	Intergenic or intron	-
70227	SNV	G	T	Intergenic or intron	-
70229	SNV	A	G	Intergenic or intron	-
70233	Deletion	C	-	Intergenic or intron	-
70236	SNV	A	C	Intergenic or intron	-
70238	SNV	G	T	Intergenic or intron	-
70240	SNV	G	C	Intergenic or intron	-
70246	SNV	C	A	Intergenic or intron	-
70247	SNV	T	A	Intergenic or intron	-
70248	SNV	G	A	Intergenic or intron	-
70249	SNV	T	A	Intergenic or intron	-
70252	Insertion	-	C	Intergenic or intron	-
70253	Insertion	-	G	Intergenic or intron	-
70254	SNV	A	T	Intergenic or intron	-
70256	SNV	C	G	Intergenic or intron	-
70258	SNV	T	G	Intergenic or intron	-
70259	SNV	T	A	Intergenic or intron	-
70260	SNV	C	A	Intergenic or intron	-
70263	SNV	C	G	Intergenic or intron	-
70267	Insertion	-	C	Intergenic or intron	-
70268	Insertion	-	G	Intergenic or intron	-
70270	SNV	G	C	Intergenic or intron	-
70271	SNV	G	T	Intergenic or intron	-
70274	SNV	A	T	Intergenic or intron	-
70277	Deletion	CT	-	Intergenic or intron	-
70282	Deletion	A	-	Intergenic or intron	-
70284	SNV	T	C	Intergenic or intron	-
70286	SNV	T	C	Intergenic or intron	-
70287	SNV	C	G	Intergenic or intron	-
70289	SNV	C	G	Intergenic or intron	-
70290	SNV	T	C	Intergenic or intron	-
70294	SNV	A	G	Intergenic or intron	-
70298	SNV	T	A	Intergenic or intron	-
70299	SNV	C	A	Intergenic or intron	-
70300	SNV	C	T	Intergenic or intron	-
70668	SNV	T	C	Intergenic or intron	-
70830	SNV	C	T	Intergenic or intron	-
71011	SNV	C	A	Intergenic or intron	-
71520	Deletion	TT	-	Intergenic or intron	-
72027	SNV	G	A	exon	orf161, nonsynonymous, AGA=>AAA, R=>K
72746	SNV	A	C	exon	orf159, nonsynonymous, ACC=>CCC, T=>P
73418	Insertion	-	G	Intergenic or intron	-
73704	SNV	C	T	Intergenic or intron	-
73723	SNV	A	G	Intergenic or intron	-
74069	SNV	C	T	exon	matR, synonymous, GAC=>GAT
76664	SNV	T	C	Intergenic or intron	-
77003	SNV	A	C	Intergenic or intron	-
79867	Deletion	CCC	-	exon	orf115b, frameshift
80392	Deletion	ATGAA	-	Intergenic or intron	-
80403	SNV	C	T	Intergenic or intron	-
80503	SNV	A	G	Intergenic or intron	-
82328	SNV	G	T	Intergenic or intron	-
82748	SNV	A	G	Intergenic or intron	-
83052	SNV	A	G	Intergenic or intron	-
83137	SNV	G	A	Intergenic or intron	-
86542	SNV	T	C	Intergenic or intron	-
87430	SNV	T	C	Intergenic or intron	-
87508	Deletion	TAAGA	-	Intergenic or intron	-
88731	SNV	A	C	Intergenic or intron	-
88836	SNV	G	A	Intergenic or intron	-
89358	SNV	T	C	Intergenic or intron	-
89587	SNV	A	C	exon	orf104, nonsynonymous, ACT=>CCT, T=>P
89772	SNV	C	T	Intergenic or intron	-
90352	SNV	C	T	Intergenic or intron	-
91923	SNV	T	C	Intergenic or intron	-
92289	SNV	A	G	Intergenic or intron	-
92651	SNV	G	A	Intergenic or intron	-
92662	Insertion	-	A	Intergenic or intron	-
93024	SNV	G	A	Intergenic or intron	-
93934	Deletion	A	-	Intergenic or intron	-
94008	SNV	C	T	Intergenic or intron	-
94899	SNV	A	C	Intergenic or intron	-
95097	SNV	A	C	Intergenic or intron	-
95329	SNV	T	C	Intergenic or intron	-
96160	SNV	A	C	Intergenic or intron	-
96276	SNV	T	G	Intergenic or intron	-
96334	SNV	T	G	Intergenic or intron	-
96344	SNV	A	C	Intergenic or intron	-
96345	SNV	A	T	Intergenic or intron	-
96346	SNV	A	T	Intergenic or intron	-
96347	SNV	A	C	Intergenic or intron	-
96348	SNV	A	T	Intergenic or intron	-
96349	SNV	A	T	Intergenic or intron	-
96350	SNV	A	C	Intergenic or intron	-
96351	Deletion	T	-	Intergenic or intron	-
96354	SNV	T	C	Intergenic or intron	-
96355	Insertion	-	C	Intergenic or intron	-
96356	SNV	T	G	exon	orf195, TGA=>TGC, *=>C, readthrough
96357	SNV	C	G	exon	orf195, TGA=>TCA, *=>S, readthrough
96363	SNV	A	C	exon	orf195, nonsynonymous, TTG=>TGG, L=>W
96364	SNV	A	C	exon	orf195, nonsynonymous, TTG=>GTG, L=>V
96370	SNV	C	A	exon	orf195, GGA=>TGA, G=>*, nonsense
96374	SNV	G	C	exon	orf195, nonsynonymous, ATC=>ATG, I=>M
96375	SNV	A	C	exon	orf195, nonsynonymous, ATC=>AGC, I=>S
96873	SNV	G	C	exon	orf195, nonsynonymous, CCA=>CGA, P=>R
96874	SNV	G	C	exon	orf195, nonsynonymous, CCA=>GCA, P=>A
96875	SNV	G	C	exon	orf195, synonymous, CTC=>CTG
96876	SNV	A	T	exon	orf195, nonsynonymous, CTC=>CAC, L=>H
96877	Deletion	G	-	exon	orf195, frameshift
96902	SNV	G	T	exon	orf195, nonsynonymous, GAC=>GAA, D=>E
96906	SNV	A	C	exon	orf195, nonsynonymous, ATG=>AGG, M=>R
96907	SNV	T	C	exon	orf195, nonsynonymous, ATG=>GTG, M=>V
96908	SNV	T	G	exon	orf195, synonymous, GCA=>GCC
96910	SNV	C	T	exon	orf195, nonsynonymous, GCA=>ACA, A=>T
96911	Insertion	-	T	exon	orf195, frameshift
96913	SNV	C	G	exon	orf195, nonsynonymous, GCA=>CCA, A=>P
96915	SNV	A	G	exon	orf195, nonsynonymous, GTC=>GCC, V=>A
96916	SNV	C	G	exon	orf195, nonsynonymous, GTC=>CTC, V=>L
96918	SNV	G	T	exon	orf195, nonsynonymous, GCT=>GAT, A=>D
96919	SNV	C	T	exon	orf195, nonsynonymous, GCT=>ACT, A=>T
96922	SNV	A	T	exon	orf195, nonsynonymous, TTT=>ATT, F=>I
96927	SNV	G	T	exon	orf195, nonsynonymous, CCA=>CAA, P=>Q
96929	SNV	T	G	exon	orf195, synonymous, ATA=>ATC
96933	SNV	G	C	exon	orf195, nonsynonymous, CCT=>CGT, P=>R
96934	SNV	G	C	exon	orf195, nonsynonymous, CCT=>GCT, P=>A
96935	SNV	A	C	exon	orf195, synonymous, GTT=>GTG
96936	SNV	A	G	exon	orf195, nonsynonymous, GTT=>GCT, V=>A
96937	SNV	C	A	exon	orf195, nonsynonymous, GTT=>TTT, V=>F
96941	Insertion	-	C	exon	orf195, Inserted in stop codon
96944	SNV	C	A	exon	cox2, nonsynonymous, CGA=>CTA, R=>L
96945	Deletion	G	-	exon	cox2, frameshift
96947	SNV	G	T	exon	cox2, nonsynonymous, TCT=>TAT, S=>Y
96948	SNV	A	C	exon	cox2, nonsynonymous, TCT=>GCT, S=>A
96950	SNV	G	T	exon	cox2, TCA=>TAA, S=>*, nonsense
96951	SNV	A	T	exon	cox2, nonsynonymous, TCA=>ACA, S=>T
96952	SNV	G	C	exon	cox2, synonymous, GTC=>GTG
96953	Deletion	A	-	exon	cox2, frameshift
99240	SNV	G	T	Intergenic or intron	-
99590	SNV	G	A	Intergenic or intron	-
100579	SNV	G	A	Intergenic or intron	-
100612	SNV	C	T	Intergenic or intron	-
101098	SNV	T	C	Intergenic or intron	-
101333	SNV	G	A	Intergenic or intron	-
102079	SNV	C	T	Intergenic or intron	-
102130	SNV	T	G	Intergenic or intron	-
102749	Insertion	-	C	Intergenic or intron	-
102937	SNV	A	C	Intergenic or intron	-
102961	SNV	C	T	Intergenic or intron	-
103218	SNV	G	A	Intergenic or intron	-
103445	Deletion	C	-	Intergenic or intron	-
103640	SNV	C	T	Intergenic or intron	-
104146	SNV	T	C	Intergenic or intron	-
104208	SNV	G	A	Intergenic or intron	-
104564	SNV	T	C	Intergenic or intron	-
104879	SNV	T	C	Intergenic or intron	-
104935	Insertion	-	T	Intergenic or intron	-
105039	SNV	G	A	Intergenic or intron	-
105582	SNV	T	C	Intergenic or intron	-
105603	SNV	A	G	Intergenic or intron	-
105790	SNV	A	G	Intergenic or intron	-
106253	SNV	C	T	Intergenic or intron	-
106464	SNV	A	G	exon	ccmFC, nonsynonymous, TTG=>TCG, L=>S
107277	SNV	A	C	Intergenic or intron	-
108418	SNV	C	T	exon	ccmFC, nonsynonymous, GAA=>AAA, E=>K
109040	SNV	G	T	Intergenic or intron	-
109709	Deletion	T	-	Intergenic or intron	-
109721	SNV	A	C	Intergenic or intron	-
109769	SNV	C	T	Intergenic or intron	-
109934	SNV	G	A	exon	orf146, synonymous, AAC=>AAT
109938	SNV	A	C	exon	orf146, TTA=>TGA, L=>*, nonsense
109943	Deletion	A	-	exon	orf146, frameshift
110342	SNV	G	A	Intergenic or intron	-
110506	Deletion	CA	-	Intergenic or intron	-
110536	Deletion	G	-	Intergenic or intron	-
111735	SNV	A	G	Intergenic or intron	-
112538	Insertion	-	TTGTG	exon	orf117a, frameshift
112618	Insertion	-	TCTTT	exon	orf117a, frameshift
112726	SNV	T	G	exon	orf117a, nonsynonymous, AAT=>CAT, N=>H
113161	SNV	T	C	Intergenic or intron	-
113586	SNV	C	T	Intergenic or intron	-
113614	SNV	T	G	Intergenic or intron	-
113790	Insertion	-	AGAT	Intergenic or intron	-
114224	SNV	C	T	Intergenic or intron	-
114237	SNV	G	A	Intergenic or intron	-
114665	Deletion	CATG	-	Intergenic or intron	-
115980	SNV	A	C	Intergenic or intron	-
116343	SNV	C	T	exon	nad1, nonsynonymous, CTT=>TTT, L=>F
116653	SNV	G	A	Intergenic or intron	-
116658	SNV	A	T	Intergenic or intron	-
116886	SNV	A	G	Intergenic or intron	-
117463	Deletion	CTCC	-	Intergenic or intron	-
117519	SNV	C	T	Intergenic or intron	-
117963	Deletion	G	-	Intergenic or intron	-
118383	Deletion	C	-	Intergenic or intron	-
118476	SNV	G	A	Intergenic or intron	-
118590	SNV	G	A	Intergenic or intron	-
118981	SNV	G	A	Intergenic or intron	-
119034	Insertion	-	GGGA	Intergenic or intron	-
119048	SNV	A	C	Intergenic or intron	-
119150	Insertion	-	G	Intergenic or intron	-
119180	SNV	A	C	Intergenic or intron	-
119232	SNV	G	A	Intergenic or intron	-
119328	Insertion	-	AGGA	Intergenic or intron	-
119797	SNV	T	G	exon	orf108b, nonsynonymous, AAT=>CAT, N=>H
120130	SNV	A	G	Intergenic or intron	-
120261	SNV	A	C	Intergenic or intron	-
120428	SNV	A	G	exon	orf115d, nonsynonymous, ATT=>GTT, I=>V
120883	SNV	G	A	exon	ccmFN1, nonsynonymous, CTC=>TTC, L=>F
122068	SNV	A	C	Intergenic or intron	-
122173	SNV	C	T	Intergenic or intron	-
124808	SNV	T	G	Intergenic or intron	-
124814	SNV	G	A	Intergenic or intron	-
124978	SNV	G	A	Intergenic or intron	-
125038	Insertion	-	A	Intergenic or intron	-
125040	SNV	C	A	Intergenic or intron	-
125303	Deletion	TCA	-	Intergenic or intron	-
125447	SNV	T	G	Intergenic or intron	-
125649	SNV	C	T	Intergenic or intron	-
125885	SNV	G	A	Intergenic or intron	-
126812	SNV	A	G	Intergenic or intron	-
126916	SNV	A	C	Intergenic or intron	-
126930	Deletion	A	-	Intergenic or intron	-
126938	SNV	C	T	Intergenic or intron	-
126940	SNV	T	G	Intergenic or intron	-
127015	Deletion	T	-	Intergenic or intron	-
127017	SNV	T	C	Intergenic or intron	-
127074	SNV	T	G	exon	orf322, nonsynonymous, GTA=>GGA, V=>G
127075	SNV	A	C	exon	orf322, synonymous, GTA=>GTC
127076	Deletion	T	-	exon	orf322, frameshift
127078	SNV	T	G	exon	orf322, nonsynonymous, TTT=>TTG, F=>L
127098	SNV	C	T	exon	orf322, nonsynonymous, TCC=>TTC, S=>F
127099	Deletion	C	-	exon	orf322, frameshift
127101	Deletion	T	-	exon	orf322, frameshift
127103	SNV	G	T	exon	orf322, nonsynonymous, GCA=>TCA, A=>S
127105	SNV	A	G	exon	orf322, synonymous, GCA=>GCG
127107	SNV	G	T	exon	orf322, nonsynonymous, GGT=>GTT, G=>V
127110	Insertion	-	CG	exon	orf322, frameshift
127115	SNV	G	A	exon	orf322, nonsynonymous, GGA=>AGA, G=>R
127128	SNV	G	A	exon	orf322, nonsynonymous, GGA=>GAA, G=>E
127143	SNV	T	C	exon	orf322, nonsynonymous, GTT=>GCT, V=>A
127177	SNV	A	G	exon	orf322, synonymous, GCA=>GCG
127180	SNV	G	A	exon	orf322, synonymous, CTG=>CTA
127184	SNV	G	A	exon	orf322, nonsynonymous, GGC=>AGC, G=>S
127211	SNV	T	C	exon	orf322, nonsynonymous, TAC=>CAC, Y=>H
127258	SNV	G	A	exon	orf322, nonsynonymous, TTG=>TTA
127259	SNV	G	C	exon	orf322, nonsynonymous, GTC=>CTC, V=>L
127583	SNV	G	C	exon	orf322, nonsynonymous, GAG=>CAG, E=>Q
127652	SNV	C	T	exon	orf322, nonsynonymous, CCC=>TCC, P=>S
127725	SNV	A	G	exon	orf322, nonsynonymous, CAA=>CGA, Q=>R
127740	SNV	C	T	exon	orf322, nonsynonymous, TCA=>TTA, S=>L
127745	SNV	G	T	exon	orf322, GAG=>TAG, E=>*, nonsense
127746	SNV	A	C	exon	orf322, nonsynonymous, GAG=>GCG, E=>A
127901	SNV	T	G	exon	orf322, nonsynonymous, TTG=>GTG, L=>V
127904	SNV	G	A	exon	orf322, nonsynonymous, GAG=>AAG, E=>K
127917	SNV	G	A	exon	orf322, nonsynonymous, CGC=>CAC, R=>H
127964	SNV	A	C	exon	orf322, nonsynonymous, AAG=>CAG, K=>Q
128394	SNV	T	C	exon	nad3, synonymous, TTG=>CTG
128513	SNV	G	A	Intergenic or intron	-
128542	SNV	G	A	exon	rps12, synonymous, ACG=>ACA
128545	SNV	T	G	exon	rps12, nonsynonymous, TTT=>TTG, F=>L
128869	SNV	A	C	exon	rps12, nonsynonymous, AGA=>AGC, R=>S
128943	SNV	A	C	Intergenic or intron	-
128967	SNV	A	G	Intergenic or intron	-
128972	SNV	T	A	Intergenic or intron	-
128992	Insertion	-	CTTTA	Intergenic or intron	-
129455	SNV	G	A	exon	ccmB, nonsynonymous, CGA=>CAA, R=>Q
129811	Insertion	-	A	Intergenic or intron	-
129858	SNV	T	C	Intergenic or intron	-
129907	Insertion	-	ATA	Intergenic or intron	-
129989	Insertion	-	G	Intergenic or intron	-
130087	Deletion	A	-	Intergenic or intron	-
130323	SNV	T	G	Intergenic or intron	-
130324	Deletion	CT	-	Intergenic or intron	-
130331	SNV	T	A	Intergenic or intron	-
130333	SNV	G	A	Intergenic or intron	-
130335	Deletion	T	-	Intergenic or intron	-
130338	SNV	C	A	Intergenic or intron	-
130339	Insertion	-	A	Intergenic or intron	-
130340	SNV	G	A	Intergenic or intron	-
130342	SNV	T	G	Intergenic or intron	-
130345	Deletion	G	-	Intergenic or intron	-
130350	Deletion	A	-	Intergenic or intron	-
130352	SNV	G	T	Intergenic or intron	-
130353	SNV	T	C	Intergenic or intron	-
130356	SNV	C	A	Intergenic or intron	-
130368	Insertion	-	C	Intergenic or intron	-
130369	SNV	G	C	Intergenic or intron	-
130370	SNV	C	T	Intergenic or intron	-
130373	Insertion	-	G	Intergenic or intron	-
130375	Insertion	-	A	Intergenic or intron	-
130376	SNV	T	A	Intergenic or intron	-
130383	SNV	G	A	Intergenic or intron	-
130384	Deletion	C	-	Intergenic or intron	-
130388	SNV	T	G	Intergenic or intron	-
130391	SNV	A	C	Intergenic or intron	-
130392	SNV	G	T	Intergenic or intron	-
130393	SNV	C	A	Intergenic or intron	-
130394	Deletion	C	-	Intergenic or intron	-
130400	SNV	A	T	Intergenic or intron	-
130401	SNV	C	T	Intergenic or intron	-
130403	SNV	T	A	Intergenic or intron	-
130405	SNV	C	A	Intergenic or intron	-
130409	SNV	T	G	Intergenic or intron	-
130410	Insertion	-	GG	Intergenic or intron	-
130411	SNV	C	T	Intergenic or intron	-
130414	Deletion	G	-	Intergenic or intron	-
131972	Insertion	-	ATCTT	Intergenic or intron	-
132111	SNV	C	T	Intergenic or intron	-
132251	Deletion	GATT	-	Intergenic or intron	-
132411	Deletion	AACA	-	Intergenic or intron	-
132546	SNV	G	A	Intergenic or intron	-
132698	SNV	C	T	Intergenic or intron	-
132761	SNV	C	T	Intergenic or intron	-
132933	SNV	C	A	Intergenic or intron	-
132934	SNV	T	C	Intergenic or intron	-
132970	SNV	G	A	Intergenic or intron	-
133190	SNV	T	C	Intergenic or intron	-
133248	SNV	A	C	Intergenic or intron	-
133854	SNV	C	T	Intergenic or intron	-
137122	Deletion	AAGAA	-	Intergenic or intron	-
137383	SNV	A	C	Intergenic or intron	-
137740	SNV	C	T	Intergenic or intron	-
137755	SNV	C	T	Intergenic or intron	-
138193	Deletion	A	-	Intergenic or intron	-
138638	Deletion	G	-	Intergenic or intron	-
138918	Insertion	-	C	Intergenic or intron	-
139565	Deletion	AGGA	-	Intergenic or intron	-
140451	SNV	G	A	exon	orf112, nonsynonymous, CAT=>TAT, H=>Y
140472	SNV	C	A	exon	orf112, GAA=>TAA, E=>*, nonsense
142110	SNV	T	C	Intergenic or intron	-
143638	SNV	T	G	Intergenic or intron	-
143720	SNV	T	C	Intergenic or intron	-
143995	SNV	T	G	Intergenic or intron	-
143996	SNV	C	A	Intergenic or intron	-
143997	SNV	A	C	Intergenic or intron	-
143998	SNV	T	C	Intergenic or intron	-
144000	SNV	T	C	Intergenic or intron	-
144001	SNV	T	G	Intergenic or intron	-
144016	SNV	A	G	Intergenic or intron	-
144021	SNV	T	A	Intergenic or intron	-
144022	SNV	T	G	Intergenic or intron	-
144024	SNV	T	G	Intergenic or intron	-
144025	SNV	C	G	Intergenic or intron	-
144026	SNV	T	G	Intergenic or intron	-
144027	SNV	T	A	Intergenic or intron	-
144028	SNV	C	A	Intergenic or intron	-
144029	SNV	T	G	Intergenic or intron	-
146784	SNV	G	A	Intergenic or intron	-
146786	Insertion	-	C	Intergenic or intron	-
146788	SNV	G	T	Intergenic or intron	-
146791	Deletion	T	-	Intergenic or intron	-
146794	SNV	T	G	Intergenic or intron	-
146798	Insertion	-	T	Intergenic or intron	-
146801	SNV	A	T	Intergenic or intron	-
146802	Deletion	G	-	Intergenic or intron	-
146805	Insertion	-	A	Intergenic or intron	-
146814	SNV	C	T	Intergenic or intron	-
146839	Insertion	-	A	Intergenic or intron	-
146842	Insertion	-	C	Intergenic or intron	-
146845	SNV	A	C	Intergenic or intron	-
146848	SNV	T	G	Intergenic or intron	-
146851	SNV	A	C	Intergenic or intron	-
146853	SNV	C	A	Intergenic or intron	-
146856	SNV	A	C	Intergenic or intron	-
146857	SNV	A	C	Intergenic or intron	-
146858	Deletion	A	-	Intergenic or intron	-
146861	SNV	T	G	Intergenic or intron	-
146862	SNV	C	G	Intergenic or intron	-
146863	Insertion	-	T	Intergenic or intron	-
146867	Deletion	CGC	-	Intergenic or intron	-
146872	Deletion	A	-	Intergenic or intron	-
146876	SNV	G	A	Intergenic or intron	-
146881	SNV	A	G	Intergenic or intron	-
146908	SNV	G	C	Intergenic or intron	-
146911	SNV	T	G	Intergenic or intron	-
147076	SNV	C	T	Intergenic or intron	-
147160	SNV	A	G	Intergenic or intron	-
147164	Insertion	-	GA	Intergenic or intron	-
147166	SNV	C	A	Intergenic or intron	-
147167	SNV	C	G	Intergenic or intron	-
147170	SNV	T	A	Intergenic or intron	-
147173	Insertion	-	AG	Intergenic or intron	-
147175	SNV	T	A	Intergenic or intron	-
147184	SNV	G	C	Intergenic or intron	-
147185	SNV	G	C	Intergenic or intron	-
147401	SNV	T	C	Intergenic or intron	-
147403	SNV	G	A	Intergenic or intron	-
147408	Insertion	-	C	Intergenic or intron	-
147409	SNV	G	T	Intergenic or intron	-
147414	SNV	A	G	Intergenic or intron	-
147415	SNV	A	G	Intergenic or intron	-
147417	Deletion	AG	-	Intergenic or intron	-
147420	SNV	C	A	Intergenic or intron	-
147423	Deletion	AGAA	-	Intergenic or intron	-
147428	SNV	G	T	Intergenic or intron	-
147432	SNV	A	G	Intergenic or intron	-
147436	SNV	T	G	Intergenic or intron	-
147438	SNV	C	T	Intergenic or intron	-
147902	SNV	T	G	Intergenic or intron	-
148379	SNV	A	C	Intergenic or intron	-
148506	SNV	A	G	Intergenic or intron	-
148511	SNV	C	T	Intergenic or intron	-
148618	SNV	C	T	Intergenic or intron	-
151474	SNV	A	C	Intergenic or intron	-
151627	Insertion	-	C	Intergenic or intron	-
151718	SNV	A	G	Intergenic or intron	-
151919	SNV	T	C	Intergenic or intron	-
152001	SNV	A	G	Intergenic or intron	-
152057	SNV	T	C	Intergenic or intron	-
152357	SNV	C	T	Intergenic or intron	-
152878	Deletion	TT	-	Intergenic or intron	-
152905	SNV	G	A	Intergenic or intron	-
153220	SNV	G	A	exon	orf117b, nonsynonymous, GGA=>AGA, G=>R
153339	SNV	G	A	exon	orf117b, synonymous, ACG=>ACA
153357	SNV	A	G	exon	orf117b, synonymous, CGA=>CGG
153690	SNV	C	T	Intergenic or intron	-
154057	Deletion	T	-	Intergenic or intron	-
154059	SNV	T	G	Intergenic or intron	-
154108	Deletion	C	-	Intergenic or intron	-
154112	SNV	T	G	Intergenic or intron	-
154113	Deletion	T	-	Intergenic or intron	-
154117	SNV	C	A	Intergenic or intron	-
154118	Insertion	-	A	Intergenic or intron	-
154121	SNV	C	T	Intergenic or intron	-
154123	SNV	C	T	Intergenic or intron	-
154131	SNV	A	T	Intergenic or intron	-
154133	SNV	A	G	Intergenic or intron	-
154138	Insertion	-	TCCCT	Intergenic or intron	-
154141	Deletion	G	-	Intergenic or intron	-
154143	Deletion	C	-	Intergenic or intron	-
154146	SNV	G	A	Intergenic or intron	-
154148	SNV	C	G	Intergenic or intron	-
154150	SNV	T	A	Intergenic or intron	-
154153	SNV	T	A	Intergenic or intron	-
154154	SNV	C	G	Intergenic or intron	-
154155	SNV	T	A	Intergenic or intron	-
154158	SNV	T	G	Intergenic or intron	-
154159	SNV	C	A	Intergenic or intron	-
154161	Insertion	-	A	Intergenic or intron	-
154163	SNV	A	C	Intergenic or intron	-
154165	SNV	C	G	Intergenic or intron	-
154166	SNV	C	G	Intergenic or intron	-
154167	Insertion	-	T	Intergenic or intron	-
154170	SNV	T	G	Intergenic or intron	-
154171	SNV	T	C	Intergenic or intron	-
154172	SNV	T	A	Intergenic or intron	-
154173	SNV	T	G	Intergenic or intron	-
154174	Insertion	-	AA	Intergenic or intron	-
154178	SNV	T	G	Intergenic or intron	-
154179	Insertion	-	G	Intergenic or intron	-
154180	SNV	A	G	Intergenic or intron	-
154181	SNV	A	T	Intergenic or intron	-
154182	SNV	A	T	Intergenic or intron	-
154183	SNV	A	C	Intergenic or intron	-
154184	SNV	G	C	Intergenic or intron	-
154185	SNV	A	T	Intergenic or intron	-
154322	SNV	A	C	Intergenic or intron	-
154868	SNV	G	A	exon	rpl2, nonsynonymous, GGC=>GAC, G=>D
156152	SNV	C	T	Intergenic or intron	-
156304	Insertion	-	T	Intergenic or intron	-
156379	SNV	A	C	Intergenic or intron	-
156714	SNV	G	C	Intergenic or intron	-
156921	Insertion	-	C	Intergenic or intron	-
156977	SNV	G	A	Intergenic or intron	-
157115	SNV	C	T	exon	rpl2, nonsynonymous, TCG=>TTG, S=>L
157401	SNV	C	T	exon	orfX, nonsynonymous, CGG=>TGG, R=>W
157548	SNV	A	G	exon	orfX, nonsynonymous, ATT=>GTT, I=>V
157878	SNV	T	C	exon	orfX, nonsynonymous, TGT=>CGT, C=>R
158415	SNV	A	G	Intergenic or intron	-
158477	SNV	T	C	Intergenic or intron	-
159489	Deletion	T	-	Intergenic or intron	-
159594	SNV	T	G	Intergenic or intron	-
159835	Insertion	-	TT	Intergenic or intron	-
159973	SNV	C	T	Intergenic or intron	-
160111	SNV	G	A	Intergenic or intron	-
160367	SNV	G	A	Intergenic or intron	-
160831	SNV	T	G	Intergenic or intron	-
161361	SNV	A	G	Intergenic or intron	-
161518	SNV	C	T	exon	nad4, nonsynonymous, CCT=>CTT, P=>L
162136	SNV	G	A	Intergenic or intron	-
162695	Deletion	A	-	Intergenic or intron	-
162747	SNV	T	C	Intergenic or intron	-
162751	Deletion	TTCCGGCC	-	Intergenic or intron	-
164162	SNV	A	C	Intergenic or intron	-
164707	SNV	T	C	exon	orf116, synonymous, TCA=>TCG
164797	SNV	A	C	exon	orf116, synonymous, GGT=>GGG
165047	SNV	C	T	Intergenic or intron	-
166125	Insertion	-	G	Intergenic or intron	-
166142	SNV	C	T	Intergenic or intron	-
166154	Deletion	GA	-	Intergenic or intron	-
166232	SNV	T	C	Intergenic or intron	-
166313	SNV	G	A	Intergenic or intron	-
166804	Deletion	G	-	Intergenic or intron	-
167185	SNV	C	T	exon	nad4, nonsynonymous, CCC=>CTC, P=>L
167584	SNV	C	T	Intergenic or intron	-
168462	SNV	C	A	Intergenic or intron	-
168610	SNV	T	G	Intergenic or intron	-
168870	SNV	C	T	Intergenic or intron	-
169044	SNV	T	A	Intergenic or intron	-
169045	Deletion	T	-	Intergenic or intron	-
169068	SNV	C	T	Intergenic or intron	-
169663	SNV	G	A	Intergenic or intron	-
169982	SNV	T	C	Intergenic or intron	-
170158	SNV	T	C	Intergenic or intron	-
170582	SNV	T	G	Intergenic or intron	-
170772	SNV	C	T	Intergenic or intron	-
171691	SNV	A	G	Intergenic or intron	-
171856	Insertion	-	AAAGA	Intergenic or intron	-
171922	SNV	A	C	Intergenic or intron	-
172112	SNV	A	C	Intergenic or intron	-
172178	SNV	T	C	Intergenic or intron	-
172179	SNV	G	T	Intergenic or intron	-
172180	SNV	C	A	Intergenic or intron	-
172659	SNV	A	G	Intergenic or intron	-
172660	SNV	A	G	Intergenic or intron	-
172935	SNV	A	G	Intergenic or intron	-
173157	SNV	T	C	Intergenic or intron	-
173194	SNV	A	G	Intergenic or intron	-
173372	SNV	T	G	Intergenic or intron	-
173413	SNV	G	T	Intergenic or intron	-
173660	SNV	T	G	Intergenic or intron	-
173729	SNV	T	C	Intergenic or intron	-
175164	SNV	C	T	exon	orf448, nonsynonymous, GTT=>ATT, V=>I
175443	SNV	G	A	exon	orf448, nonsynonymous, CCC=>TCC, P=>S
175826	Deletion	TTTTT	-	Intergenic or intron	-
176058	Deletion	TATTGC	-	Intergenic or intron	-
176487	SNV	G	A	Intergenic or intron	-
176778	Insertion	-	AT	Intergenic or intron	-
176917	SNV	C	T	Intergenic or intron	-
179624	SNV	C	T	Intergenic or intron	-
179772	Deletion	GCAC	-	Intergenic or intron	-
180490	SNV	G	T	Intergenic or intron	-
180535	SNV	G	A	Intergenic or intron	-
180694	SNV	T	G	Intergenic or intron	-
180702	SNV	A	G	Intergenic or intron	-
180779	SNV	C	T	Intergenic or intron	-
180825	SNV	T	G	Intergenic or intron	-
180878	SNV	G	A	Intergenic or intron	-
180938	SNV	T	C	Intergenic or intron	-
181251	SNV	G	A	Intergenic or intron	-
181259	SNV	T	G	Intergenic or intron	-
181547	SNV	A	C	Intergenic or intron	-
181767	SNV	C	T	Intergenic or intron	-
182885	SNV	A	G	Intergenic or intron	-
183167	Insertion	-	A	exon	orf448, frameshift
183527	Insertion	-	C	Intergenic or intron	-
183881	SNV	A	C	Intergenic or intron	-
184125	Insertion	-	A	Intergenic or intron	-
184136	SNV	G	T	Intergenic or intron	-
184504	Insertion	-	A	Intergenic or intron	-
184934	Insertion	-	T	Intergenic or intron	-
184962	SNV	T	C	Intergenic or intron	-
185209	Insertion	-	T	Intergenic or intron	-
185958	SNV	T	G	Intergenic or intron	-
186916	SNV	A	C	Intergenic or intron	-
187500	SNV	G	A	Intergenic or intron	-
187760	Insertion	-	CCATC	Intergenic or intron	-
187974	SNV	C	G	Intergenic or intron	-
188221	SNV	G	A	Intergenic or intron	-
188325	SNV	A	G	Intergenic or intron	-
189016	Deletion	T	-	Intergenic or intron	-
189047	SNV	T	C	Intergenic or intron	-
189196	SNV	T	G	Intergenic or intron	-
189335	SNV	T	G	Intergenic or intron	-
189381	SNV	C	T	Intergenic or intron	-
189620	SNV	C	A	Intergenic or intron	-
190697	SNV	C	T	Intergenic or intron	-
191392	Insertion	-	T	Intergenic or intron	-
191711	SNV	A	G	Intergenic or intron	-
192543	Insertion	-	AAAGAA	Intergenic or intron	-
192555	SNV	A	T	Intergenic or intron	-
192556	Deletion	G	-	Intergenic or intron	-
192558	SNV	A	G	Intergenic or intron	-
192559	Deletion	A	-	Intergenic or intron	-
192563	SNV	T	G	Intergenic or intron	-
192564	Insertion	-	G	Intergenic or intron	-
192566	SNV	C	G	Intergenic or intron	-
192567	SNV	T	A	Intergenic or intron	-
192570	SNV	C	A	Intergenic or intron	-
192573	SNV	T	G	Intergenic or intron	-
192574	SNV	C	A	Intergenic or intron	-
192575	Insertion	-	A	Intergenic or intron	-
192576	SNV	C	T	Intergenic or intron	-
192577	Insertion	-	G	Intergenic or intron	-
192580	SNV	C	A	Intergenic or intron	-
192581	Insertion	-	AA	Intergenic or intron	-
192583	SNV	T	A	Intergenic or intron	-
192586	Deletion	C	-	Intergenic or intron	-
192590	Insertion	-	C	Intergenic or intron	-
192593	Insertion	-	AG	Intergenic or intron	-
192594	SNV	A	T	Intergenic or intron	-
192596	SNV	T	C	Intergenic or intron	-
192615	SNV	A	G	Intergenic or intron	-
192617	SNV	C	T	Intergenic or intron	-
193498	SNV	G	C	Intergenic or intron	-
193501	Insertion	-	C	Intergenic or intron	-
193503	SNV	T	A	Intergenic or intron	-
193504	SNV	T	A	Intergenic or intron	-
193506	SNV	T	G	Intergenic or intron	-
193508	SNV	T	A	Intergenic or intron	-
193509	SNV	T	G	Intergenic or intron	-
193511	SNV	T	A	Intergenic or intron	-
193513	Insertion	-	A	Intergenic or intron	-
193515	SNV	T	C	Intergenic or intron	-
193517	SNV	T	C	Intergenic or intron	-
193520	SNV	T	A	Intergenic or intron	-
193521	Insertion	-	AC	Intergenic or intron	-
193525	SNV	T	G	Intergenic or intron	-
193526	SNV	T	A	Intergenic or intron	-
193533	Insertion	-	G	Intergenic or intron	-
193534	SNV	G	T	Intergenic or intron	-
193535	Insertion	-	C	Intergenic or intron	-
193538	SNV	T	C	Intergenic or intron	-
193539	SNV	T	C	Intergenic or intron	-
193540	SNV	T	A	Intergenic or intron	-
193541	Insertion	-	A	Intergenic or intron	-
193546	Insertion	-	G	Intergenic or intron	-
193565	SNV	T	C	Intergenic or intron	-
193566	SNV	G	C	Intergenic or intron	-
193570	Insertion	-	T	Intergenic or intron	-
193575	Deletion	A	-	Intergenic or intron	-
193896	Deletion	T	-	Intergenic or intron	-
193898	SNV	C	G	Intergenic or intron	-
193901	Deletion	G	-	Intergenic or intron	-
193904	Deletion	G	-	Intergenic or intron	-
193920	SNV	T	C	Intergenic or intron	-
193923	Deletion	TTA	-	Intergenic or intron	-
193933	SNV	A	G	Intergenic or intron	-
193936	SNV	G	C	Intergenic or intron	-
193939	SNV	C	T	Intergenic or intron	-
193941	SNV	A	C	Intergenic or intron	-
194288	SNV	T	G	Intergenic or intron	-
194529	SNV	C	T	Intergenic or intron	-
194715	SNV	G	T	Intergenic or intron	-
194721	SNV	T	A	Intergenic or intron	-
194730	SNV	C	T	Intergenic or intron	-
195380	Deletion	AG	-	Intergenic or intron	-
195746	SNV	T	G	Intergenic or intron	-
195747	SNV	A	G	Intergenic or intron	-
195748	Insertion	-	C	Intergenic or intron	-
195754	Insertion	-	T	Intergenic or intron	-
195763	SNV	A	T	Intergenic or intron	-
195770	SNV	A	C	Intergenic or intron	-
195771	SNV	A	C	Intergenic or intron	-
195772	SNV	T	G	Intergenic or intron	-
195773	SNV	G	A	Intergenic or intron	-
195816	Deletion	A	-	Intergenic or intron	-
195829	Deletion	A	-	Intergenic or intron	-
196252	SNV	A	T	Intergenic or intron	-
196253	SNV	C	T	Intergenic or intron	-
196258	SNV	A	T	Intergenic or intron	-
196260	Deletion	G	-	Intergenic or intron	-
196263	SNV	C	T	Intergenic or intron	-
196264	Deletion	A	-	Intergenic or intron	-
196266	SNV	G	T	Intergenic or intron	-
196268	SNV	C	T	Intergenic or intron	-
196269	SNV	A	T	Intergenic or intron	-
196270	SNV	G	T	Intergenic or intron	-
196291	SNV	G	T	Intergenic or intron	-
196296	SNV	A	C	Intergenic or intron	-
196305	Insertion	-	AA	Intergenic or intron	-
196307	Insertion	-	G	Intergenic or intron	-
196308	SNV	G	T	Intergenic or intron	-
196312	SNV	A	C	Intergenic or intron	-
196313	SNV	A	T	Intergenic or intron	-
196314	SNV	A	T	Intergenic or intron	-
196315	SNV	A	T	Intergenic or intron	-
196316	SNV	G	C	Intergenic or intron	-
196317	Insertion	-	TC	Intergenic or intron	-
196761	SNV	C	A	Intergenic or intron	-
196779	SNV	A	C	Intergenic or intron	-
196951	SNV	T	C	Intergenic or intron	-
197053	SNV	T	G	Intergenic or intron	-
197055	SNV	C	A	Intergenic or intron	-
197056	SNV	T	A	Intergenic or intron	-
197057	SNV	T	G	Intergenic or intron	-
197058	SNV	T	G	Intergenic or intron	-
197060	SNV	G	C	Intergenic or intron	-
197062	Deletion	C	-	Intergenic or intron	-
197065	Deletion	A	-	Intergenic or intron	-
197069	SNV	T	A	Intergenic or intron	-
197070	SNV	T	A	Intergenic or intron	-
197071	SNV	C	A	Intergenic or intron	-
197072	SNV	T	A	Intergenic or intron	-
197073	SNV	C	A	Intergenic or intron	-
197074	SNV	G	A	Intergenic or intron	-
197076	SNV	C	A	Intergenic or intron	-
197077	SNV	C	A	Intergenic or intron	-
197080	Deletion	C	-	Intergenic or intron	-
197082	SNV	T	G	Intergenic or intron	-
197083	SNV	T	A	Intergenic or intron	-
197085	Deletion	T	-	Intergenic or intron	-
197091	SNV	T	G	Intergenic or intron	-
197092	SNV	T	C	Intergenic or intron	-
197093	Deletion	AA	-	Intergenic or intron	-
197099	Deletion	T	-	Intergenic or intron	-
197102	SNV	C	A	Intergenic or intron	-
197105	Insertion	-	G	Intergenic or intron	-
197107	SNV	C	T	Intergenic or intron	-
197109	Insertion	-	C	Intergenic or intron	-
197110	SNV	C	T	Intergenic or intron	-
197111	Insertion	-	T	Intergenic or intron	-
197113	Insertion	-	GT	Intergenic or intron	-
197115	SNV	G	C	Intergenic or intron	-
197117	SNV	A	G	Intergenic or intron	-
197118	Insertion	-	T	Intergenic or intron	-
197121	SNV	C	G	Intergenic or intron	-
197122	SNV	T	A	Intergenic or intron	-
197124	SNV	T	G	Intergenic or intron	-
197125	SNV	T	A	Intergenic or intron	-
197127	Insertion	-	G	Intergenic or intron	-
197129	SNV	G	T	Intergenic or intron	-
197130	SNV	C	G	Intergenic or intron	-
197134	SNV	A	G	Intergenic or intron	-
198220	SNV	T	G	Intergenic or intron	-
198221	SNV	T	A	Intergenic or intron	-
198223	SNV	C	A	Intergenic or intron	-
198226	SNV	C	A	Intergenic or intron	-
198227	Deletion	C	-	Intergenic or intron	-
198230	SNV	C	G	Intergenic or intron	-
198233	Insertion	-	T	Intergenic or intron	-
198235	SNV	T	C	Intergenic or intron	-
198237	SNV	G	T	Intergenic or intron	-
198241	Insertion	-	G	Intergenic or intron	-
198243	SNV	A	C	Intergenic or intron	-
198244	SNV	T	G	Intergenic or intron	-
198245	Insertion	-	G	Intergenic or intron	-
198283	SNV	A	T	Intergenic or intron	-
198285	Insertion	-	CA	Intergenic or intron	-
198286	SNV	C	G	Intergenic or intron	-
198287	Insertion	-	A	Intergenic or intron	-
198288	SNV	C	A	Intergenic or intron	-
198289	SNV	T	A	Intergenic or intron	-
198290	SNV	G	C	Intergenic or intron	-
198294	Insertion	-	C	Intergenic or intron	-
198295	SNV	A	C	Intergenic or intron	-
198300	SNV	C	A	Intergenic or intron	-
198302	Deletion	GA	-	Intergenic or intron	-
198306	SNV	C	A	Intergenic or intron	-
198307	SNV	T	A	Intergenic or intron	-
198309	SNV	A	C	Intergenic or intron	-
198324	SNV	A	C	Intergenic or intron	-
198329	Insertion	-	TT	Intergenic or intron	-
199169	SNV	A	C	exon	cox1, synonymous, TCT=>TCG
199748	SNV	G	A	exon	cox1, synonymous, ATC=>ATT
199844	SNV	A	T	exon	cox1, synonymous, CTT=>CTA
199846	SNV	G	A	exon	cox1, nonsynonymous, CTT=>TTT, L=>F
200000	SNV	G	C	Intergenic or intron	-
200002	SNV	T	A	Intergenic or intron	-
200003	SNV	A	G	Intergenic or intron	-
200009	SNV	A	G	Intergenic or intron	-
200015	SNV	C	T	Intergenic or intron	-
200111	SNV	C	T	Intergenic or intron	-
200112	SNV	T	G	Intergenic or intron	-
200113	SNV	A	C	Intergenic or intron	-
200154	SNV	A	G	Intergenic or intron	-
200205	Deletion	TA	-	Intergenic or intron	-
200222	SNV	A	C	Intergenic or intron	-
200989	SNV	A	G	Intergenic or intron	-
202583	SNV	T	G	Intergenic or intron	-
202742	SNV	G	A	Intergenic or intron	-
202810	SNV	A	G	Intergenic or intron	-
203166	SNV	A	G	Intergenic or intron	-
203400	SNV	C	G	Intergenic or intron	-
203597	Insertion	-	CTT	Intergenic or intron	-
203655	SNV	C	A	Intergenic or intron	-
203703	SNV	G	A	Intergenic or intron	-
204661	Insertion	-	A	Intergenic or intron	-
204701	SNV	T	C	Intergenic or intron	-
204776	SNV	G	A	Intergenic or intron	-
204794	SNV	T	C	Intergenic or intron	-
205125	SNV	T	A	Intergenic or intron	-
205126	Insertion	-	A	Intergenic or intron	-
205127	SNV	A	T	Intergenic or intron	-
205128	SNV	A	T	Intergenic or intron	-
205129	SNV	A	T	Intergenic or intron	-
205130	SNV	A	T	Intergenic or intron	-
205131	SNV	A	T	Intergenic or intron	-
205132	SNV	A	G	Intergenic or intron	-
205135	Deletion	TT	-	Intergenic or intron	-
205196	Insertion	-	TGTC	Intergenic or intron	-
205213	Insertion	-	T	Intergenic or intron	-
205509	SNV	C	A	Intergenic or intron	-
205510	SNV	G	A	Intergenic or intron	-
205511	SNV	T	G	Intergenic or intron	-
205512	SNV	T	A	Intergenic or intron	-
205513	SNV	T	C	Intergenic or intron	-
205514	SNV	T	G	Intergenic or intron	-
205732	SNV	G	A	Intergenic or intron	-
205763	SNV	A	C	Intergenic or intron	-
205914	SNV	A	G	Intergenic or intron	-
207450	SNV	G	A	Intergenic or intron	-
207697	Deletion	C	-	Intergenic or intron	-
207768	SNV	T	G	Intergenic or intron	-
207854	SNV	C	T	Intergenic or intron	-
207947	SNV	C	T	Intergenic or intron	-
207980	SNV	C	T	Intergenic or intron	-
208013	Deletion	AT	-	Intergenic or intron	-
208084	Deletion	CTT	-	Intergenic or intron	-
208269	SNV	T	G	Intergenic or intron	-
208270	SNV	A	C	Intergenic or intron	-
208271	SNV	G	A	Intergenic or intron	-
208392	SNV	C	T	Intergenic or intron	-
208972	SNV	T	G	Intergenic or intron	-
209008	SNV	C	T	Intergenic or intron	-
209066	Insertion	-	AAAG	Intergenic or intron	-
209253	Deletion	AAAG	-	Intergenic or intron	-
209646	SNV	C	A	Intergenic or intron	-
209647	SNV	T	G	Intergenic or intron	-
209648	SNV	T	C	Intergenic or intron	-
209650	Deletion	C	-	Intergenic or intron	-
209652	SNV	T	C	Intergenic or intron	-
209654	SNV	T	A	Intergenic or intron	-
209687	SNV	G	C	Intergenic or intron	-
209748	SNV	C	G	Intergenic or intron	-
209752	SNV	T	C	Intergenic or intron	-
209753	SNV	T	C	Intergenic or intron	-
209987	SNV	G	T	Intergenic or intron	-
209988	SNV	G	T	Intergenic or intron	-
209990	Insertion	-	A	Intergenic or intron	-
209992	SNV	T	C	Intergenic or intron	-
209993	SNV	G	C	Intergenic or intron	-
209994	SNV	G	C	Intergenic or intron	-
209997	SNV	G	A	Intergenic or intron	-
209998	SNV	T	A	Intergenic or intron	-
210000	Deletion	T	-	Intergenic or intron	-
210002	SNV	A	G	Intergenic or intron	-
210004	SNV	T	G	Intergenic or intron	-
210007	Insertion	-	C	Intergenic or intron	-
210008	SNV	T	C	Intergenic or intron	-
210009	SNV	T	C	Intergenic or intron	-
210011	SNV	G	A	Intergenic or intron	-
210012	SNV	T	A	Intergenic or intron	-
210015	SNV	T	A	Intergenic or intron	-
210016	SNV	T	A	Intergenic or intron	-
210019	SNV	A	C	Intergenic or intron	-
210021	SNV	T	C	Intergenic or intron	-
210022	Insertion	-	A	Intergenic or intron	-
210023	SNV	C	A	Intergenic or intron	-
210024	Insertion	-	T	Intergenic or intron	-
210026	Insertion	-	TC	Intergenic or intron	-
210028	SNV	T	C	Intergenic or intron	-
210034	SNV	C	G	Intergenic or intron	-
210035	SNV	T	C	Intergenic or intron	-
210037	Deletion	C	-	Intergenic or intron	-
210042	SNV	A	G	Intergenic or intron	-
210044	SNV	C	A	Intergenic or intron	-
210045	Insertion	-	A	Intergenic or intron	-
210046	SNV	A	G	Intergenic or intron	-
210047	SNV	A	T	Intergenic or intron	-
210050	Insertion	-	A	Intergenic or intron	-
210052	Insertion	-	A	Intergenic or intron	-
210053	SNV	T	A	Intergenic or intron	-
210056	Insertion	-	A	Intergenic or intron	-
210057	SNV	C	T	Intergenic or intron	-
210058	SNV	A	G	Intergenic or intron	-
210062	Insertion	-	C	Intergenic or intron	-
210063	SNV	T	A	Intergenic or intron	-
210064	SNV	G	A	Intergenic or intron	-
210065	SNV	T	G	Intergenic or intron	-
210067	Deletion	T	-	Intergenic or intron	-
210072	SNV	G	A	Intergenic or intron	-
210073	Insertion	-	A	Intergenic or intron	-
210077	Deletion	T	-	Intergenic or intron	-
210281	SNV	G	C	Intergenic or intron	-
210406	SNV	T	G	Intergenic or intron	-
210584	SNV	C	T	Intergenic or intron	-
210601	SNV	G	A	Intergenic or intron	-
210729	Insertion	-	CTTTT	Intergenic or intron	-
210902	Deletion	G	-	Intergenic or intron	-
211437	SNV	T	C	exon	orf101e, synonymous, CGA=>CGG
211489	SNV	G	A	exon	orf101e, nonsynonymous, CCT=>CTT, P=>L
211732	SNV	T	C	Intergenic or intron	-
212330	SNV	T	G	Intergenic or intron	-
212570	SNV	A	C	Intergenic or intron	-
213055	Insertion	-	C	Intergenic or intron	-
213187	SNV	A	C	Intergenic or intron	-
213315	Insertion	-	A	Intergenic or intron	-
213354	SNV	G	A	Intergenic or intron	-
213426	SNV	A	T	Intergenic or intron	-
213427	SNV	A	T	Intergenic or intron	-
213428	Insertion	-	TG	Intergenic or intron	-
213429	SNV	G	A	Intergenic or intron	-
213449	SNV	T	G	Intergenic or intron	-
213575	SNV	T	G	Intergenic or intron	-
213615	SNV	G	A	Intergenic or intron	-
213668	SNV	A	G	Intergenic or intron	-
213711	SNV	G	A	Intergenic or intron	-
213809	SNV	T	G	Intergenic or intron	-
213831	SNV	G	T	Intergenic or intron	-
213835	SNV	T	A	Intergenic or intron	-
213836	SNV	G	T	Intergenic or intron	-
213837	SNV	C	A	Intergenic or intron	-
213856	Insertion	-	ATTTC	Intergenic or intron	-
213897	SNV	C	A	Intergenic or intron	-
213959	Deletion	C	-	Intergenic or intron	-
215679	SNV	A	C	exon	rps3, synonymous, GTA=>GTC
215745	SNV	A	C	exon	rps3, synonymous, ATA=>ATC
216462	SNV	C	T	exon	rpl16, nonsynonymous, CCA=>CTA, P=>L
216510	SNV	T	G	Intergenic or intron	-
216536	SNV	A	C	Intergenic or intron	-
217135	SNV	T	C	exon	rpl5, nonsynonymous, CTG=>CCG, L=>P
217484	Deletion	A	-	Intergenic or intron	-
217846	SNV	T	C	Intergenic or intron	-
218009	Insertion	-	C	Intergenic or intron	-
218155	Insertion	-	T	Intergenic or intron	-
218169	SNV	T	G	Intergenic or intron	-
218405	Insertion	-	G	Intergenic or intron	-
218430	SNV	T	G	Intergenic or intron	-
218450	Insertion	-	C	Intergenic or intron	-
218655	SNV	T	G	Intergenic or intron	-
218872	SNV	T	C	Intergenic or intron	-
218906	Insertion	-	AT	Intergenic or intron	-
218930	SNV	G	A	Intergenic or intron	-
218944	Deletion	A	-	Intergenic or intron	-
220267	SNV	G	A	Intergenic or intron	-
220310	SNV	T	G	Intergenic or intron	-
220311	SNV	C	A	Intergenic or intron	-
220746	Insertion	-	A	Intergenic or intron	-
220785	SNV	A	C	Intergenic or intron	-
220914	SNV	A	C	Intergenic or intron	-
220954	SNV	T	G	Intergenic or intron	-
220955	SNV	C	A	Intergenic or intron	-
221385	SNV	A	G	Intergenic or intron	-
221457	SNV	A	C	Intergenic or intron	-
221537	SNV	T	G	Intergenic or intron	-
221587	Insertion	-	GTG	Intergenic or intron	-
221628	Insertion	-	T	Intergenic or intron	-
221702	SNV	C	T	Intergenic or intron	-

## Sheet: B2
Table S3 Total mtDNA variants of Brassica nigra accession B2.
Genomic Position	Variant type	Reference sequence	Alleles	Description	Annotation
2409	SNV	T	A	Intergenic or intron	-
2410	SNV	T	A	Intergenic or intron	-
2411	SNV	T	G	Intergenic or intron	-
2412	SNV	T	G	Intergenic or intron	-
2414	SNV	T	A	Intergenic or intron	-
2415	SNV	T	C	Intergenic or intron	-
2418	SNV	A	T	Intergenic or intron	-
2419	SNV	A	G	Intergenic or intron	-
2475	SNV	C	T	Intergenic or intron	-
2570	SNV	T	G	Intergenic or intron	-
2571	SNV	C	A	Intergenic or intron	-
2684	SNV	A	C	Intergenic or intron	-
2840	SNV	T	G	Intergenic or intron	-
2887	Insertion	-	A	Intergenic or intron	-
3003	Deletion	G	-	Intergenic or intron	-
3005	SNV	G	A	Intergenic or intron	-
3006	SNV	T	A	Intergenic or intron	-
3054	SNV	A	C	Intergenic or intron	-
3618	SNV	C	T	Intergenic or intron	-
4135	SNV	T	C	exon	orf101f, synonymous, TTT=>TTC
4168	SNV	T	C	exon	orf101f, synonymous, TCT=>TCC
4325	SNV	T	C	Intergenic or intron	-
4397	SNV	T	G	Intergenic or intron	-
4668	SNV	G	A	Intergenic or intron	-
4701	SNV	G	A	Intergenic or intron	-
5384	SNV	C	T	exon	ccmC, nonsynonymous, TCA=>TTA, S=>L
5790	SNV	G	T	Intergenic or intron	-
5805	SNV	T	G	Intergenic or intron	-
6101	SNV	T	C	Intergenic or intron	-
6890	Deletion	GAGAT	-	Intergenic or intron	-
7137	SNV	G	A	Intergenic or intron	-
7268	SNV	A	C	Intergenic or intron	-
7382	SNV	C	T	Intergenic or intron	-
7959	SNV	G	A	Intergenic or intron	-
8382	Insertion	-	G	Intergenic or intron	-
8661	SNV	C	A	Intergenic or intron	-
8681	SNV	G	T	Intergenic or intron	-
8817	SNV	A	G	Intergenic or intron	-
9037	SNV	A	G	Intergenic or intron	-
9401	SNV	C	T	Intergenic or intron	-
9713	SNV	C	T	Intergenic or intron	-
9740	Deletion	CC	-	Intergenic or intron	-
9813	SNV	A	T	Intergenic or intron	-
10079	SNV	A	G	exon	nad2, nonsynonymous, TGC=>CGC, C=>R
10477	SNV	C	T	Intergenic or intron	-
12362	SNV	G	A	exon	rps4, nonsynonymous, CCA=>TCA, P=>S
13613	Deletion	A	-	Intergenic or intron	-
13615	SNV	T	C	Intergenic or intron	-
13616	SNV	T	C	Intergenic or intron	-
13617	SNV	T	A	Intergenic or intron	-
13618	SNV	T	C	Intergenic or intron	-
13619	SNV	G	A	Intergenic or intron	-
13620	SNV	T	A	Intergenic or intron	-
13621	SNV	G	A	Intergenic or intron	-
13622	SNV	G	A	Intergenic or intron	-
13624	Insertion	-	T	Intergenic or intron	-
13758	SNV	C	T	Intergenic or intron	-
13883	SNV	G	A	Intergenic or intron	-
13916	Deletion	TG	-	Intergenic or intron	-
14257	SNV	C	T	Intergenic or intron	-
14388	SNV	T	C	Intergenic or intron	-
14435	SNV	A	G	Intergenic or intron	-
14612	SNV	G	A	Intergenic or intron	-
14767	Insertion	-	A	Intergenic or intron	-
14831	SNV	C	T	Intergenic or intron	-
14865	SNV	C	T	Intergenic or intron	-
15356	SNV	G	A	Intergenic or intron	-
15463	SNV	T	G	Intergenic or intron	-
16692	SNV	T	G	Intergenic or intron	-
16693	SNV	T	A	Intergenic or intron	-
16703	SNV	A	C	Intergenic or intron	-
16729	Deletion	ATTC	-	Intergenic or intron	-
16761	SNV	T	G	Intergenic or intron	-
16762	SNV	T	A	Intergenic or intron	-
16776	SNV	G	T	Intergenic or intron	-
17506	SNV	C	G	Intergenic or intron	-
17830	SNV	A	G	exon	nad7, synonymous, CTT=>CTC
18113	SNV	A	G	Intergenic or intron	-
18553	Insertion	-	A	Intergenic or intron	-
18737	SNV	G	T	Intergenic or intron	-
18749	SNV	A	T	Intergenic or intron	-
19099	SNV	C	T	Intergenic or intron	-
19247	SNV	T	G	Intergenic or intron	-
19698	SNV	T	C	Intergenic or intron	-
20128	Deletion	A	-	Intergenic or intron	-
20455	SNV	A	G	Intergenic or intron	-
20503	Deletion	CGTT	-	Intergenic or intron	-
20517	Insertion	-	A	Intergenic or intron	-
23302	SNV	G	A	Intergenic or intron	-
23568	SNV	T	G	Intergenic or intron	-
23569	SNV	A	C	Intergenic or intron	-
23570	SNV	G	A	Intergenic or intron	-
23580	SNV	C	T	Intergenic or intron	-
24350	SNV	T	G	Intergenic or intron	-
24393	SNV	G	A	Intergenic or intron	-
24509	Insertion	-	GTTAC	Intergenic or intron	-
25172	SNV	G	T	Intergenic or intron	-
25245	SNV	G	A	Intergenic or intron	-
25975	SNV	C	A	Intergenic or intron	-
26980	SNV	A	C	exon	orf124, synonymous, CTA=>CTC
27149	SNV	T	C	exon	orf124, nonsynonymous, TCC=>CCC, S=>P
27159	SNV	A	G	exon	orf124, nonsynonymous, GAT=>GGT, D=>G
27212	SNV	G	A	exon	orf286, synonymous, CTC=>CTT
27218	SNV	T	C	exon	orf286, synonymous, GAA=>GAG
27224	SNV	G	A	exon	orf286, synonymous, TTC=>TTT
27266	SNV	T	C	exon	orf286, synonymous, AGA=>AGG
27275	SNV	C	G	exon	orf286, synonymous, ACG=>ACC
27415	SNV	C	T	exon	orf286, nonsynonymous, GCC=>ACC, A=>T
27437	SNV	C	G	exon	orf286, synonymous, GCG=>GCC
27656	SNV	G	A	exon	orf286, synonymous, TCC=>TCT
27665	SNV	C	T	exon	orf286, synonymous, ACG=>ACA
27668	SNV	A	G	exon	orf286, synonymous, TTT=>TTC
27969	SNV	T	C	exon	orf286, nonsynonymous, AAA=>AGA, K=>R
27970	SNV	T	C	exon	orf286, nonsynonymous, AAA=>GAA, K=>E
28046	SNV	T	C	Intergenic or intron	-
28051	SNV	T	C	Intergenic or intron	-
28070	Deletion	G	-	Intergenic or intron	-
28127	SNV	T	C	Intergenic or intron	-
28128	SNV	G	A	Intergenic or intron	-
28238	SNV	C	T	Intergenic or intron	-
28239	SNV	T	G	Intergenic or intron	-
28240	SNV	A	C	Intergenic or intron	-
28374	SNV	C	T	Intergenic or intron	-
28386	SNV	C	T	Intergenic or intron	-
28855	SNV	G	A	Intergenic or intron	-
29668	SNV	C	T	Intergenic or intron	-
29893	SNV	A	G	Intergenic or intron	-
30577	Insertion	-	A	Intergenic or intron	-
31044	SNV	C	T	exon	orf110, TGG=>TGA, W=>*, nonsense
31120	SNV	G	T	exon	orf110, nonsynonymous, TCT=>TAT, S=>Y
31486	Insertion	-	TCTA	Intergenic or intron	-
33734	Deletion	T	-	Intergenic or intron	-
33891	Insertion	-	T	Intergenic or intron	-
35770	SNV	C	T	exon	orf101a, nonsynonymous, CCA=>CTA, P=>L
35848	SNV	C	T	exon	orf101a, nonsynonymous, TCT=>TTT, S=>F
36134	SNV	C	T	Intergenic or intron	-
36221	SNV	A	G	Intergenic or intron	-
36292	SNV	A	C	Intergenic or intron	-
36700	Insertion	-	A	Intergenic or intron	-
37002	SNV	A	T	Intergenic or intron	-
40085	SNV	C	T	Intergenic or intron	-
40720	SNV	T	C	Intergenic or intron	-
41089	Deletion	AAGA	-	Intergenic or intron	-
41851	SNV	G	A	exon	nad9, nonsynonymous, TCG=>TTG, S=>L
41963	SNV	C	T	exon	nad9, nonsynonymous, GTC=>ATC, V=>I
42031	SNV	G	A	Intergenic or intron	-
42218	SNV	C	T	Intergenic or intron	-
42409	SNV	T	G	Intergenic or intron	-
42490	SNV	A	C	Intergenic or intron	-
43415	SNV	G	A	Intergenic or intron	-
43596	SNV	G	A	Intergenic or intron	-
43656	SNV	G	C	Intergenic or intron	-
43690	SNV	G	A	Intergenic or intron	-
43749	SNV	A	G	Intergenic or intron	-
44366	SNV	G	A	Intergenic or intron	-
44401	SNV	C	T	Intergenic or intron	-
44890	SNV	A	C	Intergenic or intron	-
45538	Deletion	AATT	-	Intergenic or intron	-
46161	SNV	T	C	exon	ccmFN2, nonsynonymous, TTA=>TCA, L=>S
46496	SNV	G	A	Intergenic or intron	-
46719	Deletion	GA	-	Intergenic or intron	-
46832	SNV	C	T	Intergenic or intron	-
46981	Deletion	GACGGA	-	Intergenic or intron	-
47088	SNV	G	A	Intergenic or intron	-
47656	Insertion	-	TGT	Intergenic or intron	-
48046	SNV	G	A	Intergenic or intron	-
48360	Deletion	T	-	Intergenic or intron	-
48391	SNV	C	T	Intergenic or intron	-
48523	SNV	C	T	Intergenic or intron	-
49616	SNV	T	C	Intergenic or intron	-
50230	Deletion	GA	-	Intergenic or intron	-
50404	SNV	A	G	Intergenic or intron	-
51588	SNV	C	T	Intergenic or intron	-
51890	SNV	C	T	Intergenic or intron	-
51920	SNV	G	A	Intergenic or intron	-
53704	Deletion	T	-	Intergenic or intron	-
54455	SNV	T	G	Intergenic or intron	-
54691	SNV	G	C	Intergenic or intron	-
54765	Deletion	G	-	Intergenic or intron	-
54788	SNV	A	G	Intergenic or intron	-
55754	SNV	G	A	exon	orf25, nonsynonymous, TCG=>TTG, S=>L
55793	SNV	G	A	exon	orf25, nonsynonymous, GCG=>GTG, A=>V
56159	SNV	G	A	Intergenic or intron	-
56581	SNV	G	T	Intergenic or intron	-
56605	SNV	G	A	Intergenic or intron	-
56834	Insertion	-	CC	Intergenic or intron	-
57000	SNV	C	G	Intergenic or intron	-
57022	Deletion	A	-	Intergenic or intron	-
57082	SNV	T	C	Intergenic or intron	-
57373	Deletion	C	-	Intergenic or intron	-
57686	SNV	C	T	exon	orf101b, nonsynonymous, GAG=>AAG, E=>K
58005	SNV	G	A	Intergenic or intron	-
58210	SNV	C	T	Intergenic or intron	-
58221	SNV	T	G	Intergenic or intron	-
58222	Insertion	-	G	Intergenic or intron	-
58271	SNV	T	C	Intergenic or intron	-
63823	SNV	G	A	Intergenic or intron	-
63826	SNV	A	C	Intergenic or intron	-
63835	SNV	A	T	Intergenic or intron	-
63836	SNV	A	C	Intergenic or intron	-
63839	SNV	C	G	Intergenic or intron	-
63840	Deletion	A	-	Intergenic or intron	-
63842	SNV	A	C	Intergenic or intron	-
63843	Deletion	A	-	Intergenic or intron	-
64639	SNV	C	T	Intergenic or intron	-
64717	SNV	T	G	Intergenic or intron	-
64718	SNV	A	C	Intergenic or intron	-
64719	SNV	G	A	Intergenic or intron	-
64815	SNV	T	C	Intergenic or intron	-
64895	Insertion	-	CA	Intergenic or intron	-
65296	SNV	G	A	Intergenic or intron	-
65375	SNV	T	G	Intergenic or intron	-
65591	SNV	C	T	Intergenic or intron	-
66404	SNV	C	T	Intergenic or intron	-
66442	Deletion	GACTGTAGG	-	Intergenic or intron	-
66655	SNV	G	A	Intergenic or intron	-
66777	SNV	C	T	Intergenic or intron	-
67191	Deletion	G	-	exon	orf119, frameshift
67267	SNV	T	C	exon	orf119, nonsynonymous, TCC=>CCC, S=>P
67800	Insertion	-	GAGA	Intergenic or intron	-
67999	SNV	G	A	Intergenic or intron	-
68252	SNV	G	A	Intergenic or intron	-
68999	SNV	G	T	Intergenic or intron	-
69549	Deletion	TGGTT	-	Intergenic or intron	-
69663	SNV	A	C	Intergenic or intron	-
69937	SNV	C	T	Intergenic or intron	-
70113	SNV	G	A	Intergenic or intron	-
70668	SNV	T	C	Intergenic or intron	-
71520	Deletion	TT	-	Intergenic or intron	-
71941	SNV	G	A	exon	orf161, synonymous, CCG=>CCA
73704	SNV	C	T	Intergenic or intron	-
73723	SNV	A	G	Intergenic or intron	-
75132	SNV	G	A	exon	matR, nonsynonymous, GGT=>AGT, G=>S
75295	SNV	G	A	exon	matR, nonsynonymous, CGG=>CAG, R=>Q
75900	Deletion	T	-	Intergenic or intron	-
77901	SNV	A	G	Intergenic or intron	-
78727	SNV	T	C	exon	nad5, synonymous, GGT=>GGC
79867	Deletion	CC	-	exon	orf115b, frameshift
80285	SNV	G	T	Intergenic or intron	-
80360	SNV	G	A	Intergenic or intron	-
81199	SNV	C	T	Intergenic or intron	-
81373	SNV	G	A	Intergenic or intron	-
81921	SNV	G	T	Intergenic or intron	-
82103	SNV	G	A	Intergenic or intron	-
82328	SNV	G	T	Intergenic or intron	-
82735	Deletion	C	-	Intergenic or intron	-
83052	SNV	A	G	Intergenic or intron	-
83137	SNV	G	A	Intergenic or intron	-
83500	Insertion	-	AA	Intergenic or intron	-
86542	SNV	T	C	Intergenic or intron	-
86793	SNV	G	C	Intergenic or intron	-
87157	SNV	A	G	Intergenic or intron	-
87430	SNV	T	C	Intergenic or intron	-
87508	Deletion	TAAGA	-	Intergenic or intron	-
87632	Insertion	-	T	Intergenic or intron	-
88700	SNV	G	C	Intergenic or intron	-
88731	SNV	A	C	Intergenic or intron	-
89005	Deletion	C	-	Intergenic or intron	-
89358	SNV	T	C	Intergenic or intron	-
89587	SNV	A	C	exon	orf104, nonsynonymous, ACT=>CCT, T=>P
89631	SNV	T	G	exon	orf104, nonsynonymous, TGT=>TGG, C=>W
89772	SNV	C	T	Intergenic or intron	-
90352	SNV	C	T	Intergenic or intron	-
90976	SNV	C	T	Intergenic or intron	-
91314	Insertion	-	AA	Intergenic or intron	-
91373	SNV	C	T	Intergenic or intron	-
92119	SNV	G	A	Intergenic or intron	-
92196	SNV	C	T	Intergenic or intron	-
92255	SNV	G	A	Intergenic or intron	-
92289	SNV	A	G	Intergenic or intron	-
92453	SNV	A	T	Intergenic or intron	-
92651	SNV	G	A	Intergenic or intron	-
93934	Deletion	A	-	Intergenic or intron	-
94019	SNV	C	T	Intergenic or intron	-
95097	SNV	A	C	Intergenic or intron	-
95329	SNV	T	C	Intergenic or intron	-
96149	SNV	G	A	Intergenic or intron	-
96160	SNV	A	C	Intergenic or intron	-
96174	SNV	C	A	Intergenic or intron	-
96941	Insertion	-	C	exon	cox2, frameshift
96944	SNV	C	A	exon	cox2, nonsynonymous, CGA=>CTA, R=>L
96945	Deletion	G	-	exon	cox2, frameshift
99219	Insertion	-	AG	Intergenic or intron	-
99240	SNV	G	T	Intergenic or intron	-
99597	SNV	G	A	Intergenic or intron	-
100964	SNV	C	T	Intergenic or intron	-
101098	SNV	T	C	Intergenic or intron	-
101260	SNV	G	A	Intergenic or intron	-
102079	SNV	C	T	Intergenic or intron	-
102131	SNV	A	C	Intergenic or intron	-
102749	Deletion	C	-	Intergenic or intron	-
103062	SNV	C	T	Intergenic or intron	-
103195	SNV	C	G	Intergenic or intron	-
103445	Deletion	C	-	Intergenic or intron	-
104146	SNV	T	C	Intergenic or intron	-
104304	SNV	C	G	Intergenic or intron	-
104564	SNV	T	C	Intergenic or intron	-
104879	SNV	T	C	Intergenic or intron	-
105011	SNV	C	T	Intergenic or intron	-
105012	SNV	C	T	Intergenic or intron	-
105014	Insertion	-	A	Intergenic or intron	-
105015	SNV	T	C	Intergenic or intron	-
105016	SNV	G	A	Intergenic or intron	-
105018	SNV	C	A	Intergenic or intron	-
105020	SNV	C	G	Intergenic or intron	-
105021	SNV	T	A	Intergenic or intron	-
105022	SNV	T	A	Intergenic or intron	-
105023	SNV	C	A	Intergenic or intron	-
105025	SNV	T	C	Intergenic or intron	-
105027	Deletion	G	-	Intergenic or intron	-
105031	SNV	G	C	Intergenic or intron	-
105033	SNV	T	C	Intergenic or intron	-
105412	SNV	G	A	Intergenic or intron	-
105476	SNV	C	T	Intergenic or intron	-
105582	SNV	T	C	Intergenic or intron	-
105603	SNV	A	G	Intergenic or intron	-
105790	SNV	A	G	Intergenic or intron	-
106464	SNV	A	G	exon	ccmFC, nonsynonymous, TTG=>TCG, L=>S
106661	SNV	G	A	exon	ccmFC, synonymous, ACC=>ACT
107277	SNV	A	C	Intergenic or intron	-
108257	SNV	C	T	exon	ccmFC, synonymous, AAG=>AAA
108795	SNV	C	T	Intergenic or intron	-
109040	SNV	G	T	Intergenic or intron	-
109258	SNV	C	T	Intergenic or intron	-
109709	Deletion	T	-	Intergenic or intron	-
109721	SNV	A	C	Intergenic or intron	-
109943	Deletion	A	-	exon	orf146, frameshift
110342	SNV	G	A	Intergenic or intron	-
110506	Deletion	CA	-	Intergenic or intron	-
110517	SNV	G	A	Intergenic or intron	-
110522	SNV	C	T	Intergenic or intron	-
110536	Deletion	G	-	Intergenic or intron	-
112726	SNV	T	G	exon	orf164, nonsynonymous, ATT=>ATG, I=>M
113161	SNV	T	C	Intergenic or intron	-
113263	SNV	G	A	Intergenic or intron	-
113586	SNV	C	T	Intergenic or intron	-
113614	SNV	T	G	Intergenic or intron	-
113790	Insertion	-	AGAT	Intergenic or intron	-
114224	SNV	C	T	Intergenic or intron	-
114457	SNV	C	A	Intergenic or intron	-
114665	Deletion	CATG	-	Intergenic or intron	-
115889	SNV	C	T	Intergenic or intron	-
115980	SNV	A	C	Intergenic or intron	-
116886	SNV	A	G	Intergenic or intron	-
117332	SNV	C	A	Intergenic or intron	-
117519	SNV	C	T	Intergenic or intron	-
117520	SNV	C	T	Intergenic or intron	-
117900	Insertion	-	T	Intergenic or intron	-
117902	SNV	G	C	Intergenic or intron	-
117904	SNV	A	T	Intergenic or intron	-
117907	SNV	C	T	Intergenic or intron	-
117909	SNV	C	A	Intergenic or intron	-
118702	SNV	C	T	Intergenic or intron	-
119048	SNV	A	C	Intergenic or intron	-
119180	SNV	A	C	Intergenic or intron	-
119694	SNV	C	T	exon	orf108b, nonsynonymous, 'TGT=>TAT, C=>Y
120130	SNV	A	G	Intergenic or intron	-
120261	SNV	A	C	Intergenic or intron	-
120428	SNV	A	G	exon	orf115d, nonsynonymous, ATT=>GTT, I=>V
120633	SNV	C	A	exon	orf115d, nonsynonymous, TCC=>TAC, S=>Y
120883	SNV	G	A	exon	ccmFN1, nonsynonymous, CTC=>TTC, L=>F
124808	SNV	T	G	Intergenic or intron	-
124814	SNV	G	A	Intergenic or intron	-
124906	Deletion	CCTTA	-	Intergenic or intron	-
124978	SNV	G	A	Intergenic or intron	-
125303	Deletion	TCA	-	Intergenic or intron	-
125642	Insertion	-	CA	Intergenic or intron	-
125657	Deletion	TTTC	-	Intergenic or intron	-
125960	SNV	C	T	Intergenic or intron	-
126812	SNV	A	G	Intergenic or intron	-
126930	Deletion	A	-	Intergenic or intron	-
126938	SNV	C	T	Intergenic or intron	-
126940	SNV	T	G	Intergenic or intron	-
127083	SNV	C	T	exon	orf322, nonsynonymous, CCC=>CTC, P=>L
127143	SNV	T	C	exon	orf322, nonsynonymous, GTT=>GCT, V=>A
127442	SNV	C	G	exon	orf322, nonsynonymous, CGA=>GGA, R=>G
127498	SNV	A	G	exon	orf322, synonymous, GAA=>GAG
127530	SNV	T	C	exon	orf322, nonsynonymous, CTC=>CCC, L=>P
127575	SNV	G	T	exon	orf322, nonsynonymous, CGG=>CTG, R=>L
127576	SNV	G	T	exon	orf322, synonymous, CGG=>CGT
127577	SNV	G	C	exon	orf322, nonsynonymous, GGT=>CGT, G=>R
127578	SNV	G	C	exon	orf322, nonsynonymous, GGT=>GCT, G=>A
127583	SNV	G	C	exon	orf322, nonsynonymous, GAG=>CAG, E=>Q
127597	SNV	T	A	exon	orf322, synonymous, CCT=>CCA
127607	SNV	G	A	exon	orf322, nonsynonymous, GCT=>ACT, A=>T
127633	SNV	C	G	exon	orf322, nonsynonymous, GAC=>GAG, D=>E
127663	Insertion	-	T	exon	orf322, frameshift
127665	Deletion	G	-	exon	orf322, frameshift
127667	SNV	A	G	exon	orf322, nonsynonymous, AGG=>GGG, R=>G
127670	SNV	G	A	exon	orf322, nonsynonymous, GAT=>AAT, D=>N
127678	SNV	G	T	exon	orf322, nonsynonymous, ATG=>ATT, M=>I
127681	SNV	T	A	exon	orf322, synonymous, ATT=>ATA
127695	Insertion	-	T	exon	orf322, frameshift
127698	SNV	A	C	exon	orf322, nonsynonymous, GAG=>GCG, E=>A
127700	SNV	G	A	exon	orf322, nonsynonymous, GCG=>ACG, A=>T
127702	Deletion	G	-	exon	orf322, frameshift
127705	SNV	A	C	exon	orf322, nonsynonymous, ATA=>ATC
127706	SNV	G	C	exon	orf322, nonsynonymous, GAA=>CAA, E=>Q
127711	SNV	C	T	exon	orf322, synonymous, CGC=>CGT
127718	SNV	C	T	exon	orf322, synonymous, CTG=>TTG
127723	SNV	T	G	exon	orf322, synonymous, GCT=>GCG
127724	SNV	C	G	exon	orf322, nonsynonymous, CAA=>GAA, Q=>E
127725	SNV	A	C	exon	orf322, nonsynonymous, CAA=>CCA, Q=>P
127749	SNV	A	T	exon	orf322, nonsynonymous, GAC=>GTC, D=>V
128275	SNV	C	T	exon	nad3, nonsynonymous, TCC=>TTC, S=>F
128394	SNV	T	C	exon	nad3, synonymous, TTG=>CTG
128505	Deletion	G	-	Intergenic or intron	-
128513	SNV	G	A	Intergenic or intron	-
128943	SNV	A	C	Intergenic or intron	-
128967	SNV	A	G	Intergenic or intron	-
128972	SNV	T	A	Intergenic or intron	-
128992	Insertion	-	CTTTA	Intergenic or intron	-
129829	Insertion	-	T	Intergenic or intron	-
129858	SNV	T	C	Intergenic or intron	-
129907	Insertion	-	ATA	Intergenic or intron	-
130081	SNV	G	T	Intergenic or intron	-
130082	SNV	A	T	Intergenic or intron	-
130083	SNV	C	T	Intergenic or intron	-
130087	Deletion	A	-	Intergenic or intron	-
130872	Insertion	-	GGCG	Intergenic or intron	-
132122	SNV	G	A	Intergenic or intron	-
132251	Deletion	GATT	-	Intergenic or intron	-
132411	Deletion	AACA	-	Intergenic or intron	-
132933	SNV	C	A	Intergenic or intron	-
132934	SNV	T	C	Intergenic or intron	-
133187	SNV	C	A	Intergenic or intron	-
133190	SNV	T	C	Intergenic or intron	-
133248	SNV	A	C	Intergenic or intron	-
133303	SNV	G	T	Intergenic or intron	-
133885	SNV	C	T	Intergenic or intron	-
137627	SNV	G	A	Intergenic or intron	-
137755	SNV	C	T	Intergenic or intron	-
138638	Deletion	G	-	Intergenic or intron	-
138918	Insertion	-	C	Intergenic or intron	-
139565	Deletion	AGGA	-	Intergenic or intron	-
140472	SNV	C	A	exon	orf112, GAA=>TAA, E=>*, nonsense
140748	SNV	C	T	Intergenic or intron	-
142110	SNV	T	C	Intergenic or intron	-
143720	SNV	T	C	Intergenic or intron	-
147401	SNV	T	C	Intergenic or intron	-
147403	SNV	G	A	Intergenic or intron	-
147408	Insertion	-	C	Intergenic or intron	-
147409	SNV	G	T	Intergenic or intron	-
147414	SNV	A	G	Intergenic or intron	-
147415	SNV	A	G	Intergenic or intron	-
147417	Deletion	AG	-	Intergenic or intron	-
147420	SNV	C	A	Intergenic or intron	-
147424	SNV	G	T	Intergenic or intron	-
147426	SNV	A	T	Intergenic or intron	-
147427	SNV	A	C	Intergenic or intron	-
147433	SNV	A	G	Intergenic or intron	-
147436	SNV	T	G	Intergenic or intron	-
147438	SNV	C	T	Intergenic or intron	-
148506	SNV	A	G	Intergenic or intron	-
149418	SNV	T	G	Intergenic or intron	-
151474	SNV	A	C	Intergenic or intron	-
151588	SNV	T	C	Intergenic or intron	-
151589	Insertion	-	C	Intergenic or intron	-
151591	Insertion	-	C	Intergenic or intron	-
151983	SNV	T	C	Intergenic or intron	-
151985	SNV	A	T	Intergenic or intron	-
151986	SNV	T	G	Intergenic or intron	-
151987	SNV	T	C	Intergenic or intron	-
151989	SNV	A	G	Intergenic or intron	-
152001	SNV	A	G	Intergenic or intron	-
152057	SNV	T	C	Intergenic or intron	-
152251	SNV	G	A	Intergenic or intron	-
152415	SNV	T	G	Intergenic or intron	-
152416	SNV	C	A	Intergenic or intron	-
152878	Deletion	TT	-	Intergenic or intron	-
153339	SNV	G	A	exon	orf117b, synonymous, ACG=>ACA
153357	SNV	A	G	exon	orf117b, synonymous, CGA=>CGG
154084	SNV	G	C	Intergenic or intron	-
154085	Insertion	-	A	Intergenic or intron	-
154168	Deletion	TTTT	-	Intergenic or intron	-
155249	SNV	G	C	exon	rpl2, nonsynonymous, AGG=>ACG, R=>T
156388	SNV	G	T	Intergenic or intron	-
156757	SNV	G	A	Intergenic or intron	-
157115	SNV	C	T	exon	rpl2, nonsynonymous, TCG=>TTG, S=>L
157123	SNV	G	A	exon	rpl2, nonsynonymous, GCC=>ACC, A=>T
157220	SNV	C	T	Intergenic or intron	-
157343	SNV	C	T	exon	orfX, synonymous, TCC=>TCT
157401	SNV	C	T	exon	orfX, nonsynonymous, CGG=>TGG, R=>W
157548	SNV	A	G	exon	orfX, nonsynonymous, ATT=>GTT, I=>V
157878	SNV	T	C	exon	orfX, nonsynonymous, TGT=>CGT, C=>R
158415	SNV	A	G	Intergenic or intron	-
158477	SNV	T	C	Intergenic or intron	-
159478	SNV	G	T	Intergenic or intron	-
159479	SNV	A	C	Intergenic or intron	-
159489	Deletion	T	-	Intergenic or intron	-
159835	Insertion	-	TT	Intergenic or intron	-
159870	SNV	G	T	Intergenic or intron	-
160367	SNV	G	A	Intergenic or intron	-
160616	SNV	G	T	Intergenic or intron	-
160950	SNV	C	T	Intergenic or intron	-
160992	SNV	C	A	Intergenic or intron	-
161361	SNV	A	G	Intergenic or intron	-
161890	SNV	C	T	exon	nad4, nonsynonymous, CCA=>CTA, P=>L
161931	SNV	G	A	Intergenic or intron	-
162680	SNV	T	C	Intergenic or intron	-
162695	Deletion	A	-	Intergenic or intron	-
162747	SNV	T	C	Intergenic or intron	-
163693	SNV	C	T	exon	nad4, nonsynonymous, CAC=>TAC, H=>Y
163745	SNV	C	T	exon	nad4, nonsynonymous, TCT=>TTT, S=>F
164162	SNV	A	C	Intergenic or intron	-
164707	SNV	T	C	exon	orf116, synonymous, TCA=>TCG
164797	SNV	A	C	exon	orf116, synonymous, GGT=>GGG
165047	SNV	C	T	Intergenic or intron	-
165901	SNV	C	T	Intergenic or intron	-
166009	SNV	C	T	Intergenic or intron	-
166154	Deletion	GA	-	Intergenic or intron	-
166232	SNV	T	C	Intergenic or intron	-
166603	SNV	G	A	Intergenic or intron	-
166804	Deletion	G	-	Intergenic or intron	-
168117	SNV	G	A	Intergenic or intron	-
168462	SNV	C	A	Intergenic or intron	-
168610	SNV	T	G	Intergenic or intron	-
168625	SNV	G	A	Intergenic or intron	-
168954	SNV	C	T	Intergenic or intron	-
169044	SNV	T	A	Intergenic or intron	-
169045	Deletion	T	-	Intergenic or intron	-
169560	SNV	G	A	Intergenic or intron	-
169728	SNV	A	T	Intergenic or intron	-
169729	SNV	A	C	Intergenic or intron	-
169737	SNV	T	C	Intergenic or intron	-
169982	SNV	T	C	Intergenic or intron	-
170158	SNV	T	C	Intergenic or intron	-
170733	SNV	G	A	Intergenic or intron	-
170878	Insertion	-	A	Intergenic or intron	-
171325	SNV	C	T	Intergenic or intron	-
171630	SNV	C	T	Intergenic or intron	-
172112	SNV	A	C	Intergenic or intron	-
172348	SNV	C	T	Intergenic or intron	-
172352	SNV	C	T	Intergenic or intron	-
172659	SNV	A	G	Intergenic or intron	-
172660	SNV	A	G	Intergenic or intron	-
172935	SNV	A	G	Intergenic or intron	-
173157	SNV	T	C	Intergenic or intron	-
173194	SNV	A	G	Intergenic or intron	-
173372	SNV	T	G	Intergenic or intron	-
173729	SNV	T	C	Intergenic or intron	-
175164	SNV	C	T	exon	orf448, nonsynonymous, GTT=>ATT, V=>I
175528	SNV	G	A	exon	orf448, synonymous, TCC=>TCT
175826	Deletion	TTTTT	-	Intergenic or intron	-
176365	SNV	A	T	Intergenic or intron	-
176366	SNV	A	T	Intergenic or intron	-
176368	SNV	T	A	Intergenic or intron	-
176369	SNV	T	A	Intergenic or intron	-
176371	Insertion	-	G	Intergenic or intron	-
176507	SNV	C	A	Intergenic or intron	-
176508	SNV	C	A	Intergenic or intron	-
176509	SNV	C	A	Intergenic or intron	-
176510	SNV	C	G	Intergenic or intron	-
176511	SNV	T	G	Intergenic or intron	-
176514	SNV	C	A	Intergenic or intron	-
176515	SNV	C	G	Intergenic or intron	-
176516	SNV	T	G	Intergenic or intron	-
176517	SNV	T	G	Intergenic or intron	-
176518	SNV	T	G	Intergenic or intron	-
176917	SNV	C	T	Intergenic or intron	-
177219	SNV	C	G	Intergenic or intron	-
179624	SNV	C	T	Intergenic or intron	-
180490	SNV	G	T	Intergenic or intron	-
180702	SNV	A	G	Intergenic or intron	-
180768	SNV	G	A	Intergenic or intron	-
180779	SNV	C	T	Intergenic or intron	-
180938	SNV	T	C	Intergenic or intron	-
181068	SNV	G	A	Intergenic or intron	-
181225	SNV	G	A	Intergenic or intron	-
181286	SNV	G	T	Intergenic or intron	-
182076	SNV	C	T	Intergenic or intron	-
182885	SNV	A	G	Intergenic or intron	-
183527	Insertion	-	C	Intergenic or intron	-
184136	SNV	G	T	Intergenic or intron	-
184962	SNV	T	C	Intergenic or intron	-
185209	Insertion	-	T	Intergenic or intron	-
185545	Insertion	-	GG	Intergenic or intron	-
186654	SNV	G	A	Intergenic or intron	-
186731	SNV	C	T	Intergenic or intron	-
187124	SNV	C	A	Intergenic or intron	-
187418	SNV	G	A	Intergenic or intron	-
187760	Insertion	-	CCATC	Intergenic or intron	-
187974	SNV	C	G	Intergenic or intron	-
188325	SNV	A	G	Intergenic or intron	-
189016	Deletion	T	-	Intergenic or intron	-
189047	SNV	T	C	Intergenic or intron	-
189299	SNV	G	A	Intergenic or intron	-
189620	SNV	C	A	Intergenic or intron	-
190866	Deletion	GAAA	-	Intergenic or intron	-
191219	SNV	G	A	exon	nad1, nonsynonymous, TCG=>TTG, S=>L
191711	SNV	A	G	Intergenic or intron	-
192555	SNV	A	T	Intergenic or intron	-
192556	Deletion	G	-	Intergenic or intron	-
192558	SNV	A	G	Intergenic or intron	-
192559	Deletion	A	-	Intergenic or intron	-
192566	SNV	C	G	Intergenic or intron	-
192567	SNV	T	A	Intergenic or intron	-
192570	SNV	C	A	Intergenic or intron	-
198283	SNV	A	T	Intergenic or intron	-
198288	SNV	C	A	Intergenic or intron	-
198289	SNV	T	A	Intergenic or intron	-
198290	SNV	G	C	Intergenic or intron	-
198294	Insertion	-	C	Intergenic or intron	-
198295	SNV	A	C	Intergenic or intron	-
198300	SNV	C	A	Intergenic or intron	-
198302	Deletion	GA	-	Intergenic or intron	-
198306	SNV	C	A	Intergenic or intron	-
198307	SNV	T	A	Intergenic or intron	-
198309	SNV	A	C	Intergenic or intron	-
199169	SNV	A	C	exon	cox1, synonymous, TCT=>TCG
199826	SNV	T	C	exon	cox1, synonymous, GCA=>GCG
199844	SNV	A	C	exon	cox1, synonymous, CTT=>CTG
199976	SNV	T	C	Intergenic or intron	-
200000	Deletion	G	-	Intergenic or intron	-
200222	SNV	A	C	Intergenic or intron	-
200554	Insertion	-	A	Intergenic or intron	-
200578	SNV	C	T	Intergenic or intron	-
200749	SNV	G	T	Intergenic or intron	-
200989	SNV	A	G	Intergenic or intron	-
202583	SNV	T	G	Intergenic or intron	-
202742	SNV	G	A	Intergenic or intron	-
202810	SNV	A	G	Intergenic or intron	-
203166	SNV	A	G	Intergenic or intron	-
203624	SNV	G	A	Intergenic or intron	-
203655	SNV	C	A	Intergenic or intron	-
204539	Deletion	A	-	Intergenic or intron	-
204740	SNV	C	T	Intergenic or intron	-
205509	SNV	C	A	Intergenic or intron	-
205510	SNV	G	A	Intergenic or intron	-
205511	SNV	T	G	Intergenic or intron	-
205512	SNV	T	A	Intergenic or intron	-
205513	SNV	T	C	Intergenic or intron	-
205514	SNV	T	G	Intergenic or intron	-
205577	SNV	G	A	Intergenic or intron	-
205739	SNV	G	A	Intergenic or intron	-
205763	SNV	A	C	Intergenic or intron	-
205903	SNV	C	T	Intergenic or intron	-
205914	SNV	A	G	Intergenic or intron	-
205974	SNV	C	T	Intergenic or intron	-
206151	SNV	G	A	Intergenic or intron	-
207256	SNV	C	A	Intergenic or intron	-
207452	SNV	G	A	Intergenic or intron	-
207648	Insertion	-	A	Intergenic or intron	-
207768	SNV	T	G	Intergenic or intron	-
208013	Deletion	AT	-	Intergenic or intron	-
208084	Deletion	CTT	-	Intergenic or intron	-
208168	SNV	C	T	Intergenic or intron	-
208193	SNV	G	T	Intergenic or intron	-
208269	SNV	T	G	Intergenic or intron	-
208270	SNV	A	C	Intergenic or intron	-
208271	SNV	G	A	Intergenic or intron	-
208572	SNV	C	A	Intergenic or intron	-
209066	Insertion	-	AAAG	Intergenic or intron	-
210109	Insertion	-	GC	Intergenic or intron	-
211437	SNV	T	C	exon	orf101e, synonymous, CGA=>CGG
211732	SNV	T	C	Intergenic or intron	-
212070	SNV	G	A	Intergenic or intron	-
212226	SNV	G	A	Intergenic or intron	-
212330	SNV	T	G	Intergenic or intron	-
212570	SNV	A	C	Intergenic or intron	-
212608	SNV	G	A	Intergenic or intron	-
213175	SNV	C	A	Intergenic or intron	-
213254	Insertion	-	T	Intergenic or intron	-
213315	Insertion	-	A	Intergenic or intron	-
213426	SNV	A	T	Intergenic or intron	-
213427	SNV	A	T	Intergenic or intron	-
213428	SNV	A	T	Intergenic or intron	-
213449	SNV	T	G	Intergenic or intron	-
213668	SNV	A	G	Intergenic or intron	-
213831	SNV	G	T	Intergenic or intron	-
214312	SNV	G	A	Intergenic or intron	-
214319	SNV	G	A	Intergenic or intron	-
215370	SNV	G	A	exon	rps3, synonymous, GCG=>GCA
215745	SNV	A	C	exon	rps3, synonymous, ATA=>ATC
216510	SNV	T	G	Intergenic or intron	-
217135	SNV	T	C	exon	rpl5, nonsynonymous, CTG=>CCG, L=>P
217473	SNV	G	A	exon	rps14, synonymous, TCG=>TCA
217484	Deletion	A	-	Intergenic or intron	-
217846	SNV	T	C	Intergenic or intron	-
217946	SNV	C	T	Intergenic or intron	-
218169	SNV	T	G	Intergenic or intron	-
218284	SNV	T	C	Intergenic or intron	-
218620	SNV	G	A	Intergenic or intron	-
218655	SNV	T	G	Intergenic or intron	-
218872	SNV	T	C	Intergenic or intron	-
219105	SNV	C	T	exon	cob, nonsynonymous, CCG=>TCG, P=>S
219273	SNV	C	T	exon	cob, nonsynonymous, CTT=>TTT, L=>F
220311	SNV	C	A	Intergenic or intron	-
220348	SNV	C	A	Intergenic or intron	-
220783	SNV	G	A	Intergenic or intron	-
220785	SNV	A	C	Intergenic or intron	-
220914	SNV	A	C	Intergenic or intron	-
221331	SNV	C	T	Intergenic or intron	-
221385	SNV	A	G	Intergenic or intron	-
221458	SNV	C	A	Intergenic or intron	-
221537	SNV	T	G	Intergenic or intron	-

## Sheet: AC387
Table S3 Total mtDNA variants of B. napus accession AC387.
Genomic Position	Variant type	Reference sequence	Alleles	Description	Annotation
110506	Deletion	CA	-	Intergenic or intron	-
110536	Deletion	G	-	Intergenic or intron	-

[truncated: 16 more sheets: AC399, AC436, AC58, AC490, AC33, B.maurorum, B3, C1, C2, C5, Moricandia1, C11, Sinapis2, Sinapis3, AC497, AC498]
